# Supplementary material for: Temporal requirements for ISL1 in sympathetic neuron proliferation, differentiation, and diversification
Source: Cell Death Dis. 2018 Feb 14;9(2):247. doi: 10.1038/s41419-018-0283-9 (PMC5833373; doi:10.1038/s41419-018-0283-9)
Supplement: Supplementary file 8 — Supplementary Table 1 [file 41419_2018_283_MOESM8_ESM.xlsx]

## Sheet: A-RNA-seq Expressed Genes E11.5
List of all genes expressed (RPKM≥1) in sympathetic neuron at E11.5
Gene Symbol	RPKM ctrl	RPKM cko	log2(Fold Change cko vs ctrl)	p_value
Rph3a	1.35758	0.0596529	-4.5083	0.002
Guca2b	3.70144	0.127645	-4.85788	0.25175
Trpc2	1.39041	0.142046	-3.29108	0.2465
Pisd-ps3	1.29612	0.151356	-3.09818	0.49555
4930487H11Rik	1.02445	0.166972	-2.61717	0.32835
Gad2	1.57125	0.177148	-3.14889	0.26795
Gda	4.69268	0.184727	-4.66694	0.00545
Scarna13	1.29204	0.187013	-2.78844	0.4328
Kcnq3	2.13892	0.1999	-3.41953	0.02015
Lhfpl3	1.44363	0.200984	-2.84455	0.15145
Cpt1b	1.00642	0.20429	-2.30054	0.46045
Olfm3	1.40714	0.220547	-2.6736	0.0383
Tmod4	1.28743	0.279943	-2.20129	0.07965
Cacng2	1.46494	0.286622	-2.35362	0.05155
Ovgp1	1.05645	0.28737	-1.87824	0.13785
Dnase1l2	1.44871	0.30076	-2.26808	0.19635
A830009L08Rik	1.076	0.31242	-1.78412	0.04375
Glt1d1	1.81958	0.318192	-2.51564	0.05245
Ccdc142	1.09962	0.329214	-1.73991	0.29015
Masp2	1.47716	0.333406	-2.14748	0.35085
Slc2a4rg-ps	1.7302	0.336769	-2.36111	0.01485
Slc26a4	2.45532	0.337517	-2.86288	0.03075
Jmjd7-pla2g4b	1.3446	0.341927	-1.97542	0.2345
Rnf223	1.25969	0.34448	-1.87058	0.1385
AI450353	2.23279	0.350623	-2.67086	0.3388
Fut9	1.04312	0.356938	-1.54717	0.09545
Fbxo48	1.70513	0.359357	-2.2464	0.09035
Lin28a	2.94302	0.373663	-2.97749	0.03745
Il18bp	1.22491	0.378097	-1.69585	0.16245
Gm9833	1.34964	0.384275	-1.81236	0.1945
Fgf15	5.80497	0.386782	-3.9077	0.01195
Clec2d	1.43159	0.392508	-1.86682	0.291
Tmem229a	1.10286	0.39256	-1.49026	0.10145
Ppifos	1.19004	0.39605	-1.58725	0.5778
Pla2g4c	1.358	0.398179	-1.76999	0.04755
Faim2	1.20982	0.410153	-1.56056	0.0361
Gpr62	1.02601	0.415176	-1.30525	0.45645
Sidt1	1.02777	0.42256	-1.2823	0.15465
8030443G20Rik	1.0419	0.423856	-1.29756	0.52825
Snhg9	2.50055	0.428497	-2.54489	0.31225
A330076H08Rik	1.32922	0.430701	-1.62582	0.17215
1700094D03Rik	1.48775	0.443999	-1.74451	0.3279
Dgkg	1.04688	0.45024	-1.21733	0.1135
Pmch	1.36326	0.454031	-1.5862	0.61375
Pcolce2	1.29395	0.466652	-1.47136	0.2394
D430036J16Rik	1.03377	0.470055	-1.13701	0.63405
Doc2g	1.05664	0.4714	-1.16446	0.3189
Tph2	1.04897	0.477762	-1.13461	0.3501
Lonrf3	1.74314	0.484342	-1.84759	0.05095
Zar1	1.08927	0.506845	-1.10374	0.35925
Gm15760	1.18677	0.508202	-1.22356	0.162
Ppp4r4	1.50815	0.517321	-1.54364	0.08295
Ankrd23	1.71224	0.529125	-1.69421	0.14755
Fmn1	1.11578	0.533447	-1.06464	0.1087
Kcnh4	1.99096	0.533495	-1.89992	0.0102
Pcdhgc5	1.00554	0.547981	-0.875768	0.60855
Zfp114	1.11864	0.552248	-1.01836	0.33155
Pvt1	2.33213	0.552536	-2.07751	0.019
Dok3	1.12349	0.556688	-1.01304	0.31245
1700120C14Rik	1.21549	0.567436	-1.09901	0.7072
Adam1a	1.78206	0.587722	-1.60034	0.0651
Dock3	1.06839	0.589378	-0.858178	0.2016
Cacna2d2	1.7287	0.59018	-1.55046	0.02905
Cacng5	2.89819	0.592938	-2.2892	0.0059
Trim71	1.37484	0.595375	-1.2074	0.09955
Sh2d5	1.48314	0.597437	-1.3118	0.14495
Stard6	1.09684	0.600376	-0.86942	0.72275
Zfp78	1.03634	0.603024	-0.78121	0.3875
Gm10406	1.21955	0.603555	-1.0148	0.36125
Dusp15	1.15753	0.605598	-0.934611	0.4173
Slc35f2	4.26325	0.608089	-2.8096	0.0021
Cort	1.91892	0.611481	-1.64992	0.361
Prdm9	1.26143	0.615755	-1.03463	0.2357
Gm20362	1.03478	0.616933	-0.746136	0.7132
Arg1	2.75444	0.61855	-2.1548	0.08805
Adam8	1.19568	0.623245	-0.939959	0.31015
Gm6654	1.17683	0.625657	-0.911465	0.7595
Per3	1.43996	0.62908	-1.19472	0.1152
Fam160a1	1.09669	0.630051	-0.799616	0.2724
Gm9958	1.39461	0.633004	-1.13958	0.30505
Prap1	8.08217	0.636006	-3.66763	0.18635
Cntf	1.14051	0.637808	-0.838492	0.65845
Icosl	1.69852	0.638111	-1.4124	0.08955
A230057D06Rik	1.04514	0.639972	-0.707609	0.5352
Ndp	1.47339	0.641224	-1.20024	0.23245
Spag1	1.24198	0.643645	-0.948308	0.29265
Hivep3	1.38561	0.645182	-1.10274	0.0592
Plekhn1	1.79412	0.647951	-1.46932	0.10415
Fam184b	1.46332	0.651439	-1.16755	0.17715
1700092M07Rik	1.72169	0.651918	-1.40106	0.32915
Cyyr1	1.32713	0.66372	-0.999658	0.28025
Dscam	1.84601	0.664362	-1.47437	0.0497
Dnd1	1.17217	0.66668	-0.814116	0.7526
2700070H01Rik	1.13867	0.668494	-0.768366	0.4317
C130083M11Rik	1.1987	0.672553	-0.833755	0.486
Slmo1	2.39886	0.676384	-1.82643	0.05395
1110032F04Rik	1.09311	0.677137	-0.690923	0.49355
Jph1	1.3706	0.679707	-1.01183	0.1639
Igflr1	2.39695	0.683887	-1.80937	0.14385
Lat2	1.8271	0.685524	-1.41428	0.11785
6330418K02Rik	1.11616	0.691777	-0.690166	0.7619
St6gal2	1.14627	0.693315	-0.725369	0.47185
Peli3	1.04778	0.695689	-0.590817	0.49385
Slc10a6	1.20964	0.697387	-0.794543	0.417
Gm5176	2.1309	0.700551	-1.6049	0.2878
Slc35d3	1.5408	0.7028	-1.13249	0.2291
Tex16	2.03298	0.703911	-1.53013	0.07685
Slc9a5	2.88527	0.704335	-2.03437	0.01005
Cacna1e	1.18439	0.708167	-0.741984	0.2129
Per2	1.2817	0.708586	-0.85504	0.18785
2810429I04Rik	2.35189	0.708599	-1.73078	0.2486
Gm15446	1.05173	0.709693	-0.567498	0.59485
Sema7a	1.06356	0.713172	-0.576583	0.4654
2410021H03Rik	1.15302	0.713416	-0.692604	0.6917
Tmem25	1.03481	0.713771	-0.535834	0.5353
A930011O12Rik	3.58106	0.718223	-2.31788	0.0041
Dsc2	1.67982	0.722541	-1.21716	0.1522
Med9os	1.23394	0.726007	-0.765218	0.58275
Entpd7	1.36493	0.733459	-0.896044	0.5534
Stmn1-rs1	1.02814	0.735317	-0.483595	0.8494
Srrm4os	1.11996	0.737489	-0.602753	0.79555
D430041D05Rik	2.74241	0.737508	-1.89471	0.0064
Greb1l	1.25563	0.738587	-0.76557	0.24455
Ribc1	1.12958	0.741982	-0.606337	0.6126
Grik1	1.52211	0.743584	-1.03351	0.1576
Lmo3	4.78646	0.744602	-2.68442	0.00295
Slc36a1os	1.17617	0.747852	-0.653277	0.57025
Klhdc1	1.17655	0.749191	-0.651159	0.49385
Disc1	1.63945	0.749389	-1.12943	0.2151
Abhd15	1.34904	0.749804	-0.847352	0.38005
Aim2	1.07566	0.7514	-0.517574	0.58725
Neurl1b	2.56933	0.755239	-1.76638	0.01825
Ccdc15	1.11779	0.755481	-0.565183	0.52945
Crebl2	1.50191	0.757163	-0.988125	0.2469
Pou3f2	1.55338	0.758422	-1.03433	0.1475
Gm9199	1.00539	0.762541	-0.398869	0.76685
C77370	1.46491	0.767255	-0.933028	0.13475
4930414N06Rik	1.26793	0.772919	-0.714085	0.8147
4930563E22Rik	1.06615	0.77292	-0.464022	0.78895
Hmx1	4.88387	0.773624	-2.65832	0.00425
Pcdhga8	1.49726	0.777811	-0.944836	0.59255
Lrrc27	1.08517	0.79894	-0.441757	0.82245
Cep152	2.65442	0.800556	-1.72932	0.0135
Stac3	1.03931	0.801705	-0.374478	0.7538
Tnfrsf18	1.09614	0.802016	-0.450728	0.7314
Lurap1	1.13479	0.802567	-0.499733	0.60065
Prune2	1.37731	0.802587	-0.779122	0.1954
Raver1-fdx1l	2.24651	0.804395	-1.48171	0.62755
Scml2	1.03427	0.806519	-0.358827	0.6396
Hfm1	1.18476	0.814432	-0.540728	0.6519
Parp4	1.20871	0.816403	-0.566119	0.3435
4930579G18Rik	1.40243	0.816541	-0.780332	0.7107
Spata1	1.25799	0.818054	-0.620852	0.5456
Gm10069	1.20017	0.819996	-0.549547	0.5783
Relt	1.0776	0.820719	-0.392866	0.6163
Pianp	1.22619	0.823785	-0.57384	0.5159
Ryr2	3.26793	0.825084	-1.98577	0.0013
Ptch2	1.08574	0.827511	-0.391823	0.5852
1190005I06Rik	1.17554	0.830934	-0.500518	0.6556
Gm16596	1.33772	0.83139	-0.686176	0.74115
Xlr3b	1.53539	0.833876	-0.880702	0.4399
Ppargc1a	1.07531	0.834786	-0.365269	0.63555
Usp44	1.87462	0.835312	-1.16621	0.18365
Hist1h4j	1.3509	0.839236	-0.686768	0.42305
Htr1b	1.24274	0.839772	-0.56546	0.66965
Ccdc57	1.50765	0.844516	-0.836101	0.26575
Gm12504	1.14293	0.845385	-0.43505	0.71445
Ccdc173	1.69854	0.849496	-0.999614	0.38725
Slc25a42	1.3209	0.850429	-0.635263	0.4091
Drd2	3.64944	0.850969	-2.1005	0.0196
Ttc39b	1.41474	0.852125	-0.7314	0.2575
Ccdc88c	2.7642	0.854465	-1.69377	0.0263
0610038B21Rik	1.12861	0.856024	-0.398824	0.86445
Adamts6	1.45261	0.863205	-0.750869	0.41415
Rsg1	1.72391	0.865482	-0.994108	0.3657
Dgki	2.17791	0.867618	-1.32782	0.0759
Gpr1	1.56832	0.872818	-0.845465	0.6441
Stc1	1.92124	0.877776	-1.13012	0.1056
Zfp663	1.65932	0.879096	-0.916501	0.299
1700037C18Rik	1.01908	0.881515	-0.209215	0.82095
Stag3	1.74366	0.88629	-0.976266	0.20605
D130040H23Rik	1.80969	0.886728	-1.02918	0.406
Btbd11	1.47306	0.889175	-0.728276	0.3441
Gm2373	1.09582	0.889637	-0.300717	0.756
Mdga1	1.69492	0.891044	-0.927652	0.10405
Slc8a3	1.15034	0.893759	-0.364102	0.61505
Gm10364	1.29037	0.896702	-0.525088	0.56855
Baiap3	1.09919	0.906406	-0.278207	0.83735
Dnase1	1.64691	0.910399	-0.855188	0.7599
Aoc2	2.09024	0.910892	-1.19832	0.10855
Ly75	1.53328	0.911535	-0.750251	0.29475
Slc24a5	1.51421	0.913982	-0.728331	0.77075
Bard1	4.30156	0.917382	-2.22926	0.00185
Ccser1	2.9395	0.925252	-1.66765	0.02315
Fsbp	2.94293	0.928296	-1.6646	0.08265
Mc4r	1.86265	0.930479	-1.00131	0.27085
BC030307	1.19184	0.930916	-0.35647	0.7103
Kcna3	1.5847	0.932717	-0.764694	0.38715
Gabrb2	1.0213	0.935037	-0.127315	0.87895
Gm20605,Lrch4	4.30366	0.935081	-2.2024	0.08085
Dclk3	1.20869	0.939857	-0.362934	0.60795
Ccdc39	2.35724	0.939957	-1.32643	0.612
Zfp169	1.45271	0.940085	-0.627888	0.411
Vmn2r-ps129	1.23856	0.942692	-0.393801	0.7748
Stap2	1.21288	0.945326	-0.35955	0.7232
Pnmt	1.28821	0.948762	-0.44125	0.68735
Gpr75	1.05746	0.953303	-0.149593	0.8667
Mitf	1.84283	0.95405	-0.949787	0.2817
Mir17hg	3.78423	0.954508	-1.98717	0.0333
Krtcap3	1.09241	0.95686	-0.191131	0.9015
Mfsd4	1.27937	0.957124	-0.418657	0.6217
1110017D15Rik	1.11756	0.959418	-0.220114	0.8687
Mcf2	2.56162	0.959566	-1.4166	0.0908
Pkd2l2	1.54377	0.964613	-0.678435	0.7678
Map7	1.37911	0.967242	-0.511793	0.51855
Gm3414	1.60113	0.967302	-0.727054	0.75155
Gm6981	1.52601	0.968125	-0.656502	0.7518
Pomc	1.05692	0.978867	-0.110679	0.93185
Nespas	1.46153	0.98241	-0.573078	0.7144
Mss51	1.09768	0.989133	-0.150218	0.87395
Ntrk1	2.50774	0.993629	-1.33561	0.13015
Ccdc159	1.13931	0.997633	-0.191582	0.92445
Gm15787	1.31135	0.998548	-0.393149	0.87415
Cd180	0.527935	1.00002	0.921593	0.33255
Tekt2	1.0397	1.00014	-0.0559697	0.9507
Myadml2	0.392644	1.00085	1.34993	0.25885
Figf	0.935908	1.0014	0.0975866	0.8992
Lrrc46	0.728728	1.00215	0.459647	0.6876
Aldh3b1	0.226839	1.00236	2.14367	0.09265
Zbtb42	0.527418	1.00243	0.926479	0.32685
Myb	1.94186	1.00278	-0.953435	0.2386
Tll1	0.452229	1.00378	1.15032	0.19925
1700063D05Rik	2.399	1.0047	-1.25567	0.2573
Dleu7	1.60834	1.00533	-0.677894	0.4744
Lrfn5	0.4952	1.00601	1.02256	0.41075
Nrg3	0.508447	1.00743	0.986514	0.286
Hck	0.675617	1.00822	0.577539	0.5438
A330009N23Rik	0.57813	1.00867	0.802985	0.65285
Zfp960	0.737855	1.01104	0.454435	0.64265
Ikbke	0.529158	1.01186	0.935241	0.29245
Tmem81	1.37513	1.01235	-0.441865	0.64855
Ccdc13	0.329266	1.0127	1.62089	0.0612
Btbd17	0.224418	1.01304	2.17443	0.0958
Ptchd2	0.935294	1.01441	0.117143	0.85455
Cpa3	0.463564	1.01455	1.13	0.44545
Pla2g2d	0.940764	1.01494	0.109485	0.9173
Scn2b	2.74867	1.01533	-1.43678	0.02855
Eda	0.803257	1.01709	0.340514	0.63765
Corin	0.852915	1.01835	0.255761	0.76215
Pcdhb16	0.705996	1.01876	0.529076	0.7421
Opcml	0.636645	1.01878	0.678278	0.3682
Pcdhb5	0.74763	1.01963	0.44765	0.78435
Vstm2a	0.792658	1.02032	0.364246	0.67725
Rhbdl3	0.600144	1.02127	0.766985	0.40915
Gpr37	0.362874	1.02147	1.49311	0.1027
Pdia2	0.145675	1.02189	2.81041	0.0676
Rsad1	1.52294	1.022	-0.575467	0.4543
Cpa4	2.00101	1.02213	-0.969155	0.2835
Tmem117	0.957212	1.02355	0.0966731	0.9243
Jakmip1	1.34007	1.02394	-0.388183	0.6574
Cd79b	0.483757	1.02563	1.08416	0.3293
Igsf9b	1.2416	1.02586	-0.275358	0.6868
N4bp2l1	1.05893	1.02616	-0.0453517	0.96245
Cacng6	0.92851	1.02643	0.14465	0.46685
Fam13a	1.02587	1.02712	0.00175775	0.997
6230400D17Rik	0.872121	1.02932	0.239097	0.90825
Pik3ap1	0.423134	1.02953	1.28281	0.138
Cntnap4	0.890389	1.0306	0.210985	0.7885
Slc25a21	0.155627	1.03083	2.72764	0.08365
Cacng8	1.80511	1.03093	-0.808132	0.46815
Gm3219	1.22422	1.03122	-0.247511	0.8661
Cacna1s	0.695739	1.03183	0.568585	0.4859
Sptssb	0.387274	1.03233	1.41447	0.2655
Nts	0.830584	1.03376	0.315708	0.80555
AI467606	0.48226	1.03401	1.10037	0.2616
Ccdc114	0.686705	1.03402	0.590495	0.56525
Gpr176	0.572616	1.03428	0.852987	0.3727
Dock8	0.501504	1.03438	1.04443	0.16835
Anks1b	1.47952	1.03525	-0.515149	0.51515
Apold1	1.23576	1.03543	-0.255165	0.76995
Zbtb8b	0.645903	1.037	0.683032	0.43075
Zfp534	0.414652	1.03855	1.32459	0.2539
Madcam1	0.684683	1.03877	0.601374	0.5345
Ccl12	0.301464	1.04159	1.78873	0.2334
1700086L19Rik	1.78413	1.04201	-0.775849	0.54525
Naif1	1.50449	1.04239	-0.529382	0.7995
4833424O15Rik	0.695909	1.04552	0.587248	0.51195
E530011L22Rik	0.902574	1.04594	0.212687	0.8712
Cecr6	0.971257	1.04634	0.107428	0.87655
Skap1	0.300778	1.04768	1.80043	0.16055
Shh	0.0269444	1.04958	5.28368	0.17505
Zfp459	0.824653	1.05025	0.348875	0.68745
Hecw2	1.28624	1.05045	-0.292155	0.6568
4933439C10Rik	2.73516	1.0508	-1.38013	0.5752
Gpr157	0.976146	1.05163	0.107457	0.8726
LOC102634401	0.487908	1.05244	1.10906	0.6846
9530052E02Rik	1.01864	1.05244	0.0471033	0.97915
Arhgap30	0.429718	1.05278	1.29275	0.1471
Prss36	0.83733	1.05279	0.330355	0.6827
Hist1h3i	0.783911	1.05688	0.431044	0.7398
Arhgap9	0.255513	1.05786	2.04969	0.2711
Oaz3	2.18398	1.05894	-1.04435	0.2988
Gpd1	0.709906	1.05934	0.57746	0.4642
Mybl1	3.79256	1.06035	-1.83863	0.0372
Eps8l2	0.0832504	1.0606	3.67128	0.0115
5830417I10Rik	1.6522	1.06245	-0.636992	0.3935
Paqr6	0.3769	1.06267	1.49544	0.2477
Galr3	0.465375	1.06354	1.19241	0.6344
Foxf2	0.383284	1.06363	1.47251	0.19425
Nfam1	0.41176	1.06368	1.36918	0.10125
Gabrp	0.122342	1.06496	3.12181	0.02545
Asic1	0.940573	1.06504	0.179293	0.80365
1700056E22Rik	1.10077	1.06609	-0.0461731	0.95995
Irx3	0.4377	1.06715	1.28575	0.1476
Tmem163	0.195465	1.06728	2.44896	0.07115
Cxcl16	0.454585	1.0674	1.23148	0.35325
A430105I19Rik	1.43404	1.06747	-0.425886	0.5129
Tnfaip2	0.485986	1.06758	1.13535	0.2138
Tead4	0.614631	1.06772	0.796737	0.3497
Nkx6-2	0.485588	1.06907	1.13856	0.67025
Arrdc2	1.52873	1.06966	-0.515181	0.51135
Adora2b	0.523512	1.07067	1.03222	0.39265
Frmd7	1.97414	1.07096	-0.88232	0.24475
Ppp1r16b	0.828492	1.0711	0.370536	0.59595
Epyc	0.731721	1.07193	0.550847	0.67905
Arhgap4	0.993791	1.07257	0.110059	0.8914
Arhgap27	0.889526	1.07373	0.271524	0.71465
Cebpa	0.426181	1.07535	1.33527	0.11395
Zbtb7b	0.766198	1.07622	0.49019	0.51965
Dusp14	0.50028	1.07671	1.10582	0.37205
Ccdc177	0.657585	1.07682	0.711531	0.32155
Traf3ip3	0.715545	1.07776	0.590917	0.78845
Spata9	1.19397	1.07788	-0.147565	0.898
Tnfaip3	0.562824	1.07847	0.938228	0.31115
Stac2	0.742745	1.08016	0.540306	0.47105
Noxo1	1.4107	1.0808	-0.384307	0.6599
Plscr2	0.426288	1.08098	1.34245	0.2272
A530016L24Rik	0.532776	1.08108	1.02087	0.24765
Ago3	1.60737	1.08177	-0.571311	0.3816
Camp	0.257796	1.08222	2.06969	0.0598
Tnr	1.46373	1.08321	-0.434341	0.4969
4930431F12Rik	0.618168	1.08463	0.811127	0.53325
Vsig10	1.16536	1.08478	-0.103371	0.8833
2810055G20Rik	0.461389	1.08507	1.23373	0.27365
Folr2	0.532578	1.08616	1.02816	0.4954
Adamts3	1.43144	1.08622	-0.39814	0.51975
Gsg1l	0.54174	1.08662	1.00417	0.24015
BC031361	1.46225	1.08681	-0.428099	0.82105
Gm10863	0.35736	1.08703	1.60494	0.26675
AA986860	0.421155	1.08864	1.37011	0.13965
Slc6a17	0.713117	1.09157	0.61419	0.34585
Spaca6	1.34163	1.09192	-0.297122	0.744
Atxn1	1.29655	1.09218	-0.24746	0.6755
Xlr	0.509031	1.09303	1.10251	0.4826
Ccdc18	1.9548	1.09405	-0.837339	0.35515
E330023G01Rik	0.937846	1.09416	0.222404	0.8578
Pcdhgb1	1.29	1.09531	-0.23603	0.88545
Cd48	0.272982	1.09696	2.00663	0.36215
4933412E12Rik	0.862363	1.09751	0.347862	0.71535
Slc8b1	0.836786	1.09825	0.39228	0.6607
Cntn6	0.554585	1.09834	0.98585	0.3332
Afmid	1.02072	1.09838	0.10578	0.8407
Cyp4f17	1.85664	1.09881	-0.756756	0.37505
Gm7609	1.00099	1.09913	0.134947	0.9204
Crb2	2.28668	1.10006	-1.05567	0.39675
Cox8b	0.323558	1.102	1.76803	0.3732
Cyp46a1	0.752648	1.10243	0.550642	0.5355
AI854703	0.684946	1.1029	0.687241	0.3939
Ccr1	0.431651	1.10354	1.3542	0.2946
Rpp25	0.973867	1.10609	0.183674	0.876
Chac1	0.586164	1.10617	0.916194	0.3404
Pcdhb14	0.38734	1.10797	1.51625	0.37035
Phf19	2.26171	1.10902	-1.02813	0.11925
Tnfrsf1b	0.480716	1.10909	1.20611	0.10695
Caln1	1.76921	1.10955	-0.673127	0.3758
Fgd2	0.52408	1.10985	1.08251	0.2476
Gm14207	0.271509	1.11019	2.03173	0.37475
Gulo	0.106186	1.11049	3.38653	0.02
Fcgr1	0.407503	1.11106	1.44705	0.1131
6430562O15Rik	1.20528	1.11152	-0.116829	0.842
Tlr3	0.566276	1.11201	0.973595	0.27865
Jsrp1	0.645403	1.11202	0.784916	0.49795
Tmem184a	0.0611263	1.11279	4.18625	0.0094
Naprt1	0.770329	1.11319	0.531157	0.58815
C530005A16Rik	0.994373	1.11377	0.163589	0.88445
4930429B21Rik	1.3209	1.11387	-0.245939	0.907
Gm10033	2.38858	1.11465	-1.09956	0.25515
Gpt	2.73526	1.11478	-1.29492	0.16715
Insl6	0.811266	1.11571	0.459718	0.73295
Rasgrp2	0.621614	1.11613	0.844409	0.31705
Wnt7b	0.0817812	1.11673	3.77137	0.006
Fam81a	1.38672	1.1199	-0.308312	0.71685
Trmt13	1.43695	1.12015	-0.359318	0.6026
Lhfpl1	0.752289	1.12131	0.575824	0.70575
Scube2	0.0576985	1.12273	4.28234	0.00965
Hspa1b	0.619479	1.12327	0.858572	0.40965
Rhbdf2	0.761056	1.12631	0.565533	0.45285
A730020E08Rik	2.77949	1.12681	-1.30258	0.35015
Vamp5	0.688451	1.12842	0.712878	0.417
1700001G17Rik	0.59791	1.12872	0.91669	0.52695
2700086A05Rik	1.18898	1.12881	-0.0749241	0.9708
D130043K22Rik	0.578649	1.12901	0.964294	0.18355
Plcxd2	2.10348	1.12978	-0.896741	0.15675
Fads6	1.26374	1.13038	-0.160896	0.8646
Zfp595	1.02039	1.13075	0.148156	0.8611
Igtp	0.474549	1.13155	1.25367	0.21025
Dach2	0.562213	1.13363	1.01176	0.3644
Irak3	0.835159	1.13466	0.442137	0.6587
Hopx	0.36185	1.13521	1.6495	0.32345
Tmco4	0.667487	1.1367	0.768039	0.33335
Neat1	1.37979	1.13691	-0.279332	0.71125
Kcnt2	0.551059	1.13868	1.04709	0.2299
Klk6	0.526634	1.13878	1.11262	0.3351
Pcdhb10	0.711693	1.13911	0.678581	0.7067
Pthlh	0.375823	1.1403	1.60129	0.20285
Tmc4	0.929538	1.14104	0.295767	0.88255
Gjd4	0.627421	1.14157	0.863512	0.5548
Ankrd2	1.63187	1.14177	-0.515253	0.69785
Med12l	2.10538	1.14181	-0.882759	0.3956
9430083A17Rik	0.847414	1.14278	0.431405	0.6794
A330074K22Rik	0.642348	1.14283	0.831182	0.375
Mtag2	2.30184	1.1429	-1.01009	0.5415
Hcrtr2	0.41464	1.14343	1.46344	0.2551
Slc44a5	1.97989	1.14348	-0.791996	0.30805
Fam212b	0.894219	1.14377	0.355092	0.6582
Pcdhb8	0.612296	1.14474	0.902724	0.58445
Chrd	0.959566	1.14486	0.254714	0.749
Nxpe2	0.31266	1.14537	1.87315	0.16355
Adarb1	1.87876	1.14615	-0.712987	0.23795
Ttll11	1.33588	1.14642	-0.220655	0.76645
Rbks	1.1495	1.14651	-0.00375213	0.98905
Ago4	1.45892	1.14727	-0.346697	0.6019
Zbtb49	2.38332	1.14786	-1.05402	0.16935
Hist2h2ac	0.564834	1.14808	1.02333	0.2608
Sh3tc1	0.902391	1.14925	0.348873	0.63345
Spag4	1.60288	1.1506	-0.478286	0.6324
Gpr156	1.04155	1.15071	0.143792	0.82795
Ttn	1.17246	1.15111	-0.026512	0.9633
Ccm2l	0.928455	1.15147	0.310578	0.7554
C8g	0.626065	1.15309	0.881122	0.5522
Slc25a45	1.06757	1.15343	0.111604	0.91515
Spata33	1.15094	1.1538	0.00357619	0.9707
Mecom	1.55764	1.15438	-0.432243	0.74585
Kcnc3	2.09106	1.15461	-0.856835	0.13515
Gm5868	1.35196	1.15475	-0.227469	0.80555
5830454E08Rik	0.561924	1.15489	1.03931	0.47565
1700084E18Rik	0.785507	1.15544	0.556749	0.3444
Adcy7	0.800946	1.15545	0.528677	0.4754
Bcl6	0.584491	1.15577	0.983596	0.2864
Cd37	0.388346	1.15578	1.57346	0.2971
Gm3604	1.6804	1.15718	-0.538195	0.56085
Pcdh12	0.978899	1.15901	0.243658	0.72125
Pbx4	1.51284	1.15945	-0.383814	0.7099
Gls2	0.974534	1.15965	0.250905	0.90115
4930511M06Rik	1.22049	1.15975	-0.0736484	0.93445
Ropn1l	0.678147	1.16047	0.775034	0.5834
Tesc	0.404028	1.16212	1.52423	0.31255
Gca	0.851425	1.16229	0.449016	0.6531
Pcdhb4	0.766521	1.16268	0.60106	0.7199
LOC102633315	0.702845	1.16288	0.72642	0.7581
Folr1	0.0244135	1.16353	5.57469	0.0962
Pde4a	0.79361	1.16402	0.552609	0.43745
Isoc2b	0.689301	1.16463	0.756661	0.52765
Zfp438	1.3041	1.1649	-0.162849	0.8414
Myl2	0.749611	1.16519	0.636349	0.61915
Tcf24	4.40775	1.16521	-1.91945	0.03945
Nptx2	0.879199	1.16724	0.40884	0.6203
Enpp6	0.0391827	1.16824	4.89798	0.25205
Carf	1.9009	1.1685	-0.702027	0.6214
Kcnk13	0.356797	1.16977	1.71305	0.05545
Dpt	0.0676467	1.17068	4.11318	0.25725
Ripply3	1.17202	1.17242	0.000495088	0.9925
Ell3	1.40134	1.17267	-0.257002	0.79825
Rarres1	0.199201	1.17283	2.5577	0.0839
E230016M11Rik	1.19291	1.17355	-0.023608	0.98475
Necab3	0.653705	1.17452	0.845362	0.45905
Lhx8	0.545575	1.17557	1.10751	0.346
Nme5	0.8132	1.17624	0.532499	0.70325
Hist1h1d	0.354471	1.17759	1.7321	0.20705
A230056P14Rik	1.79279	1.17779	-0.606131	0.76345
4732491K20Rik	0.918931	1.1786	0.359048	0.6432
Pex11a	0.838356	1.17904	0.491972	0.7422
Mogat1	0.00942937	1.18167	6.96945	0.18
Fgf9	0.61494	1.1823	0.943076	0.26195
Bin2	0.63379	1.18246	0.899717	0.31185
Calr3	0.691493	1.18338	0.775128	0.49985
Helz2	1.06656	1.18541	0.152423	0.78845
Depdc7	1.13476	1.18618	0.0639401	0.94485
Serpina3g	0.799749	1.18697	0.569667	0.55665
Zfp791	0.946097	1.18725	0.32756	0.74125
Hist1h4c	0.528616	1.18729	1.16738	0.48825
Cnn1	0.684843	1.18772	0.794355	0.37395
Matk	0.762966	1.18827	0.639173	0.5559
Pisd-ps2	1.4613	1.18845	-0.298178	0.773
Rhox9	0.140303	1.18857	3.08261	0.18395
Ccl2	1.24858	1.18888	-0.0706832	0.95705
Ikzf2	1.27434	1.1889	-0.100128	0.879
Ptger4	0.483589	1.18931	1.29827	0.14715
BC037704	0.702498	1.18959	0.759894	0.44085
4930578M01Rik	2.59845	1.18985	-1.12686	0.3699
Rasgef1b	2.98265	1.19003	-1.32559	0.0725
Samsn1	0.664145	1.19036	0.841828	0.47365
Nr6a1	1.63264	1.19088	-0.455179	0.4731
Pcdha4	0.739272	1.19145	0.688547	0.68695
Cecr2	1.7697	1.19219	-0.569893	0.32105
Gm10560	1.43124	1.19249	-0.263281	0.8196
Art1	0.496574	1.19265	1.26409	0.28535
Car15	0.866117	1.19272	0.461627	0.61385
Ybx2	1.44663	1.19319	-0.27788	0.7328
Zfp953	0.926497	1.1942	0.366191	0.63845
Sytl5	0.40244	1.19566	1.57097	0.07835
Car5b	0.699338	1.1966	0.774881	0.3746
Thsd7b	0.500605	1.19781	1.25865	0.14125
Fam178b	0.553242	1.19861	1.11538	0.55085
Isl2	0.372756	1.19998	1.68671	0.1305
Pamr1	0.571948	1.20019	1.06931	0.20315
Spata2l	0.97458	1.20075	0.301085	0.8299
Itgb2	0.335767	1.20083	1.8385	0.1164
Ager	1.40641	1.20177	-0.226852	0.815
Acsbg1	0.634634	1.20204	0.921484	0.308
Myf5	0.775012	1.20307	0.634425	0.58805
Slc26a11	0.840098	1.20512	0.52055	0.5655
Scnn1g	0.430383	1.20532	1.48572	0.0832
Met	0.63793	1.2059	0.918636	0.3143
Tnfsf9	0.823277	1.20637	0.551223	0.6943
Rapgefl1	0.89061	1.20638	0.437818	0.52345
Cadps2	0.645342	1.20643	0.902608	0.28775
AU021092	0.88121	1.20646	0.453217	0.7017
4930451G09Rik	0.612962	1.20796	0.978709	0.2712
Nefh	3.65665	1.20929	-1.59637	0.4255
BC025920	0.845922	1.20958	0.515905	0.60995
Ccdc40	1.60584	1.21041	-0.407834	0.53835
Zfp951	1.53332	1.21072	-0.340799	0.7361
Lgals7	0.883654	1.2126	0.456548	0.7478
Pparg	0.40655	1.21305	1.57714	0.2249
9830147E19Rik	2.03324	1.21353	-0.744578	0.37365
Gm10658	1.65496	1.21364	-0.447462	0.81345
Cd84	1.11835	1.21434	0.11879	0.8966
Mok	1.14218	1.21561	0.0898906	0.9286
Them6	1.24168	1.21588	-0.0302979	0.9762
Scgb3a2	0.951383	1.21625	0.354336	0.77715
Carns1	0.987605	1.21742	0.301824	0.6852
4933433G19Rik	0.888439	1.21764	0.454739	0.83785
Cideb	1.28428	1.21774	-0.0767511	0.9677
Hcrtr1	0.837162	1.21778	0.540676	0.5441
Gm14378	2.56463	1.21789	-1.07437	0.2155
Gramd1c	0.635192	1.2193	0.940786	0.34705
1700012L04Rik	0.0675299	1.21934	4.17443	0.45755
Tap1	0.381907	1.22053	1.67622	0.0966
Zxdb	1.05459	1.22073	0.211068	0.75765
Ubxn11	0.534527	1.22509	1.19655	0.25585
Apol8	0.115397	1.22709	3.41056	0.14385
Akr1c14	1.09198	1.22749	0.168772	0.85505
Napsa	0.476973	1.22925	1.3658	0.2775
Alx1	0.341602	1.23111	1.84957	0.1476
Pnpla3	1.13394	1.23331	0.121189	0.856
Pik3c2b	3.13755	1.23338	-1.34703	0.02005
Ccl3	0.459673	1.23449	1.42524	0.1995
Bdnf	4.46995	1.23475	-1.85604	0.0357
4933428G20Rik	1.16328	1.23709	0.0887533	0.96055
Tssk6	2.05905	1.23714	-0.734977	0.7537
Csf2rb	0.426258	1.23764	1.5378	0.0366
Ephb1	0.67495	1.23818	0.875368	0.2275
Fam131c	0.155711	1.23954	2.99286	0.03065
Mir6403	3.7846	1.23992	-1.60989	0.5211
Mfsd2a	0.561478	1.24223	1.14563	0.21115
Scn8a	3.34619	1.24273	-1.42901	0.00915
Notch4	1.13888	1.24308	0.126306	0.8449
Gm16023	1.46865	1.24377	-0.239776	0.77415
Elmod1	1.14461	1.24395	0.120066	0.8734
Mapk4	4.16139	1.24472	-1.74124	0.00955
Ryr3	2.42746	1.24607	-0.962059	0.05665
Trp53rk	1.4621	1.24863	-0.227688	0.7456
Shisa9	0.616201	1.25096	1.02156	0.1752
Ccdc85a	0.255939	1.25141	2.28968	0.0503
Gyk	1.32769	1.25306	-0.0834617	0.9171
Zfp652os	1.04847	1.25353	0.257705	0.84965
Lbp	1.13083	1.25363	0.148735	0.84865
Gm5803	1.18764	1.25412	0.0785758	0.95395
Dok2	0.412848	1.25477	1.60374	0.06285
Myh11	0.862041	1.25582	0.542805	0.52315
Was	0.345492	1.25626	1.86241	0.0388
Tapbpl	1.48281	1.2583	-0.236859	0.7706
2610020C07Rik	2.11228	1.2588	-0.746748	0.67605
Vamp1	1.23131	1.259	0.0320834	0.9681
F2rl1	0.260515	1.25916	2.27303	0.05225
Ptprt	1.48775	1.25938	-0.240422	0.66575
Tppp	2.14153	1.26149	-0.763512	0.2456
2010015L04Rik	1.32002	1.26226	-0.0645568	0.9464
1110019D14Rik	0.911529	1.26642	0.474399	0.66405
Shank2	3.56991	1.26753	-1.49387	0.0098
D030028A08Rik	2.93165	1.26771	-1.20949	0.36365
Hyal1	0.976586	1.268	0.376732	0.7054
Tnfrsf22	1.04436	1.26921	0.281302	0.7521
Parp9	0.452718	1.26992	1.48806	0.37935
Cacng1	0.591384	1.27138	1.10423	0.43775
Prx	1.38635	1.27729	-0.118212	0.8547
Parp14	0.610107	1.27744	1.06612	0.16325
Fam115c	1.1584	1.27763	0.141334	0.86645
Smco3	0.547817	1.27935	1.22365	0.29555
Zfp365	1.62778	1.28229	-0.344179	0.6151
Pqlc3	1.281	1.28267	0.00187492	0.99815
Lenep	2.45521	1.28365	-0.935601	0.4287
A430078G23Rik	1.31732	1.28437	-0.0365435	0.9595
Ppfia4	1.05473	1.28515	0.285063	0.6455
Neurl3	1.10873	1.28524	0.213129	0.8325
Nphp3	1.76492	1.28685	-0.455756	0.495
Cpne5	1.15101	1.28703	0.16114	0.80265
Olfr78	0.717772	1.28815	0.843697	0.37345
9230114K14Rik	1.6322	1.2896	-0.339891	0.691
Ttpa	0.897925	1.29092	0.523733	0.56005
Zic1	0.393705	1.29164	1.71402	0.0505
Hist4h4	2.08607	1.29428	-0.688638	0.6159
Gm13212	1.09206	1.29459	0.245444	0.79715
Shpk	0.925206	1.29498	0.48508	0.54135
Atg16l2	1.70227	1.29679	-0.392512	0.6169
4930429F24Rik	0.931712	1.29696	0.477174	0.67425
Gdf9	0.567223	1.29723	1.19345	0.15635
Usp2	1.40965	1.29759	-0.119504	0.8713
Fgf7	0.908004	1.29803	0.515552	0.8315
Srpk3	0.992831	1.29827	0.386969	0.6886
Lekr1	1.67346	1.3012	-0.362986	0.7002
Aspa	0.507859	1.3013	1.35746	0.2405
Fam72a	2.3657	1.3015	-0.86209	0.35175
Nlgn1	0.640189	1.30224	1.02442	0.2847
Adra2c	2.35741	1.30301	-0.855351	0.2507
Otop3	0.353093	1.30539	1.88637	0.0323
Syt13	0.996676	1.30583	0.389768	0.61165
Zfp599	2.10433	1.30741	-0.686649	0.45115
Llgl2	0.704909	1.30816	0.892027	0.2333
Mir467f	4.09448	1.30858	-1.64568	1
Gm11974	3.55283	1.31227	-1.4369	0.22995
Evpl	0.825336	1.31302	0.669833	0.3104
Grm7	0.472694	1.31518	1.47628	0.1136
Pcdh20	0.520538	1.31528	1.3373	0.14215
Hist2h3b	0.610019	1.31598	1.10921	0.4173
Ccdc30	1.66462	1.31642	-0.338576	0.69
Lyrm7	1.50567	1.31684	-0.193327	0.80435
Asah2	1.05017	1.31742	0.327093	0.713
Ftx	2.8829	1.31745	-1.12977	0.12045
Trim9	1.49003	1.31877	-0.176146	0.8109
Slc16a4	1.42535	1.31995	-0.110831	0.91085
Crybb1	0.396483	1.32097	1.73627	0.1566
Ifi202b	0.790713	1.32125	0.740674	0.548
Necab1	2.73216	1.32235	-1.04693	0.1526
Nfkbie	0.942707	1.32244	0.488321	0.5247
Ptk2b	0.294343	1.3237	2.169	0.0981
Chrdl1	4.49802	1.3244	-1.76396	0.0123
Trpm5	1.21933	1.32455	0.119408	0.86065
Lcp2	0.543823	1.32524	1.28504	0.13305
Pcdhac1	0.576142	1.32559	1.20214	0.46015
Frrs1l	1.54287	1.32585	-0.218705	0.79165
Mfsd3	1.10476	1.32713	0.264573	0.8627
Myo18b	0.735711	1.32815	0.852204	0.205
Tmem63c	1.10154	1.32832	0.270074	0.7184
Magel2	4.82266	1.32861	-1.85991	0.0025
1810032O08Rik	4.02625	1.32916	-1.59893	0.29365
Radil	1.42494	1.32946	-0.100054	0.8825
Gm20748	1.07478	1.33015	0.307536	0.79545
Cd14	0.495712	1.33049	1.42438	0.24625
AW549542	0.404326	1.33167	1.71964	0.1538
Dusp27	0.768878	1.33217	0.792955	0.3704
Mst1r	1.05461	1.33356	0.338573	0.6891
Trim54	0.542959	1.3351	1.29803	0.6425
Slc15a3	0.467317	1.33563	1.51504	0.4396
Chat	1.83339	1.33596	-0.456642	0.81575
Sirt4	2.19607	1.3364	-0.716569	0.3713
Sfxn5	1.70355	1.33666	-0.349906	0.6445
Pnma3	1.53107	1.33726	-0.195262	0.7724
Pcdhga5	2.233	1.33783	-0.73909	0.70515
9930014A18Rik	0.696538	1.33798	0.941779	0.3268
Fxyd2	1.5817	1.33992	-0.239327	0.8479
Lamc2	0.0712921	1.34301	4.23558	0.00745
Epha1	0.871122	1.34305	0.624562	0.74925
9230102O04Rik	3.31666	1.34342	-1.30382	0.6855
Foxa2	0.0168826	1.3436	6.31442	0.05015
Hpgds	1.16408	1.34362	0.206932	0.83745
Emid1	0.843224	1.34372	0.672242	0.3923
Kcnq5	1.75228	1.3457	-0.380878	0.50015
Cdh4	2.20586	1.34598	-0.712682	0.27715
Ttc7	0.753267	1.34673	0.838231	0.2871
1810010H24Rik	0.986557	1.34913	0.451558	0.76765
Neurod4	0.425608	1.34978	1.66513	0.15015
Card10	1.09002	1.3508	0.309462	0.66315
1500009C09Rik	1.63986	1.35232	-0.278134	0.7458
Slfn3	0.798165	1.35328	0.761702	0.41425
Kcnc1	1.15555	1.3562	0.230992	0.6996
Masp1	2.68434	1.35686	-0.984293	0.20015
Metrnl	0.880258	1.35704	0.624463	0.5518
Cyp4x1	0.703822	1.35735	0.947505	0.31965
Hoga1	0.983861	1.35822	0.465194	0.66775
Dpp4	0.27794	1.35832	2.28898	0.1124
3110021N24Rik	2.28588	1.35834	-0.750899	0.75135
Cntn2	1.89842	1.35873	-0.482536	0.38575
Zfp458	1.59413	1.35918	-0.230032	0.76265
Nkapl	1.52575	1.35936	-0.166588	0.8559
Rhpn1	0.911982	1.35981	0.576331	0.4822
Clgn	3.1286	1.35982	-1.2021	0.1786
Polq	4.93225	1.36057	-1.85804	0.00675
Gpr160	0.354076	1.36094	1.94247	0.0771
Fcgr2b	0.394908	1.36194	1.78608	0.14265
Lhx2	0.230005	1.36195	2.56594	0.05315
Ndnf	0.966962	1.36197	0.494163	0.5293
Pglyrp1	0.4119	1.36268	1.72608	0.2363
Gm5577	3.46919	1.3628	-1.34803	0.1312
Slc30a10	0.756291	1.36353	0.850331	0.3103
Grin1	1.4063	1.36355	-0.0445293	0.95165
Prmt8	0.375623	1.36419	1.86069	0.0342
Slco2b1	0.607287	1.36495	1.16839	0.1479
Cacna1c	3.31532	1.36546	-1.27976	0.0368
2610027K06Rik	1.71349	1.36573	-0.327259	0.7407
Pde4d	1.38208	1.36638	-0.0164731	0.97715
Apobec1	1.33284	1.36665	0.036138	0.9715
Kcnd3	1.6046	1.36725	-0.230945	0.70195
Mb	0.499074	1.36908	1.45589	0.26715
Tenm2	2.86174	1.37049	-1.0622	0.07095
4930577N17Rik	0.988924	1.37169	0.472027	0.83435
Serpina6	0.759467	1.37287	0.854135	0.3713
Sh3d21	0.902391	1.37306	0.605573	0.48725
Gpr64	1.07325	1.37306	0.355409	0.6524
C230035I16Rik	0.761578	1.37473	0.852087	0.5463
Ikzf4	2.23093	1.37478	-0.698442	0.27075
Gm2061	0.242803	1.37506	2.50164	0.3018
Ccl9	0.384066	1.37687	1.84197	0.1004
Fam71e1	0.774208	1.37709	0.830835	0.56485
A4galt	0.874086	1.37728	0.655969	0.49315
2310061J03Rik	0.86313	1.3783	0.675238	0.7761
Tmem74b	1.30617	1.37845	0.0777075	0.9394
Cspg5	0.856285	1.37936	0.68784	0.3584
Brdt	1.52252	1.37945	-0.142368	0.8491
Hist1h2bk	2.1058	1.38075	-0.608913	0.65535
Trim56	1.10417	1.38098	0.322735	0.65945
Tcap	0.805509	1.38221	0.779001	0.48355
Gm12359	1.81514	1.38243	-0.392876	0.8401
Treml2	0.228799	1.38257	2.59521	0.05415
1700120K04Rik	1.71995	1.3827	-0.314878	0.83465
Arg2	0.916214	1.38282	0.593852	0.8088
E330009J07Rik	2.43932	1.38428	-0.817344	0.3796
Fam84b	0.689588	1.38446	1.00551	0.27345
Ksr2	3.59336	1.38512	-1.37532	0.0108
Lmln	2.11741	1.38639	-0.610966	0.3409
Tcerg1l	4.78898	1.38777	-1.78695	0.0156
Smco1	0.932673	1.38855	0.574133	0.62965
Dlgap1	2.29638	1.38861	-0.725719	0.27115
Sash3	0.593037	1.389	1.22785	0.16385
Tlr2	0.645696	1.39022	1.10639	0.19005
Ttc12	1.06528	1.39023	0.384093	0.6409
Myom3	0.995715	1.39169	0.48303	0.55275
Gdf5	0.573464	1.39195	1.27934	0.1683
Ptges	0.870325	1.39198	0.677508	0.3998
Cdyl2	1.80536	1.39253	-0.374578	0.54305
Alpl	1.00915	1.39272	0.464758	0.5377
Diap2	1.55448	1.39307	-0.158166	0.78725
Map4k1	1.34422	1.39346	0.0518988	0.93445
Nadsyn1	1.46293	1.39411	-0.0695161	0.93165
Ino80dos	1.54881	1.39435	-0.151574	0.92455
Dnm3os	2.91982	1.39463	-1.06599	0.40245
Lgals3bp	0.91352	1.39482	0.610569	0.5018
Myct1	1.20464	1.39494	0.211609	0.8014
Cebpd	0.666109	1.39496	1.06639	0.4727
Irgm1	0.79964	1.39716	0.805075	0.42215
Gria1	1.4207	1.39837	-0.0228535	0.97275
St8sia5	0.556164	1.39869	1.33049	0.15945
Calca	2.06722	1.39933	-0.56296	0.59025
Sncb	3.28325	1.40023	-1.22946	0.10025
Gm9776	1.4798	1.40053	-0.0794311	0.92205
Slc5a5	0.278106	1.40133	2.33309	0.00945
Gsdmd	0.696785	1.40236	1.00908	0.2892
Mob3c	1.21748	1.40278	0.204388	0.79115
9430091E24Rik	1.04784	1.40361	0.421718	0.8498
Hectd2	3.19388	1.40361	-1.18617	0.1669
D330045A20Rik	2.4174	1.40438	-0.783518	0.28675
Plk3	1.45832	1.40513	-0.0536044	0.951
BC051226	1.51808	1.40535	-0.111322	0.90415
Ccdc160	0.956401	1.40558	0.55548	0.55655
Serpinb1a	0.305554	1.40683	2.20295	0.063
Nav3	1.34292	1.40715	0.0674062	0.90685
Tmem106a	0.960808	1.40845	0.55179	0.4825
Brinp2	3.33295	1.41152	-1.23955	0.0546
Gcnt3	0.0251783	1.41176	5.80916	0.24855
Agap2	1.14139	1.41226	0.307208	0.58035
Slfn2	0.455358	1.41242	1.63309	0.05985
Stmnd1	1.3046	1.41431	0.116495	0.90215
Sult1a1	1.53462	1.41443	-0.117663	0.90095
Tec	1.65054	1.41446	-0.222693	0.80675
Inpp4b	0.974982	1.41508	0.537434	0.48995
Syndig1	0.655347	1.41618	1.11168	0.1954
Zfp108	1.14591	1.41637	0.305702	0.6863
Slpi	0.0920922	1.41734	3.94396	0.2444
Sfrp4	1.73526	1.41746	-0.291838	0.74785
Synpo2	1.89644	1.41794	-0.419498	0.49895
Slc26a2	1.54649	1.42018	-0.122923	0.83685
Neurl2	1.30692	1.42082	0.120563	0.94555
Hgf	1.03287	1.42235	0.461618	0.7204
Ssh3	1.57307	1.4229	-0.144753	0.82915
Sstr2	0.490699	1.42312	1.53615	0.23625
Rhof	0.965633	1.42446	0.56087	0.46765
Irf5	0.688914	1.42469	1.04825	0.2463
Nwd2	0.37378	1.42503	1.93073	0.0089
Pnma1	0.757226	1.42507	0.912238	0.30605
AU021063	1.0487	1.42608	0.443456	0.8464
Malt1	1.71294	1.42917	-0.261295	0.70205
Tmem100	1.04299	1.42982	0.455101	0.61905
Bcl6b	1.49735	1.43016	-0.0662375	0.92215
Slc9a7	1.06802	1.43021	0.42129	0.6285
Nkain2	0.683483	1.43113	1.06617	0.22885
Gm14634	1.06196	1.43202	0.431327	0.66925
Trpc7	0.657445	1.4324	1.12349	0.23295
Plcb1	1.85327	1.43282	-0.371211	0.5968
Fam78a	0.590951	1.43297	1.2779	0.0916
Hspb3	0.838884	1.43352	0.773021	0.5693
Tmem151a	0.704463	1.43465	1.0261	0.18365
Slc16a9	0.753647	1.43467	0.928757	0.3061
Abhd1	0.632375	1.43739	1.1846	0.44155
Mapkapk3	0.395716	1.43937	1.8629	0.04075
Palb2	3.0222	1.43951	-1.07002	0.1451
Pgbd1	2.80831	1.44074	-0.962887	0.21215
Prtg	2.10889	1.44141	-0.549002	0.36485
Fbxo41	1.82483	1.4425	-0.339192	0.57075
Ccdc149	1.73034	1.44533	-0.259656	0.73005
Wfikkn2	0.748825	1.44639	0.949752	0.1951
Zbtb4	1.89834	1.44699	-0.39168	0.48025
Nos1ap	1.10211	1.44911	0.394897	0.62325
Zc3h8	3.07728	1.4499	-1.0857	0.2197
Pdp2	3.40352	1.45129	-1.22969	0.0526
Etnk2	1.02211	1.45207	0.506558	0.5092
Gm3893	2.32016	1.45279	-0.675395	0.31055
Cyb561d1	2.65447	1.45279	-0.869595	0.20795
Gm4285	0.693053	1.45294	1.06794	0.22465
Lepr	1.23282	1.45315	0.237227	0.77515
AW146154	0.997833	1.45384	0.543001	0.53115
Rassf10	0.603137	1.45407	1.26954	0.1658
Sec14l2	0.951559	1.45574	0.613392	0.45675
Dgkh	1.93679	1.45616	-0.411504	0.6081
Iqsec2	1.10394	1.45621	0.399554	0.50745
5330417C22Rik	1.51515	1.4574	-0.0560623	0.9384
Hist2h2bb	1.14455	1.4577	0.348922	0.7986
Fam83h	1.28966	1.45822	0.177222	0.7805
Znrf3	2.96105	1.45998	-1.02016	0.0898
A630072M18Rik	1.5147	1.46073	-0.0523364	0.9563
Rbm46	1.46093	1.46119	0.000253865	0.9959
Bend6	2.06039	1.46253	-0.494447	0.52145
Fgf5	0.913309	1.46324	0.679992	0.4815
I730030J21Rik	0.94711	1.46377	0.628083	0.71595
Glt8d2	1.13041	1.46401	0.373078	0.8715
Crb1	0.537152	1.46429	1.4468	0.13165
Nup62-il4i1	1.0479	1.46432	0.482739	0.8508
Tnfrsf10b	1.62691	1.46465	-0.151579	0.82635
Pak6	1.86779	1.46523	-0.350202	0.5955
6720416L17Rik	0.803618	1.46682	0.868108	0.3403
Perp	0.277584	1.47045	2.40526	0.06835
Sla	0.952147	1.47252	0.629031	0.6598
Cdkl5	1.27103	1.47541	0.215113	0.78575
D3Ertd751e	2.04043	1.47561	-0.467556	0.59355
Grap	0.934775	1.47767	0.660633	0.49205
Hist1h1e	0.611247	1.47847	1.27428	0.38835
Grik3	1.264	1.47873	0.226356	0.69805
Atp2a3	0.747111	1.4789	0.985131	0.2427
Cdc42bpg	1.77283	1.47901	-0.261419	0.65615
Srp54b	1.57522	1.48067	-0.0893027	0.9443
Pcdhb19	0.803163	1.48156	0.883352	0.5726
Sema5b	1.09403	1.48219	0.438081	0.528
Slc15a2	1.60264	1.48281	-0.11211	0.8879
Slc1a6	0.619934	1.48282	1.25816	0.21155
9930104L06Rik	3.41678	1.4838	-1.20334	0.0977
Zc3h6	1.76957	1.48404	-0.253871	0.6871
Asb2	0.858434	1.48495	0.790634	0.36525
Fgd6	1.61734	1.48615	-0.122034	0.82525
0610009L18Rik	1.50244	1.48679	-0.0151054	0.98935
Dok6	4.06161	1.48699	-1.44966	0.25925
Tomm6os	1.43029	1.48801	0.0570695	0.9332
Irak2	1.22716	1.48935	0.279366	0.73915
Fam161b	2.07313	1.49061	-0.475908	0.4972
Brinp3	0.81214	1.49082	0.87631	0.43765
Gatsl3	0.664894	1.49122	1.1653	0.17865
2310015B20Rik	0.880461	1.49141	0.760342	0.3307
Sapcd1	1.8767	1.49259	-0.330378	0.82905
Scn2a1	1.41112	1.49265	0.0810339	0.89105
Isg15	0.520157	1.49343	1.52161	0.3106
Shank1	3.33317	1.49352	-1.15818	0.02905
Slc7a4	0.788114	1.49365	0.922367	0.25175
Camk2a	1.46154	1.49388	0.0315753	0.962
4930592A05Rik	0.561253	1.49476	1.41319	0.664
AK129341	2.42798	1.49551	-0.699119	0.40785
Lrrc25	0.637101	1.49575	1.23127	0.21325
Lrrc4c	1.36031	1.49718	0.138321	0.86125
Hist1h2bn	0.171769	1.49725	3.12377	0.13745
Il18	0.520749	1.49738	1.52378	0.3083
Tgfa	1.74288	1.4985	-0.217959	0.7169
Tekt1	1.44137	1.49895	0.0565154	0.95505
Gm2115	1.03707	1.50047	0.532906	0.5987
Ndst3	1.52088	1.50116	-0.0188296	0.97915
Tmc3	3.88279	1.5015	-1.37069	0.03335
Ano4	1.44237	1.50328	0.0596723	0.9421
Zrsr1	1.09153	1.50362	0.462079	0.68755
Ppp1r13l	1.68744	1.50392	-0.16611	0.7895
Cfp	3.11891	1.50509	-1.05119	0.15155
Vav3	1.10064	1.50529	0.451708	0.61405
Slc25a35	1.02148	1.50715	0.56117	0.71415
BC064078	0.139065	1.50751	3.43834	0.06005
Map3k9	3.02223	1.50875	-1.00226	0.05355
Pcdhb18	0.888533	1.50897	0.764071	0.63705
Ccdc138	2.54133	1.50897	-0.752026	0.4243
Reps2	0.887976	1.5092	0.765195	0.2438
Sstr4	0.821908	1.5106	0.878072	0.44345
6030468B19Rik	0.121362	1.5114	3.6385	0.01875
Pycard	0.764893	1.51147	0.982622	0.2569
Steap1	0.638805	1.51171	1.24274	0.28685
Gm17762	1.1958	1.51249	0.338948	0.72355
2610015P09Rik	1.70589	1.51352	-0.172613	0.8141
Lcn2	1.70391	1.51359	-0.17087	0.8759
Npas3	1.40724	1.51384	0.105346	0.8749
Ldb3	1.02504	1.51427	0.562939	0.51435
Dzank1	1.45715	1.51606	0.0571784	0.92735
Fmn2	2.5708	1.51607	-0.761887	0.1528
Gm5088	1.50177	1.51791	0.0154222	0.98205
Pla2g16	0.352925	1.51803	2.10477	0.09385
AB124611	0.577991	1.51866	1.39368	0.25085
Ankrd42	1.18662	1.51975	0.356981	0.6464
Tle6	0.939802	1.52006	0.693703	0.4343
Pkhd1l1	0.483214	1.52036	1.65368	0.02945
4930513N10Rik	1.15319	1.52135	0.399723	0.82145
Foxd2os	0.982574	1.52153	0.630881	0.41795
1810014B01Rik	2.57266	1.5228	-0.756534	0.45175
Bambi-ps1	1.09124	1.52419	0.482077	0.60905
Zbtb37	2.00504	1.52451	-0.395283	0.59755
Slc14a1	0.40284	1.52592	1.9214	0.04905
Gm15706	1.79847	1.52688	-0.23619	0.7965
Dtwd2	1.5765	1.52855	-0.0445637	0.9576
Aqp11	0.965819	1.52861	0.662394	0.48625
Hist1h3e	1.90544	1.53032	-0.316289	0.8253
Dcc	1.93171	1.53045	-0.335921	0.55725
Nbeal1	2.27727	1.53204	-0.571852	0.34435
Tfeb	1.08501	1.53221	0.497898	0.52085
Usp51	3.22497	1.53284	-1.07307	0.12975
Adat3	3.13588	1.53346	-1.03208	0.6033
Gstt3	0.824033	1.5339	0.896428	0.36455
Bcl11b	1.79715	1.53487	-0.227589	0.70385
Ptpn18	0.525189	1.53647	1.54871	0.13455
Tmc8	0.965547	1.53679	0.670505	0.3968
Zfp341	1.66249	1.5372	-0.113043	0.85815
Zfp109	1.82453	1.53907	-0.245463	0.7622
Apbb1ip	0.525115	1.53984	1.55208	0.08825
Smpd5	1.36728	1.53995	0.171569	0.7637
1700003F12Rik	1.82861	1.54059	-0.247264	0.88885
Stfa2l1	0.733058	1.54062	1.07151	0.52045
9430008C03Rik	5.12354	1.54138	-1.73292	0.0417
Kcnn2	2.97325	1.54158	-0.947632	0.29205
Ckm	0.788664	1.54202	0.967335	0.49125
Prex2	1.79864	1.54225	-0.22187	0.7678
Nos3	1.31058	1.54251	0.235075	0.7467
Amigo3	1.77302	1.54443	-0.199136	0.77815
Tmem255b	0.299276	1.545	2.36806	0.05605
Pld5	0.956827	1.54693	0.693079	0.41725
Pitx1	0.298917	1.54759	2.37221	0.0087
Sv2b	0.31977	1.54813	2.27542	0.0284
Hk1os	0.996408	1.54824	0.635822	0.71305
Prob1	1.54326	1.54846	0.00485449	0.99325
1700019G17Rik	1.77131	1.5489	-0.193573	0.79965
Cybrd1	0.78202	1.54918	0.986228	0.1771
Prkcq	0.505904	1.54942	1.61479	0.07945
Celsr1	1.2358	1.54955	0.326406	0.5188
Sstr1	0.767947	1.54957	1.01279	0.1893
Htra3	0.611209	1.55337	1.34566	0.10455
Vstm5	1.26489	1.55337	0.296384	0.73855
Def6	0.62761	1.55483	1.30882	0.14945
Prss57	0.772429	1.55502	1.00946	0.2503
1700124L16Rik	1.49324	1.5557	0.0591175	0.75335
2810442I21Rik	4.1841	1.55602	-1.42706	0.2827
Mir669i	0	1.5571	inf	1
Barx1	1.1068	1.5572	0.492554	0.60505
Mmp28	1.33957	1.55765	0.217599	0.78765
Fam188b	1.73539	1.55822	-0.155364	0.8324
Gm8773	1.41241	1.5585	0.142008	0.87755
Panx2	1.62851	1.5594	-0.062554	0.9184
Bach2os	1.21412	1.56115	0.362704	0.869
Syk	1.07876	1.56241	0.534408	0.43035
Prl8a9	0.0146422	1.56281	6.73786	0.1796
2810032G03Rik	2.02455	1.56295	-0.373329	0.6917
Fgf12	1.90504	1.56339	-0.28515	0.73145
Zfp300	1.99593	1.56483	-0.351057	0.60455
Wdr31	1.9733	1.56528	-0.334183	0.68205
Ak5	0.586566	1.56556	1.41632	0.5852
9030025P20Rik	1.9622	1.5659	-0.325479	0.7393
Adra1d	1.04976	1.56607	0.577096	0.5283
Zfp69	1.63716	1.56656	-0.0635979	0.9396
Mir6360	1.32949	1.56703	0.237154	1
Pou4f1	0.675532	1.56708	1.21399	0.17245
Unc80	3.36821	1.56709	-1.1039	0.033
Wdr78	1.32935	1.57197	0.241857	0.7732
Vsig10l	1.27791	1.57346	0.300157	0.6716
Apoa1	0.817765	1.57356	0.944275	0.4207
Gm10638	0.774885	1.57559	1.02384	0.72735
Hist1h3a	1.74187	1.57572	-0.144626	0.91225
Zim3	3.23993	1.5794	-1.03658	0.3518
Tnfaip8l2	0.921042	1.58074	0.779256	0.68595
Grrp1	0.987055	1.58499	0.683268	0.47875
Pappa	0.90289	1.58518	0.812026	0.22205
Krt17	0.20106	1.58669	2.98032	0.0227
Irf8	0.823373	1.58702	0.946702	0.32735
Gm5901	2.33593	1.58732	-0.557402	0.8281
Neu3	0.935535	1.58759	0.762974	0.34905
Map3k7cl	0.973104	1.58798	0.706522	0.52785
Col27a1	1.73077	1.5886	-0.123659	0.82265
Mterf1a	1.77419	1.5892	-0.158862	0.90805
Fat3	1.33973	1.59222	0.249099	0.65255
Rspo1	0.654125	1.59235	1.28352	0.1607
Tmem145	3.09981	1.59286	-0.960562	0.1434
Wnt9a	0.921947	1.59293	0.788926	0.2883
Cdh18	0.626866	1.59347	1.34594	0.2641
Lrmp	0.680628	1.59356	1.22732	0.2456
Zfp939	3.31193	1.59567	-1.05351	0.25055
Myh6	0.922959	1.59657	0.790638	0.25415
C030037D09Rik	0.816431	1.59739	0.968315	0.32455
Cryba4	0.698639	1.59792	1.19358	0.29055
1700094J05Rik	2.64436	1.60105	-0.723897	0.7804
Jak3	1.1687	1.60118	0.454233	0.5315
Rnf180	1.42958	1.60285	0.165049	0.83915
Sh3bgr	1.19849	1.60453	0.420931	0.66805
Colgalt2	0.93639	1.60456	0.776999	0.2977
Bves	1.2133	1.60498	0.403621	0.67895
Rpusd2	3.52708	1.60734	-1.1338	0.07435
Gucy1a2	2.22808	1.60914	-0.469509	0.3962
P2rx3	0.700438	1.61169	1.20224	0.1014
Ulk4	1.93482	1.61423	-0.261353	0.70935
Srp54a	1.87091	1.61434	-0.212798	0.79595
Nudt13	2.55627	1.61444	-0.663005	0.35845
Sorcs3	0.49535	1.61698	1.70678	0.05515
Siah3	1.43012	1.61941	0.179326	0.8483
Dmd	1.17352	1.62102	0.466064	0.43485
Pcdhgb2	1.85854	1.62122	-0.197091	0.90945
Ankrd45	2.47752	1.62162	-0.611457	0.3469
Klf8	1.91492	1.6232	-0.238444	0.7305
Pp2d1	1.26257	1.62384	0.363045	0.8878
Ly6g6f	0.45617	1.62447	1.83233	0.123
A230020J21Rik	1.81861	1.62735	-0.160308	0.49715
Bai1	1.57241	1.62898	0.0509889	0.92905
Zgrf1	5.54221	1.62913	-1.76636	0.00995
P2ry13	0.664401	1.62978	1.29455	0.6345
Gp5	0.340978	1.62988	2.25701	0.08185
Parp12	1.18572	1.63041	0.459463	0.57055
Prdm12	0.43541	1.63109	1.90539	0.02065
Gm11127	1.26737	1.6315	0.364366	0.71195
Lmod3	1.59229	1.63224	0.0357531	0.97025
Fgf2	0.397765	1.63417	2.03857	0.10335
Tecrl	0.93519	1.63428	0.805323	0.4124
1700026L06Rik	0.672775	1.63536	1.28141	0.3779
Mir22hg	0.853812	1.63576	0.937968	0.33375
Eda2r	1.63597	1.63616	0.000167501	0.99985
Setd4	1.59521	1.63622	0.0366119	0.9669
Kcna2	0.946428	1.63648	0.790031	0.1838
Dleu2	2.19075	1.63689	-0.420469	0.81415
Dmrt2	0.858108	1.63736	0.932138	0.36915
Fgfbp3	1.11321	1.63748	0.556762	0.5816
Otud7a	2.39395	1.63756	-0.547847	0.3917
Gem	4.58956	1.63989	-1.48476	0.1031
Rtkn2	4.84397	1.64002	-1.56248	0.03905
Adarb2	1.46959	1.64027	0.158524	0.8147
Ppp4r1l-ps	2.57669	1.64067	-0.651234	0.31765
Dffb	2.28303	1.64348	-0.47419	0.5419
Gm7102	2.05459	1.64468	-0.321044	0.73465
A230103J11Rik	2.32259	1.64525	-0.497429	0.86285
Pou3f3os	0.452557	1.6453	1.86218	0.1403
Tor3a	0.593176	1.64571	1.47218	0.10965
B330016D10Rik	1.26173	1.64582	0.383401	0.60535
9130019O22Rik	1.54094	1.64594	0.0951039	0.8939
Kcne3	0.727345	1.64687	1.17902	0.4348
Rpph1	0.628037	1.64721	1.3911	0.4494
Tpcn2	1.96884	1.64757	-0.257012	0.7284
Arsj	0.584941	1.64759	1.49399	0.10865
Tmem220	1.39391	1.64823	0.241787	0.81275
Inpp5d	0.913509	1.64848	0.851642	0.2399
Bnc1	0.469751	1.64866	1.81133	0.05385
Entpd2	0.665449	1.65054	1.31053	0.1391
Hist1h2bg	0.861539	1.65067	0.938062	0.4526
Mt3	2.47455	1.65084	-0.583966	0.70435
Ace2	1.14992	1.65133	0.522089	0.49525
Tmem28	3.15973	1.65202	-0.935568	0.1917
1700019D03Rik	1.30339	1.65265	0.342509	0.7588
Kifc2	2.01559	1.65318	-0.28596	0.67435
Scn1b	0.985936	1.6543	0.746656	0.4069
Hist1h4k	1.64384	1.65463	0.00943805	0.9797
Hdx	2.33701	1.65527	-0.497597	0.52365
Ephx2	0.80228	1.65536	1.04497	0.2884
Larp6	1.26886	1.65558	0.383808	0.62615
Tcaim	1.5782	1.65636	0.0697395	0.9364
Armc7	2.1237	1.65702	-0.357992	0.72965
Enpep	0.994735	1.65712	0.736293	0.33735
2700069I18Rik	0.890081	1.65771	0.897185	0.6868
1810041L15Rik	1.23235	1.65821	0.428214	0.4962
BC024978	2.67736	1.65829	-0.691113	0.64555
Slc11a1	1.07941	1.65896	0.620034	0.49695
Gpr123	3.39444	1.66362	-1.02885	0.07745
Cdh1	0.0984973	1.66525	4.07951	0.01055
Cpa2	1.01438	1.66554	0.715392	0.44955
Mettl7a2Higd1c	5.32814	1.66679	-1.67656	0.05335
Zfp54	1.72425	1.66705	-0.0486716	0.962
E330013P04Rik	0.830201	1.66731	1.00599	0.2442
Erap1	0.860021	1.66996	0.957373	0.19455
Asap3	1.4516	1.67012	0.20231	0.7339
Fam189a2	1.81456	1.67033	-0.119486	0.8637
Ptprcap	0.657686	1.67114	1.34536	0.2647
Thsd1	1.40155	1.67304	0.255451	0.6839
Gm20735	1.48215	1.67361	0.175269	0.9077
1700106J16Rik	0.384701	1.67831	2.12519	0.0788
8430408G22Rik	1.10274	1.67908	0.606578	0.8157
Prdm16	1.17047	1.68012	0.521475	0.66005
Ralyl	1.30365	1.68059	0.366417	0.70255
Tdrp	1.59291	1.68212	0.0786136	0.9213
Lacc1	1.29817	1.68287	0.374445	0.63625
Aasdh	2.65863	1.68292	-0.65972	0.30435
Spink2	0.258988	1.68411	2.70103	0.2649
Gnal	3.48095	1.68586	-1.04599	0.29855
Fam198a	1.1312	1.68592	0.575681	0.5008
Creg2	1.5632	1.6864	0.109447	0.85365
Olfr1033	0.540296	1.68736	1.64295	0.1841
Mogat2	0.781242	1.68778	1.11128	0.2068
Pcdhga2	1.4565	1.6884	0.213155	0.90405
Kcnq1ot1	1.80179	1.68866	-0.0935514	0.8892
Smad7	2.17263	1.68934	-0.362985	0.57455
Prss53	2.58922	1.6935	-0.612513	0.69415
Kcna1	0.749935	1.69557	1.17693	0.047
Sall4	2.21396	1.69773	-0.383024	0.57635
Pacsin1	1.73381	1.69817	-0.0299578	0.9611
Xylb	2.46513	1.69848	-0.537422	0.3657
Prickle4	1.62584	1.69861	0.0631745	0.9479
Cbfa2t3	1.08728	1.69895	0.643913	0.26335
Gimap8	1.21681	1.6992	0.481752	0.6074
Ppm1k	3.18643	1.7019	-0.904797	0.22575
Fzd9	0.919076	1.70197	0.88895	0.345
Kctd7	2.70494	1.70496	-0.665859	0.2953
Ccl6	0.313774	1.70599	2.44281	0.17875
Sacs	2.96957	1.70634	-0.799354	0.358
Tceal6	0.49387	1.70794	1.79005	0.12955
Fbxo2	0.233715	1.70871	2.87008	0.03305
Kcp	1.66497	1.70917	0.0377987	0.9523
Lgr5	4.35502	1.71032	-1.34841	0.0439
Gm15055	0.88081	1.71054	0.957551	0.3975
5530601H04Rik	2.73569	1.71115	-0.676934	0.28545
Wbscr27	1.0904	1.71125	0.65019	0.3897
1700001O22Rik	1.22846	1.71185	0.47871	0.6704
Rtn4rl1	2.10027	1.71289	-0.294141	0.6533
Gm9159	1.41576	1.71303	0.274972	0.7416
Prdm11	1.23336	1.71391	0.474696	0.5335
Zfp455	1.27616	1.71411	0.425646	0.6305
Nek8	2.06303	1.7143	-0.267145	0.695
A830082N09Rik	2.99521	1.71454	-0.804836	0.2154
Zfp382	3.39199	1.71477	-0.98412	0.1891
Hcn4	2.53518	1.71527	-0.563652	0.34405
Phlda2	0.55665	1.71604	1.62424	0.27785
AI504432	3.13426	1.71735	-0.86794	0.17815
Prr32	1.05236	1.7174	0.706596	0.527
Tmem56	1.10929	1.71803	0.631121	0.4008
Nup62cl	0.28525	1.72021	2.59228	0.0866
Pcdhb6	1.37604	1.72029	0.32213	0.8364
Slc26a6	1.84572	1.72099	-0.100943	0.8814
P2ry1	1.2854	1.72186	0.421758	0.6025
Slc35d1	3.32922	1.72641	-0.94741	0.2007
Tcfl5	1.69215	1.72879	0.0309101	0.9801
Gm17296	1.89642	1.73063	-0.131988	0.8425
BC048403	2.11093	1.73105	-0.286236	0.68985
Ptges3l	0.960918	1.73302	0.850804	0.61455
Gm9079	1.10286	1.73383	0.652708	0.49365
AA474331	1.8257	1.73387	-0.0744511	0.94725
Tesk2	1.94679	1.73509	-0.166088	0.8974
Plch1	3.32694	1.7351	-0.939175	0.14185
Dync1i1	1.23097	1.73689	0.496708	0.5807
Idua	1.47786	1.73948	0.235144	0.84495
Kdm8	2.0259	1.7405	-0.219056	0.77165
Rhbdl1	1.61769	1.74061	0.105657	0.89075
1110046J04Rik	1.23005	1.74217	0.502159	0.80625
Igsf5	0.683276	1.743	1.35103	0.2131
Neb	1.66581	1.74333	0.0656199	0.92285
Snora23	2.04534	1.7437	-0.230188	0.7797
Hvcn1	0.918245	1.74375	0.925245	0.52975
Gm5779	2.97485	1.74442	-0.770071	0.4904
Ephx4	1.23403	1.74866	0.502869	0.58905
Murc	2.72165	1.75036	-0.636828	0.3736
Stxbp6	1.06246	1.75195	0.721556	0.31715
Nxpe4	1.874	1.75309	-0.0962192	0.8989
AA465934	2.21812	1.75458	-0.33821	0.87805
Fhod1	1.89424	1.75531	-0.109897	0.8447
B4galnt2	0.166029	1.75584	3.40265	0.01245
Rad9b	1.50802	1.75903	0.222123	0.82805
Xkr5	2.44127	1.76027	-0.471832	0.4679
Vill	0.767265	1.76092	1.19853	0.10475
Lama5	1.15004	1.76149	0.61511	0.26745
Mtf1	2.11673	1.76218	-0.264475	0.7079
Tmem196	1.12315	1.76293	0.650422	0.4956
Adra2b	0.6885	1.76588	1.35886	0.1425
Ddx58	1.16241	1.76594	0.603314	0.4161
Nkiras1	1.99834	1.76684	-0.177628	0.92135
Hmga2-ps1	0.796775	1.76724	1.14925	0.6716
Lin7b	2.45516	1.76969	-0.472326	0.8431
Yod1	2.92198	1.7698	-0.723361	0.478
Tmem63a	1.07619	1.77006	0.717864	0.33175
Fam20a	0.37969	1.77083	2.22153	0.012
Tmem40	0.486586	1.7714	1.86412	0.1062
Gdpgp1	1.72026	1.77172	0.0425248	0.953
Chrm1	0.520401	1.77214	1.7678	0.01575
Nav2	1.89027	1.77365	-0.0918723	0.86635
Rab9b	1.93993	1.77466	-0.128464	0.8762
Relb	1.15827	1.7749	0.615759	0.4624
Usp29	3.32214	1.77508	-0.904225	0.19165
Cd59b	0.297333	1.77524	2.57787	0.0958
Igsf1	1.78194	1.77542	-0.00528974	0.99455
Cyp2s1	0.85849	1.77621	1.04893	0.15355
Tyw3	2.22149	1.7784	-0.320952	0.7401
Slc16a6	2.23945	1.78263	-0.329131	0.63595
Rab39	2.39755	1.78283	-0.427386	0.59955
Slc35d2	0.953629	1.78514	0.904539	0.2882
Gfod1	1.8151	1.78744	-0.0221525	0.9726
Prr5l	1.16421	1.78786	0.618882	0.41465
Uprt	2.85686	1.7902	-0.674312	0.43245
Gstm6	0.640421	1.79021	1.48304	0.22735
4933403O08Rik	2.5552	1.7908	-0.512837	0.56215
Kif19a	0.79226	1.79093	1.17666	0.12335
Zfp619	2.68611	1.79183	-0.584086	0.3928
Nupr1	0.621256	1.79242	1.52865	0.23935
Bsn	5.81177	1.79275	-1.6968	0.0013
Stat5a	1.20995	1.79339	0.567751	0.4481
Dhdh	2.00621	1.79483	-0.160626	0.9072
Apod	0.640293	1.79551	1.48759	0.09265
Dancr	2.59498	1.79688	-0.530227	0.60655
3300002I08Rik	1.48512	1.79744	0.275369	0.8477
Kbtbd8	3.19881	1.79755	-0.831508	0.25035
Itga8	1.20704	1.79942	0.576052	0.41685
Zfp52	1.72908	1.80007	0.0580478	0.93965
Rnf32	1.72865	1.80128	0.0593782	0.9532
Zfp526	3.06329	1.80153	-0.765859	0.1853
Gm5483	0.266519	1.80193	2.75723	0.31295
Pcdhgb8	2.70871	1.80287	-0.587311	0.7623
Pcdhgb4	2.16935	1.80655	-0.264026	0.8825
Adck3	1.0163	1.80753	0.830691	0.65315
Slc22a15	2.30643	1.80769	-0.351511	0.55705
Creb5	3.97963	1.80843	-1.1379	0.07745
Steap2	1.46215	1.80919	0.307259	0.6333
D17Ertd648e	2.22797	1.81005	-0.299701	0.678
Caskin1	4.1546	1.81039	-1.19841	0.2689
Ulk3	2.8761	1.81157	-0.666871	0.31505
Hist1h3g	1.17337	1.81453	0.628937	0.6659
Gan	2.65271	1.81496	-0.547529	0.4619
Pced1b	1.69148	1.81982	0.105504	0.91035
Gm14057	2.75932	1.82237	-0.598497	0.8107
Cebpb	0.880056	1.82318	1.05079	0.22325
Slx1b	2.72493	1.82466	-0.57859	0.38795
Zfand4	1.45189	1.8247	0.329729	0.6919
1700018L02Rik	1.40527	1.82471	0.376819	0.8704
Hist1h2ag	2.09088	1.82491	-0.196283	0.88875
Fgf14	1.30917	1.82597	0.480011	0.57225
Serpinb9	0.93736	1.82648	0.962395	0.2821
Slc2a10	0.803398	1.82725	1.18548	0.14385
Scarf1	1.22162	1.83094	0.583787	0.434
Arhgef19	0.533358	1.83227	1.78045	0.06085
Zfp133-ps	2.0586	1.83352	-0.167044	0.8589
Grem1	0.753641	1.83519	1.28398	0.13435
Gm16617	2.77126	1.83614	-0.593863	0.791
Dbp	1.54913	1.83685	0.245772	0.76525
Rnf182	2.23582	1.83694	-0.283502	0.6774
Serpinb9b	0.0145395	1.83713	6.98134	0.1564
Pcdha10	1.25267	1.83751	0.552742	0.7627
Fbxo17	1.27943	1.83823	0.522812	0.5595
Nrn1	2.08698	1.83924	-0.182313	0.84085
Syne4	1.33531	1.84031	0.462772	0.61595
Lime1	7.72096	1.8444	-2.06563	0.00205
Foxred2	3.10572	1.84506	-0.751255	0.2074
Lrrtm4	1.93281	1.84549	-0.0666932	0.9276
Mtus2	3.33309	1.84804	-0.850862	0.1115
Fgfr3	0.882211	1.84819	1.06692	0.18845
Hoxa10	0.718664	1.8483	1.36281	0.21835
Nceh1	1.80615	1.85097	0.0353593	0.9569
Akr1cl	0.469709	1.85189	1.97916	0.1062
Ap5b1	1.46318	1.85196	0.339946	0.63035
Tceanc	3.23336	1.85233	-0.803693	0.2537
Gm15663	1.18085	1.85297	0.650015	0.3729
Frmd3	3.99525	1.85429	-1.10742	0.17735
Fchsd1	2.24972	1.85432	-0.278854	0.6356
Slc7a11	1.44407	1.85691	0.362764	0.6038
Chd5	2.62058	1.85847	-0.495772	0.3458
Rfx2	1.06541	1.85925	0.803319	0.24705
Cep290	3.77935	1.86004	-1.02281	0.27665
1810026B05Rik	2.51379	1.86155	-0.433358	0.68135
Pitx3	1.25153	1.86498	0.575472	0.5311
Ccdc84	3.85363	1.86524	-1.04686	0.5788
Dhrs2	0.340751	1.86578	2.45299	0.06375
Camkk1	2.30687	1.86593	-0.306046	0.64035
Tnni3	0.407779	1.86824	2.19582	0.1533
Pvrl1	6.3315	1.86932	-1.76004	0.00425
Slc38a9	2.30208	1.87001	-0.299887	0.5755
Jph2	1.23952	1.87087	0.593929	0.38205
C130046K22Rik	2.64153	1.87152	-0.497161	0.45185
Katnal2	2.19983	1.87159	-0.233132	0.7714
Zak	3.52452	1.8739	-0.911384	0.1907
Zfp641	2.55692	1.87413	-0.448184	0.50405
Dmpk	3.92496	1.8751	-1.06571	0.0749
Loxl4	1.23111	1.87563	0.607422	0.37235
Cth	0.870399	1.8771	1.10875	0.26585
Fosl2	1.35569	1.8776	0.46986	0.42595
Rasa4	1.24068	1.87811	0.598148	0.435
Anks6	2.0379	1.87819	-0.117741	0.85205
Abca8b	1.223	1.88088	0.620987	0.33365
Letm2	1.49696	1.88207	0.330284	0.6739
Acot11	1.31693	1.88308	0.515918	0.40005
Rps15a-ps6	1.29393	1.88387	0.541937	0.76865
Hpdl	1.72569	1.88443	0.126952	0.8671
4932416H05Rik	2.00785	1.88542	-0.0907635	0.7527
Cav3	0.860711	1.88544	1.1313	0.3072
Kcnn3	1.2734	1.88632	0.566887	0.35425
Klhl15	2.14804	1.88924	-0.185212	0.83355
3110052M02Rik	2.26754	1.88938	-0.263219	0.7084
Acbd4	1.05872	1.8902	0.836215	0.29135
Dock5	1.92942	1.89127	-0.0288065	0.9601
Sned1	2.61353	1.8915	-0.466468	0.4713
Kremen2	1.39886	1.89158	0.435341	0.6241
Fam221a	2.75828	1.89281	-0.543238	0.5282
Galnt18	1.02313	1.89642	0.890294	0.33345
Ankdd1b	2.46444	1.89692	-0.377598	0.58515
St6galnac2	1.43857	1.89866	0.400343	0.5948
Hhex	1.1047	1.89932	0.781821	0.37445
Zfp235	2.64341	1.89939	-0.476867	0.4572
Ocel1	1.39269	1.89964	0.447848	0.56045
Tnfrsf14	0.774536	1.90072	1.29514	0.3827
Fbxo36	1.18601	1.90197	0.681376	0.5517
Traf3ip2	1.03971	1.90353	0.872494	0.37105
Rtl1	1.9058	1.90469	-0.000839393	0.9988
2310015A10Rik	1.17452	1.90473	0.697517	0.27245
Kcnb1	2.45494	1.90577	-0.365313	0.46375
Oxsm	2.48164	1.90585	-0.380858	0.72915
Cenpu	5.57616	1.90784	-1.54733	0.1506
Arhgef16	0.986578	1.91039	0.953364	0.2084
Etv1	1.86281	1.91056	0.0365187	0.954
Cep83os	2.29031	1.91186	-0.260564	0.70505
Zfp182	2.88396	1.91234	-0.592714	0.3776
Gm13154	1.93426	1.91307	-0.015897	0.9852
Ccl25	2.13711	1.91335	-0.159559	0.88095
Nabp1	1.64906	1.91353	0.214588	0.78815
Adamts19	3.32255	1.91413	-0.795601	0.2136
Il1r1	1.46172	1.91627	0.390637	0.6112
Rhpn2	0.655529	1.9169	1.54804	0.3821
Mustn1	1.58624	1.9185	0.274368	0.7552
Utp14b	3.80355	1.91903	-0.986971	0.49615
Xkr6	1.75692	1.92133	0.129058	0.8519
Ace	2.85367	1.92165	-0.570468	0.3153
Tbc1d30	1.75703	1.9246	0.131416	0.8243
Pdgfrl	1.44474	1.9258	0.414647	0.6743
Fzd6	1.33286	1.92779	0.532429	0.4858
Magee2	1.47656	1.92796	0.384837	0.6107
Trmt44	2.5344	1.92834	-0.394284	0.56035
1110006O24Rik	1.77388	1.92976	0.121513	0.89595
Mettl20	2.00341	1.93174	-0.0525633	0.95875
Wnt6	0.332464	1.93218	2.53896	0.05605
Zfp446	2.81348	1.93387	-0.540861	0.3909
Fam185a	2.60714	1.93426	-0.430686	0.566
Lpcat2	1.5184	1.93573	0.35033	0.6821
Efhc1	0.783263	1.93796	1.30697	0.14735
Eva1a	0.52252	1.9382	1.89116	0.1125
Prdm10	2.8355	1.94048	-0.547187	0.41735
Gng8	0.927174	1.94061	1.0656	0.37035
Gadd45b	2.13686	1.94157	-0.13827	0.89605
Art4	0.410918	1.94201	2.24063	0.0131
Pcdhga6	1.45198	1.94201	0.419528	0.8085
Usp13	2.83264	1.9437	-0.543339	0.39465
2610020H08Rik	3.74614	1.94435	-0.946116	0.26435
Cttnbp2	1.97772	1.94494	-0.0241133	0.96715
Plekhh1	3.72376	1.94517	-0.936865	0.18715
Acot2	3.02054	1.94585	-0.634407	0.4379
2210408I21Rik	1.90703	1.94603	0.0292128	0.9672
Star	3.20496	1.9463	-0.719572	0.2748
Pdgfb	1.48276	1.94715	0.393074	0.57485
Ada	2.08839	1.94931	-0.0994265	0.9048
Sema4a	1.53246	1.94954	0.347289	0.60105
Sfn	0.482885	1.9497	2.0135	0.02925
Pcdh19	1.48188	1.95061	0.396498	0.4739
Bean1	0.839403	1.952	1.21752	0.11025
Zfp697	2.66309	1.95234	-0.447898	0.47905
Hapln3	0.597273	1.95275	1.70904	0.1545
Zfp575	1.70538	1.95287	0.195499	0.80965
Mmrn2	2.03018	1.95383	-0.0553011	0.9372
Gal3st3	1.92913	1.95482	0.0190847	0.97905
Gpr146	0.56487	1.95524	1.79136	0.34465
Pex11g	1.46484	1.95539	0.416706	0.66205
Il1rl2	1.24364	1.95786	0.654706	0.5188
Sdk2	1.60755	1.95827	0.284718	0.62675
Insm2	33.1809	1.95844	-4.08257	5e-05
4933421O10Rik	1.48088	1.95896	0.403632	0.58635
Tmem8	0.618633	1.95981	1.66356	0.0278
Edn1	1.30568	1.96008	0.586114	0.49375
Sobp	4.10379	1.96027	-1.06591	0.0448
Alb	1.80981	1.96051	0.115392	0.8925
Wscd2	2.70587	1.9607	-0.46472	0.387
Whrn	1.46531	1.96071	0.42017	0.5095
Bace2	3.11458	1.96431	-0.665013	0.3139
Gm10416	1.58353	1.96464	0.311128	0.82
Mal	0.195858	1.96941	3.32989	0.03665
Tor4a	1.04561	1.96969	0.913628	0.2381
Zfp931	2.19177	1.97019	-0.153762	0.88195
Cd209c	3.28648	1.97047	-0.738004	0.385
Mrap2	3.12567	1.97118	-0.665102	0.41065
BC020402	2.19826	1.97195	-0.156737	0.83895
Znrd1as	2.07842	1.97279	-0.0752517	0.94035
Trabd2b	1.2108	1.97472	0.705688	0.272
Tcf21	1.58813	1.97603	0.315271	0.71795
Cobl	1.67767	1.97747	0.237197	0.7177
Mtm1	1.38868	1.97841	0.510625	0.52565
Slc25a40	2.833	1.97846	-0.517952	0.4994
4930412O13Rik	6.67555	1.9789	-1.75419	0.0057
Pappa2	0.518415	1.97983	1.9332	0.0119
Intu	2.07112	1.98055	-0.0645075	0.91935
C130030K03Rik	0.977041	1.98109	1.0198	0.29715
Acot6	1.23045	1.98403	0.689241	0.4415
P2rx7	0.929073	1.98511	1.09536	0.2172
1500017E21Rik	2.89273	1.98573	-0.542764	0.6372
Cd109	1.74434	1.98675	0.187735	0.77705
Myl3	1.47383	1.98774	0.43156	0.7404
4933408J17Rik	2.43497	1.98774	-0.292776	0.90055
Fam124a	2.90863	1.98804	-0.54899	0.3865
Cmah	1.79469	1.98904	0.148344	0.83565
Cyb5d2	1.82635	1.99065	0.124274	0.877
Sox17	0.559784	1.9923	1.83149	0.06555
Pkp2	1.48429	1.99256	0.424847	0.5664
Csgalnact1	1.72951	1.99373	0.205112	0.7844
Clec2l	2.13472	1.99383	-0.098503	0.9007
Nhlh1	0.472628	1.99581	2.0782	0.01475
Fbxo32	0.90292	1.9967	1.14495	0.0833
Khdrbs2	1.90477	1.99747	0.0685606	0.9433
Gnb1l	1.49766	1.99751	0.415488	0.53835
Flt3l	0.29428	1.99807	2.76334	0.09045
Lancl3	1.12923	1.99807	0.823265	0.26805
Zkscan7	2.4275	1.99843	-0.280604	0.7279
Xrcc3	3.40506	1.99998	-0.767696	0.7129
Dbndd2	1.73505	2.00409	0.207974	0.7843
Evi2a	1.26325	2.00451	0.666106	0.7243
Gm4532	2.7188	2.00515	-0.439263	0.6404
Gm13031	1.02013	2.00521	0.974998	0.7819
Cspg4	1.14793	2.00571	0.805083	0.187
Ankle1	3.64661	2.00639	-0.861951	0.26405
Lrrc32	1.43458	2.00723	0.48458	0.4666
Axin2	2.83517	2.00729	-0.498182	0.35495
Rttn	3.23576	2.0085	-0.687991	0.23815
Psmb8	0.642458	2.00925	1.64498	0.17225
Fstl4	1.70243	2.01009	0.239667	0.7342
Kif14	5.23528	2.01052	-1.3807	0.0203
Sel1l3	1.13046	2.01164	0.831463	0.2608
Itih5	0.88585	2.01197	1.18347	0.07615
Klhl40	1.3345	2.01309	0.593115	0.55575
Slc46a3	1.32589	2.01624	0.604703	0.4314
Pde10a	1.66313	2.0168	0.278173	0.63775
Vnn1	0.45952	2.01691	2.13395	0.1172
Ptrh1	1.61667	2.0197	0.32112	0.76825
Mfsd9	1.6601	2.02188	0.284434	0.66875
Rnf135	1.35816	2.02396	0.575527	0.47515
Lmtk3	6.02504	2.0249	-1.57312	0.00245
Papss2	0.836314	2.02582	1.27639	0.17145
Zfp964	1.22054	2.02627	0.731306	0.4441
Gm11944	2.37001	2.02688	-0.225631	0.93595
Akna	2.41537	2.02722	-0.252739	0.64555
Arl4d	1.04259	2.0282	0.960029	0.27035
Tbc1d32	2.17421	2.02881	-0.0998564	0.9015
Arhgef4	1.73445	2.02964	0.226744	0.7402
Ern1	2.72036	2.03126	-0.421423	0.47285
Ankrd16	3.4748	2.03257	-0.773627	0.28035
Ppp1r3e	1.89456	2.03284	0.101634	0.9002
Ankrd24	2.30785	2.03366	-0.182477	0.76835
2810021J22Rik	3.39926	2.03758	-0.738362	0.2508
4921531C22Rik	1.89887	2.03857	0.102417	0.90215
Pfn4	0.791457	2.03973	1.3658	0.2474
Rccd1	3.88475	2.04247	-0.927506	0.20515
Ttr	0.527682	2.04369	1.95344	0.1113
Exoc3l	1.95544	2.0447	0.0643941	0.93745
Ugt8a	3.48107	2.04785	-0.765417	0.3308
Fbxl22	2.12694	2.04789	-0.0546463	0.944
Nfatc2ip	4.30867	2.05061	-1.07119	0.0863
Pde8b	1.51181	2.05079	0.439907	0.52455
Phc3	3.27791	2.05165	-0.675988	0.20015
Ccrl2	0.178663	2.05181	3.52158	0.01805
Rmi2	4.43818	2.05823	-1.10856	0.04395
Lgals3	0.379183	2.05911	2.44106	0.11695
Kif24	3.2746	2.05942	-0.669084	0.2538
Ifi204	1.23987	2.05989	0.732375	0.48605
Pcdh17	1.49784	2.06001	0.459767	0.41095
Gm20337	1.73056	2.06084	0.251988	0.79475
Atxn7	2.71468	2.06086	-0.397531	0.45765
E130218I03Rik	2.48561	2.06099	-0.270264	0.91
Zbtbd6	3.12072	2.06123	-0.598371	0.43655
Onecut3	0.271304	2.06474	2.92798	0.00395
Col4a5	1.75058	2.06594	0.238969	0.6875
Isg20	0.17028	2.06627	3.60104	0.00975
Echdc1	1.97504	2.06666	0.0654208	0.97075
Sytl2	1.62788	2.06883	0.34582	0.6916
Adcy9	2.76327	2.06899	-0.41745	0.42705
Aard	0.794939	2.06941	1.38031	0.2857
Gm7694	1.14515	2.07283	0.856062	0.20455
Cd44	1.30409	2.0733	0.668891	0.3512
Plekhf1	0.689216	2.07372	1.58919	0.06805
Ms4a7	1.04321	2.07477	0.991917	0.38025
Asb17os	0.0284747	2.07613	6.18807	0.28295
Ly96	1.8757	2.07653	0.146749	0.92275
Abcc4	1.57444	2.07831	0.400576	0.5418
Dand5	2.81188	2.07838	-0.436075	0.62495
Tnip2	2.12372	2.07943	-0.0304037	0.97065
Tspan11	1.42093	2.07973	0.549556	0.4065
Xkr8	1.86952	2.08057	0.15431	0.81385
Misp	1.06686	2.08244	0.964904	0.20065
2310010J17Rik	2.06006	2.08333	0.0162081	0.98745
Efcab1	1.41004	2.08505	0.56435	0.5372
Ltk	0.80173	2.08528	1.37905	0.11565
Uvssa	2.662	2.08533	-0.352235	0.55915
Tifa	0.642554	2.08567	1.69862	0.13885
Ptrhd1	2.32897	2.08699	-0.15827	0.8618
Meox2	1.47859	2.08741	0.497494	0.53355
Rgs17	2.54821	2.08983	-0.286095	0.6267
Cyp2d22	1.304	2.09068	0.68103	0.37145
Cpeb3	1.74068	2.09133	0.264769	0.699
Wnt2	1.03187	2.09169	1.01941	0.2283
Lnx1	2.37653	2.09258	-0.183577	0.94285
Engase	2.27381	2.09358	-0.119135	0.85135
Ldlrad4	1.45173	2.09505	0.529209	0.5094
Hp	0.997578	2.09772	1.07232	0.1999
Sync	1.27408	2.09925	0.720419	0.69625
Gm16062	1.55262	2.09933	0.435223	0.8054
Thap6	2.74945	2.10024	-0.388589	0.7804
Fgfr4	1.18668	2.10325	0.825688	0.30495
Snapc4	4.78187	2.10479	-1.1839	0.0342
N28178	1.08035	2.10558	0.962724	0.2146
Recql4	4.8894	2.10649	-1.21482	0.06275
Rec8	0.797789	2.10671	1.40091	0.1098
Syde2	1.59251	2.10694	0.403847	0.4981
Gdpd2	0.891163	2.10733	1.24166	0.0898
5730408K05Rik	1.84351	2.10743	0.19303	0.9249
Mr1	1.13448	2.10921	0.894672	0.31535
Rnaset2b	0.570721	2.1113	1.88727	0.10335
Nlrx1	2.28838	2.1126	-0.115309	0.84815
Cdc14b	2.03527	2.11414	0.054849	0.9315
Cacna1a	2.58411	2.11568	-0.288549	0.58095
Dapp1	2.30819	2.1164	-0.125149	0.8689
4930506C21Rik	3.54639	2.12086	-0.741701	0.8171
Nt5dc1	1.63756	2.12276	0.374391	0.62475
Klf9	0.954877	2.12298	1.15271	0.12475
Egln3	32.8342	2.12654	-3.94862	5e-05
Apln	1.68571	2.12703	0.335487	0.62535
Zfp786	2.67281	2.12758	-0.329147	0.63835
Trpc1	2.44092	2.12764	-0.198172	0.7749
Nudt12	3.38521	2.12835	-0.669511	0.36185
Gdf6	1.5311	2.13017	0.476398	0.4959
Scrt2	2.41147	2.13075	-0.178548	0.76665
Mtrf1l	3.4563	2.13163	-0.697268	0.33105
Tigd3	3.32059	2.13339	-0.63829	0.4028
Il1bos	0.528786	2.13366	2.01257	0.2402
Fam65b	1.18505	2.13463	0.849043	0.24825
Ociad2	1.84277	2.13475	0.212191	0.7908
B3galt2	2.32064	2.1373	-0.118732	0.91785
Ikzf1	0.500877	2.13899	2.0944	0.0151
2610035D17Rik	1.44068	2.13902	0.570195	0.46215
Epb4.1l4b	1.36387	2.13967	0.649676	0.4294
Gm8234	3.45448	2.13967	-0.691082	0.4821
Wdr65	0.164148	2.14108	3.70526	0.01205
Myo1f	0.965978	2.14129	1.14842	0.1079
Tomt	4.63201	2.14134	-1.11312	0.7305
9530027J09Rik	2.80525	2.14356	-0.388122	0.80145
H2-L	1.57985	2.14427	0.440695	0.8445
Birc3	1.08385	2.14434	0.984371	0.30845
Cep162	4.29957	2.14479	-1.00336	0.0943
Pcdha11	1.70365	2.14503	0.332368	0.8433
Mamld1	1.82979	2.14506	0.229341	0.7169
Dzip1l	3.56329	2.14563	-0.73181	0.26475
4930549G23Rik	3.97112	2.14626	-0.887722	0.7927
Adamtsl1	1.39583	2.14712	0.621278	0.31605
BC021767	0.447397	2.14735	2.26293	0.08585
Ighmbp2	2.57635	2.14915	-0.261567	0.64545
Srcin1	2.02266	2.14934	0.0876411	0.8712
Hlf	10.4536	2.15143	-2.28063	5e-05
C030039L03Rik	2.43449	2.15243	-0.177652	0.80255
Tsga10	2.43225	2.15266	-0.17617	0.8484
Hapln1	1.23612	2.15392	0.801142	0.32185
Nmrk1	2.28109	2.15504	-0.0820097	0.9394
Ehhadh	1.64761	2.15675	0.388489	0.6117
2010107G23Rik	2.2518	2.15738	-0.0618	0.9376
Pcdhga3	2.44344	2.15866	-0.178777	0.92215
Phospho1	0.157588	2.15899	3.77613	0.4036
Map3k5	1.74256	2.16214	0.311254	0.638
Aldh1a7	0.34621	2.16256	2.64302	0.04495
Stfa3	0.638618	2.16514	1.76144	0.215
Lck	2.16888	2.16601	-0.00191585	0.99705
Etv4	1.12931	2.16612	0.939667	0.18955
6330416G13Rik	1.775	2.16633	0.287436	0.68555
Ccdc157	2.41281	2.16732	-0.154802	0.848
Hsd17b2	0.0505772	2.16875	5.42223	0.2467
Lin28b	7.98317	2.1693	-1.87974	0.00695
AI662270	0.462175	2.17004	2.23121	0.05535
Cdk20	1.51552	2.17024	0.518045	0.479
Homer2	2.88322	2.17407	-0.407281	0.4314
Elk4	2.71245	2.17506	-0.318541	0.6263
Akap5	4.99981	2.17637	-1.19995	0.0346
Ly6a	0.783067	2.17709	1.4752	0.2376
Acrbp	3.87368	2.17882	-0.830157	0.3201
Nox4	1.42169	2.17888	0.615982	0.4286
Immp2l	1.67457	2.18107	0.381241	0.84315
Gprc5a	0.59781	2.18124	1.86739	0.0371
Pfkfb2	2.93791	2.182	-0.429138	0.6129
1500004A13Rik	3.16968	2.18521	-0.53657	0.51045
Wdr25	1.86248	2.18568	0.230863	0.73455
Dnajc28	2.42839	2.18701	-0.151038	0.8313
Nptx1	4.17779	2.18762	-0.933378	0.0981
Agtrap	1.05579	2.18899	1.05195	0.1115
Dll4	1.2921	2.18909	0.760614	0.31925
Rhox6	0.0289646	2.19054	6.24085	0.21045
Rwdd2a	2.72484	2.19117	-0.314471	0.755
Tpk1	2.41537	2.19205	-0.139963	0.86045
Fam217b	4.94657	2.19213	-1.1741	0.03925
Sdk1	2.68833	2.1938	-0.29328	0.57805
Prrt2	2.69544	2.19465	-0.29653	0.6117
Napepld	2.62845	2.19492	-0.260045	0.7146
LOC100503676	3.82357	2.19496	-0.800725	0.7909
Pisd-ps1	4.13358	2.19577	-0.912665	0.31305
Cyb5rl	1.69445	2.19587	0.373978	0.6756
Traf5	1.01123	2.19599	1.11876	0.22805
Trim58	0.332089	2.19779	2.72641	0.0349
Fmnl1	1.41965	2.1995	0.631634	0.2882
Gm10791	2.18112	2.20017	0.0125463	0.99555
Pcdhga9	1.95816	2.20086	0.168571	0.9252
Zfp593	3.52241	2.20088	-0.678481	0.33745
Pla2g7	1.32962	2.20104	0.727176	0.38705
Bend7	3.78105	2.20429	-0.778476	0.2385
Tbx15	0.664126	2.20488	1.73117	0.0467
Tmem181b-ps	9.25385	2.20505	-2.06924	0.0006
Kcnmb2	5.90359	2.20679	-1.41964	0.0587
Hoxd9	0.787551	2.20749	1.48696	0.0888
Pip5k1b	1.01751	2.2077	1.11751	0.5254
2310030G06Rik	1.84336	2.20828	0.260581	0.80805
Pctp	2.59293	2.20848	-0.231525	0.73905
Kbtbd3	2.54963	2.21243	-0.204658	0.8102
Aff1	2.57123	2.21303	-0.216432	0.68455
Angpt1	2.88421	2.21324	-0.382022	0.61985
Ptpn21	2.57324	2.21358	-0.217202	0.681
Slc41a2	1.56733	2.21398	0.498335	0.4731
Kcnn1	1.94292	2.21434	0.188655	0.76395
Art3	0.708721	2.21616	1.64477	0.19925
Cit	6.01962	2.21668	-1.44127	0.01105
Gm15612	2.82814	2.21867	-0.35016	0.8636
Ica1l	1.3712	2.21886	0.69438	0.35295
Zfp677	1.95557	2.21918	0.182437	0.8152
Eml6	2.3912	2.21951	-0.107498	0.95765
Slc7a2	3.74776	2.22115	-0.754723	0.20175
Lrrc51	1.9672	2.22138	0.17531	0.87135
Reep6	1.32514	2.2223	0.745904	0.3639
Plcg2	1.42823	2.2269	0.640806	0.31815
Mfap1b	2.74966	2.22803	-0.303482	0.68975
Arhgef6	1.29766	2.22911	0.780556	0.2917
Emilin2	1.14007	2.2294	0.967537	0.13925
Synj2	1.28733	2.23116	0.793416	0.4451
Sfi1	3.08019	2.23123	-0.46518	0.5414
D430020J02Rik	3.36005	2.23341	-0.589237	0.3769
Hhip	2.86655	2.23344	-0.360048	0.51505
5330434G04Rik	2.97879	2.23388	-0.415174	0.56805
Angptl6	1.88739	2.23434	0.24346	0.7924
Nmnat1	2.30935	2.2359	-0.0466356	0.9648
Gm4944	2.21459	2.23598	0.0138676	0.9791
Ngp	0.696543	2.23717	1.68339	0.17785
Gpr4	0.8729	2.23753	1.35802	0.0753
Lzts3	3.19002	2.23772	-0.51154	0.37905
D430042O09Rik	2.65772	2.23774	-0.248146	0.65535
Tbxas1	0.362272	2.23841	2.62733	0.1802
Otud1	1.08172	2.23948	1.04983	0.142
Cul9	2.81263	2.24008	-0.328373	0.51315
Zfp493	1.93622	2.24044	0.210543	0.79495
Aqp3	0.43775	2.24049	2.35564	0.0576
Arsg	0.987853	2.24183	1.18231	0.3316
Acad10	1.44053	2.2426	0.638575	0.3662
AU041133	2.42985	2.24327	-0.115264	0.879
Cerkl	1.16305	2.24409	0.948221	0.7651
Pcdhb3	1.47185	2.24468	0.608873	0.7211
Pikfyve	4.40659	2.24495	-0.97298	0.06275
Whamm	2.1391	2.24598	0.0703469	0.90905
Tnfsf12	1.21674	2.24631	0.884535	0.2689
Mthfs	1.23898	2.24748	0.859151	0.5445
Nptxr	6.59588	2.24986	-1.55173	0.58495
Snora16a	0.952004	2.25005	1.24092	1
2900009J06Rik	1.35278	2.25023	0.734142	0.7697
Chil1	0.20357	2.25097	3.46695	0.0954
Izumo4	2.55183	2.25348	-0.179378	0.86035
Fam126b	3.45379	2.2535	-0.616012	0.32105
Nox1	2.01332	2.25397	0.16289	0.92005
Flt4	1.6507	2.25461	0.4498	0.4794
Bmp5	1.55051	2.25586	0.540936	0.5437
Cml1	2.02688	2.25609	0.15456	0.8789
Hspa1l	2.83409	2.25723	-0.328331	0.6711
Map4k2	3.50682	2.25741	-0.635497	0.2763
Nfatc1	1.31097	2.25955	0.785405	0.28025
Tmem136	4.12119	2.26036	-0.866507	0.10655
Tgm4	1.46173	2.26063	0.629048	0.3887
Gm15350	1.79912	2.26179	0.330176	0.8754
Tagap1	4.12978	2.26215	-0.868371	0.22715
Batf3	3.1069	2.26241	-0.457616	0.6428
3000002C10Rik	2.19326	2.26322	0.0452989	0.9513
Ccl11	2.09291	2.26333	0.112938	0.9184
Parvg	0.931349	2.26401	1.28149	0.0901
3110056K07Rik	3.27219	2.26579	-0.530245	0.7742
Aste1	2.42684	2.26589	-0.0990005	0.90375
4632428N05Rik	1.2197	2.26823	0.895038	0.19175
Lrrc55	1.32808	2.26838	0.772324	0.32115
Gm12238	14.4051	2.26919	-2.66633	0.45525
Baiap2l1	0.57329	2.27576	1.98901	0.51305
Zeb2os	0.906215	2.27597	1.32856	0.55745
AI987944	2.49111	2.27738	-0.129412	0.87535
Tmem204	1.75449	2.27848	0.377014	0.8795
Gm16740	2.34796	2.27979	-0.0425061	0.9797
Itga2	1.52162	2.28087	0.583971	0.4482
Alms1	5.68558	2.28173	-1.31718	0.01315
Ganc	1.79633	2.28318	0.345993	0.7617
2210039B01Rik	2.6241	2.28329	-0.200709	0.8925
6530402F18Rik	1.85127	2.28344	0.302693	0.692
Slitrk4	1.0959	2.28983	1.06312	0.1421
Dgkb	0.583625	2.29031	1.97243	0.0364
Six4	1.58753	2.29379	0.530953	0.42375
Casq1	1.15924	2.29454	0.985024	0.2437
Zfp661	2.77328	2.29531	-0.272906	0.70005
Ccdc141	1.51946	2.2974	0.596438	0.36885
Slc22a4	0.565966	2.29811	2.02166	0.09395
Hist1h4h	1.22501	2.29859	0.90795	0.49895
Pde1a	2.21113	2.29893	0.0561797	0.9545
Plscr4	1.19114	2.29965	0.949069	0.2029
Efhd1	0.822582	2.29977	1.48326	0.1028
Ccdc166	3.13937	2.30372	-0.446508	0.51615
Tiam2	2.67581	2.30408	-0.215784	0.80615
Leng9	1.25967	2.30425	0.871253	0.28165
Ninl	3.30935	2.30478	-0.521916	0.38675
Marveld2	1.56213	2.30556	0.561604	0.44395
Chrnb1	2.01949	2.30573	0.191227	0.8027
Krt10	2.20197	2.30767	0.0676422	0.932
Dusp5	0.554625	2.30861	2.05744	0.1126
Rab10os	2.54211	2.30882	-0.138872	0.9356
Smad9	1.84354	2.30923	0.324934	0.5806
Fam35a	1.86327	2.31147	0.310975	0.67455
Tert	2.43257	2.31183	-0.0734461	0.9054
Zfp820	1.89814	2.31204	0.284581	0.7258
Apoa2	0.244733	2.31279	3.24035	0.1925
3110062M04Rik	2.13938	2.31476	0.113673	0.86015
Lrrc56	2.89274	2.31667	-0.320386	0.63865
St18	3.14651	2.31695	-0.441526	0.47285
Ctf1	1.5262	2.31697	0.602296	0.4831
Dpyd	1.44036	2.32202	0.688946	0.36895
D330023K18Rik	1.4881	2.32264	0.642293	0.5733
Wfdc2	1.10821	2.32503	1.06902	0.4798
Lingo1	2.15105	2.32607	0.112852	0.86085
Mcm9	3.21299	2.32622	-0.46593	0.65395
Lypd6	2.08744	2.33141	0.159469	0.8158
Trim55	2.39581	2.33149	-0.0392619	0.9633
Ypel2	3.11317	2.33151	-0.417118	0.43975
Tle2	2.68983	2.33275	-0.205485	0.73975
Trim47	1.31481	2.33392	0.827895	0.29425
Tep1	2.17482	2.33507	0.102568	0.8499
Cmtm8	2.05522	2.33514	0.184212	0.8614
Epm2a	1.86523	2.3355	0.324379	0.74
Fam195a	1.15643	2.33578	1.01422	0.30175
Runx2	1.60795	2.33622	0.53895	0.61535
Trap1a	0.0160689	2.33657	7.18398	0.3717
Gpr34	0.822752	2.33728	1.5063	0.5164
1810044D09Rik	3.18285	2.3373	-0.445476	0.7691
Slc2a4	1.38801	2.33852	0.752576	0.33705
Inf2	3.45925	2.33895	-0.564596	0.27305
Gm20319	1.76371	2.33925	0.407427	0.87925
Cbr3	1.26066	2.34039	0.892564	0.3523
Shank3	2.51407	2.34053	-0.103193	0.8349
Clec11a	1.29419	2.34325	0.856458	0.35675
Gna14	0.313336	2.34328	2.90275	0.002
Synpr	0.703239	2.34378	1.73675	0.07605
Hist1h2ai	1.2854	2.34454	0.86709	0.5082
Phyhd1	1.54866	2.35034	0.601846	0.52975
Pcdh8	1.14197	2.35077	1.0416	0.11845
Krt14	0.369706	2.35098	2.66881	0.03855
Myo19	4.23061	2.35193	-0.847022	0.2821
Cntnap5a	2.68273	2.35251	-0.189504	0.76025
Shroom3	6.77007	2.35485	-1.52354	0.01225
Kcnd1	2.31552	2.35866	0.0266301	0.9749
Ddit4l	1.14037	2.36015	1.04937	0.2293
Enpp1	0.977479	2.36018	1.27176	0.1433
Slc45a3	0.465307	2.36035	2.34275	0.01435
Dennd2c	0.784886	2.36092	1.5888	0.02995
Zfp418	2.02112	2.36162	0.224616	0.7458
Spata5l1	5.31755	2.36448	-1.16924	0.1191
Frrs1	1.57789	2.36495	0.583813	0.4386
Psd2	3.35241	2.36705	-0.502108	0.40485
Mir218-2	0	2.36893	inf	1
Snora52	22.9042	2.36895	-3.2733	0.368
Sik2	3.16983	2.36939	-0.41989	0.7936
Lpar2	2.21031	2.3718	0.101735	0.85155
Hs3st6	3.01071	2.37298	-0.3434	0.6565
Smoc1	2.01157	2.37309	0.238445	0.7296
Epha2	1.01393	2.37317	1.22686	0.12185
Zc3h12c	4.52743	2.37361	-0.931611	0.10645
Fan1	3.46026	2.3755	-0.542651	0.4211
Rwdd3	2.01777	2.37565	0.23556	0.8128
Erg	1.51528	2.37724	0.649707	0.42035
Prl2c3,Prl2c4	0	2.3788	inf	0.1239
Alox12	0.661628	2.37889	1.8462	0.0354
Ifitm1	1.13439	2.37981	1.06894	0.3569
Mutyh	2.77766	2.38174	-0.221857	0.78175
Clmn	2.67662	2.38231	-0.168048	0.7453
Cldn7	0.297068	2.38343	3.00417	0.0908
1700049G17Rik	2.39218	2.38409	-0.0048838	0.9954
Sgcd	1.188	2.38504	1.00548	0.40515
Nol3	2.25171	2.38528	0.0831364	0.5379
Icam1	1.50057	2.38551	0.668792	0.3667
Cyp4f13	1.22981	2.38588	0.956086	0.29115
Adora1	0.782211	2.3862	1.60908	0.0994
4930506M07Rik	6.6937	2.3868	-1.48772	0.0132
Rassf2	2.6758	2.38718	-0.164663	0.77955
Lurap1l	1.88492	2.38806	0.341333	0.6562
Rapsn	1.80962	2.38916	0.400816	0.69005
Cers1	1.58469	2.38927	0.592374	0.8464
Plekha2	1.45653	2.38978	0.714339	0.2952
Zfpm2	4.38527	2.39113	-0.874972	0.1217
Cep72	5.46296	2.39134	-1.19186	0.072
Nr1d1	2.52913	2.39185	-0.0805149	0.89735
Gm3002	8.00726	2.39194	-1.74313	0.0038
Tcf7	2.61154	2.3926	-0.126326	0.8325
Cdh8	1.44566	2.39302	0.727099	0.39495
Rsph1	1.90892	2.39315	0.326152	0.75265
Calhm2	1.10989	2.39472	1.10943	0.1985
Foxo6	1.10783	2.39687	1.11341	0.12775
Syngap1	3.79773	2.3972	-0.663788	0.2628
Tceanc2	2.65327	2.39917	-0.145237	0.80175
Pcdh9	1.45107	2.40116	0.726621	0.26415
Zfp783	3.33656	2.4026	-0.473768	0.51455
Pnpla7	1.4551	2.40525	0.725068	0.2938
Chrm2	0.662535	2.40532	1.86016	0.03835
Nr4a2	2.40751	2.40533	-0.00130752	0.99835
Rad54b	8.52567	2.40634	-1.82497	0.04475
Dclre1c	2.93691	2.40659	-0.287311	0.8079
Tmem144	1.06334	2.4073	1.17881	0.1825
Efcab11	3.09251	2.41018	-0.359641	0.6587
Cd74	1.28753	2.41255	0.90596	0.4236
Tnmd	1.35357	2.41463	0.835036	0.4828
Zfp420	3.35762	2.41489	-0.475482	0.48585
Tmem51	1.47342	2.41517	0.71295	0.32525
Sostdc1	1.95612	2.41523	0.304165	0.7068
Rbm43	1.54795	2.41612	0.64234	0.46885
Npr1	1.84116	2.41818	0.393305	0.5376
C1qtnf2	1.05038	2.41843	1.20315	0.2139
Wnt4	1.31861	2.42049	0.87628	0.18785
Pcdhga10	2.50573	2.42122	-0.0494976	0.97705
Zfp607	2.76428	2.42308	-0.190061	0.80155
Itgb8	3.08527	2.42413	-0.347929	0.61705
Ankrd26	5.63492	2.42437	-1.21678	0.0488
Snhg11	3.84816	2.42747	-0.664717	0.21925
Bmp2	1.81518	2.42904	0.420277	0.4918
Clec1b	0.419589	2.43268	2.5355	0.0378
9530077C05Rik	3.75003	2.43336	-0.623951	0.4101
Fam184a	2.96276	2.43771	-0.281414	0.65865
P2ry6	1.1472	2.43935	1.08837	0.19375
A730017L22Rik	2.34662	2.44475	0.059107	0.9313
Zfp185	1.4806	2.44555	0.723976	0.34505
Zkscan4	2.00178	2.44592	0.289093	0.72715
Pld2	0.849744	2.44683	1.52581	0.03625
Sgsh	2.1681	2.44803	0.175191	0.7603
Ralgapa2	3.47504	2.44821	-0.505305	0.3268
Myot	1.1409	2.44834	1.10164	0.31205
Abca8a	1.17524	2.44838	1.05887	0.16165
Gm13889	3.79272	2.44953	-0.630725	0.40765
Gkn1	0.00771951	2.45025	8.31021	0.17985
Coch	3.09683	2.45138	-0.337195	0.64105
Zfp551	2.00729	2.45286	0.289215	0.7241
Mfap3l	2.45827	2.45298	-0.00310533	0.99665
Rxfp2	1.66864	2.45622	0.55777	0.4852
3110057O12Rik	2.81099	2.45642	-0.194524	0.8077
Dlgap2	6.68227	2.45753	-1.44313	0.0108
Zbtb7c	1.65133	2.45787	0.573779	0.2869
Magi2	3.93458	2.45861	-0.678368	0.20455
Palmd	2.14148	2.45982	0.19994	0.8036
Polm	2.62668	2.46134	-0.0937966	0.8772
Nrg1	2.60465	2.4643	-0.0799088	0.9092
Ppfibp2	1.45028	2.46464	0.765047	0.28775
Ccdc24	2.70113	2.46525	-0.131827	0.92975
Orc1	4.49473	2.46732	-0.86529	0.16935
Sntb2	3.56424	2.46749	-0.53055	0.38295
Hist1h2bj	1.80197	2.47389	0.457206	0.72405
Scpep1os	2.08419	2.475	0.247942	0.8806
Gm527	2.30655	2.47618	0.10238	0.9058
Hoxc10	1.31104	2.47872	0.918883	0.28605
Palm3	2.73092	2.47887	-0.139707	0.84345
Tlr1	1.0893	2.47915	1.18644	0.1775
Dusp23	1.87273	2.47967	0.405	0.60675
Mtfp1	2.64706	2.47973	-0.0942071	0.90385
Snhg7	4.63804	2.48037	-0.902961	0.36925
BC053749	5.62637	2.4809	-1.18134	0.0456
Atp2b2	4.88071	2.48101	-0.976166	0.05055
Slc37a1	2.10091	2.48186	0.240409	0.70765
Cenpo	4.33964	2.48222	-0.805944	0.3476
Eltd1	1.9687	2.48276	0.334697	0.69
Spry4	2.3002	2.48293	0.110284	0.8522
A930013F10Rik	3.94009	2.4837	-0.665734	0.6849
Grid2	0.854954	2.4841	1.5388	0.08785
Arhgef5	0.865741	2.48469	1.52106	0.0232
Slc9b2	0.681175	2.48477	1.86702	0.03765
Gcfc2	2.92025	2.48489	-0.232913	0.856
B3galt4	1.47844	2.48707	0.750371	0.29945
Lrrk1	1.55071	2.4883	0.682232	0.241
Stk10	2.34929	2.48842	0.0830042	0.8844
Ppp1r3f	2.28858	2.49008	0.121739	0.91395
Mir3535	3.51175	2.49043	-0.495796	1
Sox7	1.60887	2.49257	0.631589	0.3724
Dnmt3b	2.12504	2.49299	0.230385	0.7215
Syt7	6.12393	2.49315	-1.29649	0.01035
Higd1c	4.49296	2.495	-0.848626	0.6285
Zmat4	3.89079	2.49506	-0.640988	0.33145
Slc41a3	1.6296	2.49535	0.614728	0.40225
Urb1	3.63369	2.4979	-0.540723	0.285
Cobll1	1.97858	2.49854	0.336617	0.5979
Klhl29	4.02093	2.5	-0.685602	0.20535
Gsc	1.00501	2.50009	1.31477	0.1236
Diras1	4.18475	2.50049	-0.742932	0.20315
Gpr155	2.875	2.50133	-0.200868	0.7532
Csf1	2.72521	2.50223	-0.123155	0.84005
B3gntl1	3.32833	2.50529	-0.409823	0.65315
Il1f9	4.99821	2.5057	-0.996198	0.22705
Zfp14	2.70672	2.50636	-0.110952	0.8791
Synpo2l	1.53769	2.50652	0.704921	0.29625
C77080	1.94891	2.50763	0.363658	0.84335
Nacc2	1.40808	2.50892	0.833334	0.1707
Gm10677	3.30054	2.50901	-0.395587	0.8754
Slc35g1	3.01385	2.51137	-0.263132	0.7097
Ankrd37	4.40861	2.5114	-0.811832	0.7358
Ttf1	3.40185	2.51391	-0.436388	0.48735
Sfxn2	3.82762	2.51393	-0.606502	0.41525
Mertk	1.0199	2.51415	1.30164	0.07055
Helq	4.56187	2.51481	-0.859177	0.1851
Rps6ka5	3.23186	2.51509	-0.361755	0.55435
Tmem150c	0.56819	2.51511	2.14618	0.02675
Synm	3.26775	2.51885	-0.375531	0.50015
Nol4	2.05002	2.51923	0.297345	0.6694
Dgkq	3.09891	2.51947	-0.298641	0.71195
Ntf3	1.39029	2.52264	0.859549	0.44605
2810008D09Rik	9.51622	2.52276	-1.91539	0.0392
Dlx5	1.4236	2.52289	0.825537	0.3204
Unc45b	1.86989	2.52354	0.432497	0.61505
Nod1	1.11876	2.524	1.17381	0.102
Lipe	2.86991	2.52669	-0.183758	0.7965
Thnsl2	1.37195	2.5272	0.881314	0.30655
Slc25a26	2.04596	2.52846	0.30548	0.88015
Mks1	3.21066	2.53048	-0.343463	0.5935
Pdzk1	3.44623	2.53172	-0.444899	0.56145
Tbc1d4	2.12228	2.53267	0.255043	0.64545
Gucy1b3	4.41961	2.53426	-0.802357	0.2224
Ankrd1	0.969515	2.53443	1.38633	0.2437
Cnksr3	2.40343	2.53486	0.0768078	0.90625
Firre	7.15703	2.53634	-1.49661	0.00925
Pon3	1.54033	2.5372	0.719999	0.4036
Plxnb3	1.12234	2.53793	1.17714	0.0407
Gm10336	4.35351	2.53793	-0.778526	0.18875
Cyth4	1.25287	2.53836	1.01866	0.15215
Ap5z1	3.47087	2.54064	-0.450108	0.43895
Phlpp2	3.76178	2.54345	-0.56463	0.2572
Pcdha12	1.87584	2.54675	0.441123	0.79645
Col8a1	1.6923	2.54821	0.590497	0.36755
Plac1	1.96612	2.55012	0.375216	0.6954
D630003M21Rik	1.20839	2.55053	1.07772	0.1039
Iba57	2.92319	2.5525	-0.195631	0.75185
Gm10012	1.32104	2.55731	0.952959	0.7116
Wscd1	2.33471	2.55806	0.131803	0.82095
Ptprb	1.71834	2.55841	0.574236	0.3197
Ppip5k1	3.47824	2.56032	-0.442034	0.8385
AI464131	2.25292	2.56381	0.186493	0.7697
Nphp4	3.53711	2.56391	-0.464225	0.35145
Maff	1.72815	2.56406	0.569202	0.45495
Chl1	1.8238	2.56475	0.491873	0.35725
Elac1	2.67475	2.56901	-0.0581909	0.92385
Tmem180	3.0671	2.56909	-0.255618	0.6758
Pcsk2	3.00033	2.57186	-0.222311	0.6988
Tgoln2	1.24917	2.57492	1.04356	0.53905
Sfxn4	1.98233	2.57526	0.377526	0.582
Hykk	2.08512	2.57698	0.305546	0.6108
2810410L24Rik	2.85393	2.57761	-0.146916	0.8361
Lrp4	1.94531	2.58097	0.407916	0.49955
Gm5141	3.82796	2.58143	-0.568404	0.4636
Wnt2b	1.39826	2.58274	0.885277	0.25015
Zbtb48	3.87757	2.58459	-0.585216	0.3844
Tceal5	2.54988	2.58547	0.0199953	0.98605
Rfxank	2.52897	2.58697	0.0327138	0.96225
Arpp21	2.57529	2.58869	0.00748619	0.9918
Chrna1	1.70467	2.58995	0.603428	0.4006
Zscan20	2.46024	2.5906	0.0744896	0.89715
Cdkl3	2.56735	2.59115	0.0133126	0.989
Gm10532	3.23227	2.59277	-0.318058	0.86745
Tmem45a	1.28829	2.59644	1.01107	0.1731
Rsl1	1.83637	2.5991	0.501155	0.52115
Polk	2.69169	2.59911	-0.0504905	0.93925
Tmtc1	2.20183	2.59972	0.239651	0.84205
Ptpn5	0.975262	2.60037	1.41485	0.052
Abcg1	2.80786	2.60063	-0.110608	0.84255
Lrrc73	1.71626	2.60444	0.6017	0.44505
Gm867	0.241875	2.60456	3.42871	0.23345
Gm14327	3.41028	2.60541	-0.388379	0.7252
Shroom4	1.89049	2.60761	0.463966	0.46315
Ttc9	3.08132	2.61034	-0.239308	0.72905
Plcxd3	3.42643	2.61047	-0.392395	0.59625
Cbln2	19.1832	2.61138	-2.87696	0.0006
4930473A02Rik	2.48023	2.61281	0.07513	0.8879
Ripply2	2.80432	2.61345	-0.101696	0.94635
[truncated: 11,508 more rows]

## Sheet: B-Downregulated Genes
List of genes(358) Downregulated in Isl1 cko mutant sympathetic neuron at E11.5 (Fold Change mut vs ctrl ≤ -1.5)
Gene Symbol	RPKM ctrl	RPKM cko	log2(Fold Change cko vs ctrl)	p_value
Gda	4.69268	0.184727	-4.66694	0.00545
Rph3a	1.35758	0.0596529	-4.5083	0.002
Insm2	33.1809	1.95844	-4.08257	5e-05
Egln3	32.8342	2.12654	-3.94862	5e-05
Fgf15	5.80497	0.386782	-3.9077	0.01195
Gata2	42.8041	3.22114	-3.73211	5e-05
Kcnq3	2.13892	0.1999	-3.41953	0.02015
Lmo1	43.2425	4.22976	-3.3538	0.0001
Plcb4	68.1049	7.52049	-3.17886	5e-05
Pou2f2	29.1203	3.56179	-3.03136	5e-05
Lin28a	2.94302	0.373663	-2.97749	0.03745
Cbln2	19.1832	2.61138	-2.87696	0.0006
Slc26a4	2.45532	0.337517	-2.86288	0.03075
Slc35f2	4.26325	0.608089	-2.8096	0.0021
Ccnd1	831.465	123.162	-2.7551	0.00515
Lmo3	4.78646	0.744602	-2.68442	0.00295
Olfm3	1.40714	0.220547	-2.6736	0.0383
Hmx1	4.88387	0.773624	-2.65832	0.00425
Tfap2b	69.9682	11.5519	-2.59857	0.0001
Shox2	21.5218	4.04675	-2.41096	0.0006
Pclo	19.806	3.75436	-2.39929	5e-05
Vstm2l	49.6427	9.61337	-2.36847	5e-05
Slc2a4rg-ps	1.7302	0.336769	-2.36111	0.01485
A930011O12Rik	3.58106	0.718223	-2.31788	0.0041
Prox1	32.5638	6.59983	-2.30277	5e-05
Cacng5	2.89819	0.592938	-2.2892	0.0059
Hlf	10.4536	2.15143	-2.28063	5e-05
Bard1	4.30156	0.917382	-2.22926	0.00185
Rapgef5	25.1851	5.61775	-2.16451	5e-05
Cplx1	51.3539	11.8563	-2.11482	5e-05
Drd2	3.64944	0.850969	-2.1005	0.0196
Amer2	19.5277	4.55889	-2.09877	0.00065
Pvt1	2.33213	0.552536	-2.07751	0.019
Tmem181b-ps	9.25385	2.20505	-2.06924	0.0006
Lime1	7.72096	1.8444	-2.06563	0.00205
Slc9a5	2.88527	0.704335	-2.03437	0.01005
Mir17hg	3.78423	0.954508	-1.98717	0.0333
Ryr2	3.26793	0.825084	-1.98577	0.0013
Lin7a	12.3366	3.22837	-1.93407	0.00105
Tcf24	4.40775	1.16521	-1.91945	0.03945
2810008D09Rik	9.51622	2.52276	-1.91539	0.0392
Vip	26.8632	7.17743	-1.90409	0.0058
Kcnh4	1.99096	0.533495	-1.89992	0.0102
D430041D05Rik	2.74241	0.737508	-1.89471	0.0064
Ffar3	10.0687	2.73249	-1.8816	0.0106
Lin28b	7.98317	2.1693	-1.87974	0.00695
Elavl3	61.6428	16.8217	-1.87361	0.00205
Kntc1	26.1492	7.16654	-1.86742	0.00025
Phf21b	10.4802	2.88153	-1.86277	0.00065
Magel2	4.82266	1.32861	-1.85991	0.0025
Polq	4.93225	1.36057	-1.85804	0.00675
Srrm3	9.59552	2.64809	-1.85741	0.00085
Bdnf	4.46995	1.23475	-1.85604	0.0357
Ppfia2	10.6901	2.96314	-1.85108	0.0029
Mybl1	3.79256	1.06035	-1.83863	0.0372
Rad54b	8.52567	2.40634	-1.82497	0.04475
Gch1	46.5659	13.1577	-1.82336	0.00205
Ank2	98.463	28.4573	-1.79078	0.00355
Tcerg1l	4.78898	1.38777	-1.78695	0.0156
Slc31a1	91.3406	26.475	-1.78662	0.0003
A830009L08Rik	1.076	0.31242	-1.78412	0.04375
Kcnk9	91.209	26.6525	-1.77491	0.00065
Fzd5	14.3343	4.19336	-1.77329	0.0004
Mki67	97.2308	28.4524	-1.77286	0.00965
Pla2g4c	1.358	0.398179	-1.76999	0.04755
Neurl1b	2.56933	0.755239	-1.76638	0.01825
Zgrf1	5.54221	1.62913	-1.76636	0.00995
Chrdl1	4.49802	1.3244	-1.76396	0.0123
Pvrl1	6.3315	1.86932	-1.76004	0.00425
4930412O13Rik	6.67555	1.9789	-1.75419	0.0057
Gm3002	8.00726	2.39194	-1.74313	0.0038
Mapk4	4.16139	1.24472	-1.74124	0.00955
9430008C03Rik	5.12354	1.54138	-1.73292	0.0417
Cep152	2.65442	0.800556	-1.72932	0.0135
Isl1	132.607	40.006	-1.72887	0.00055
Prkcb	22.2971	6.73339	-1.72745	0.0003
Slc6a2	61.4256	18.8999	-1.70046	0.00155
Bsn	5.81177	1.79275	-1.6968	0.0013
Ccdc88c	2.7642	0.854465	-1.69377	0.0263
Mcm10	24.3084	7.52984	-1.69076	0.0006
Rgs7	15.7989	4.92434	-1.68182	0.00665
Rgs5	20.1888	6.29598	-1.68105	0.00905
Msi1	33.1503	10.3402	-1.68075	0.00185
Cenpf	34.4218	10.7792	-1.67507	0.0064
Ccser1	2.9395	0.925252	-1.66765	0.02315
D7Ertd715e	30.1337	9.50122	-1.66519	0.0141
Ncam1	65.6014	20.8226	-1.65558	0.0189
Cep250	8.33966	2.65731	-1.65002	0.00385
Xist	43.6816	13.9873	-1.64291	0.00385
Nsl1	13.356	4.32389	-1.62709	0.0061
Casc5	14.6086	4.7771	-1.61261	0.00655
Lrr1	10.3778	3.4325	-1.59617	0.03475
Kcnd2	12.5903	4.21327	-1.57931	0.0043
Bmpr1b	12.1616	4.07391	-1.57784	0.00365
Nfasc	23.7908	7.97965	-1.57601	0.00175
Lmtk3	6.02504	2.0249	-1.57312	0.00245
Rtkn2	4.84397	1.64002	-1.56248	0.03905
Faim2	1.20982	0.410153	-1.56056	0.0361
Mdc1	25.5401	8.68762	-1.55573	0.0018
Cacna2d2	1.7287	0.59018	-1.55046	0.02905
Tlx3	49.467	16.9172	-1.54797	0.0014
Zfhx3	18.1766	6.22891	-1.54503	0.0306
Camkv	9.13256	3.12966	-1.54501	0.0116
Zfhx2	12.6473	4.34578	-1.54114	0.00555
Kmt2a	11.9029	4.11448	-1.53253	0.00395
Dlgap5	23.1541	8.02967	-1.52786	0.0056
Cenpj	9.05125	3.14339	-1.52579	0.0196
Atad2	40.5535	14.1023	-1.5239	0.00205
Shroom3	6.77007	2.35485	-1.52354	0.01225
Tub	72.5925	25.4151	-1.51414	0.0062
Clspn	20.4196	7.1502	-1.5139	0.0039
Fam102b	34.2567	12.0443	-1.50804	0.00365
Islr2	43.8602	15.4501	-1.5053	0.0083
Smg1	13.9993	4.96038	-1.49683	0.0021
Firre	7.15703	2.53634	-1.49661	0.00925
Shank2	3.56991	1.26753	-1.49387	0.0098
Brca1	12.3336	4.39703	-1.48799	0.0033
4930506M07Rik	6.6937	2.3868	-1.48772	0.0132
Satb1	24.4303	8.7355	-1.48371	0.0015
9330159F19Rik	12.6159	4.53199	-1.47702	0.0063
Snap25	103.534	37.1994	-1.47676	0.0029
Dscam	1.84601	0.664362	-1.47437	0.0497
Ckap2l	37.355	13.4838	-1.47007	0.00625
Elavl2	123.978	44.8041	-1.46839	0.00785
Sytl4	234.456	84.8638	-1.4661	0.01665
Stk32a	25.4636	9.23378	-1.46344	0.0025
Fanca	9.4415	3.42765	-1.4618	0.03835
Pbk	73.3288	26.6267	-1.46151	0.0055
Gen1	12.7946	4.64626	-1.4614	0.01375
Leng8	26.1033	9.52667	-1.45419	0.00355
Wdr62	7.56466	2.76335	-1.45286	0.00445
Rnf165	8.5142	3.11063	-1.45266	0.0058
Clhc1	8.84541	3.23961	-1.44911	0.0493
Mpp3	11.5111	4.22037	-1.44758	0.0085
Dlgap2	6.68227	2.45753	-1.44313	0.0108
Cit	6.01962	2.21668	-1.44127	0.01105
Scn2b	2.74867	1.01533	-1.43678	0.02855
Stk35	9.01375	3.32981	-1.43669	0.00735
Cnr1	48.2517	17.8576	-1.43404	0.00285
Spag5	21.4133	7.94988	-1.4295	0.0031
Scn8a	3.34619	1.24273	-1.42901	0.00915
Atad5	11.9631	4.45038	-1.42659	0.0056
Hmmr	35.1803	13.1007	-1.42513	0.003
Smc2	64.9945	24.2261	-1.42376	0.0038
Chga	163.893	61.3668	-1.41722	0.0072
Ccp110	24.1079	9.04455	-1.41438	0.0063
Agtr2	583.262	219.072	-1.41274	0.0154
Gigyf1	7.69564	2.89331	-1.41132	0.00555
Ecel1	9.91298	3.74093	-1.40592	0.0194
Aspm	19.3321	7.31924	-1.40123	0.00825
Fancd2	9.77633	3.72201	-1.39321	0.0107
Ncapg2	17.7771	6.76804	-1.39321	0.005
Camk1d	7.40868	2.82161	-1.3927	0.01105
Uhrf1	92.0664	35.2217	-1.38621	0.00975
Hand1	224.128	85.8888	-1.38378	0.00555
Hmgb2	218.631	83.8497	-1.38262	0.0103
Kif14	5.23528	2.01052	-1.3807	0.0203
Ampd3	20.3739	7.82581	-1.38041	0.0041
Ksr2	3.59336	1.38512	-1.37532	0.0108
Kdm6b	23.811	9.18151	-1.37482	0.02025
Tmc3	3.88279	1.5015	-1.37069	0.03335
Stil	13.613	5.26892	-1.36941	0.00815
C530008M17Rik	32.553	12.6169	-1.36743	0.00725
Dgkk	21.502	8.34964	-1.36468	0.00535
Lgr5	4.35502	1.71032	-1.34841	0.0439
LOC102636514	116.748	45.8694	-1.3478	0.01455
Pik3c2b	3.13755	1.23338	-1.34703	0.02005
Tox	17.8543	7.02878	-1.34492	0.00825
Kif11	55.5148	21.8744	-1.34363	0.0063
Cep55	21.4802	8.48194	-1.34054	0.0187
Tox2	12.4843	4.93899	-1.33782	0.0153
Mgat5	8.96064	3.54522	-1.33773	0.0236
Dsn1	23.8869	9.48202	-1.33295	0.01925
Kmt2d	7.52436	2.98737	-1.33269	0.01205
Nktr	16.0901	6.41173	-1.32738	0.01095
Gse1	38.9994	15.5704	-1.32465	0.0199
Rrm2	192.324	76.9549	-1.32146	0.01165
Nek1	19.0801	7.6557	-1.31746	0.00755
Alms1	5.68558	2.28173	-1.31718	0.01315
Kif20b	14.9952	6.02322	-1.31589	0.0414
Arhgap11a	40.1261	16.1404	-1.31387	0.0051
Smc4	81.1454	32.7131	-1.31064	0.0176
Sass6	8.86479	3.57491	-1.31018	0.02145
Tonsl	9.93569	4.02633	-1.30315	0.0105
Hook1	8.23006	3.33578	-1.30288	0.0366
Greb1	7.26007	2.94417	-1.30212	0.0115
Pde3a	10.7268	4.36503	-1.29716	0.0108
Syt7	6.12393	2.49315	-1.29649	0.01035
Depdc1b	16.3313	6.64923	-1.29638	0.0168
Kif4	26.102	10.6539	-1.29279	0.0102
Pif1	6.58792	2.69424	-1.28994	0.0333
Gata3	79.1095	32.3545	-1.28988	0.0131
Dnmt1	86.4423	35.4639	-1.28539	0.01785
Sgol2	22.3776	9.18218	-1.28515	0.0162
Cacna1c	3.31532	1.36546	-1.27976	0.0368
2610018G03Rik	28.6925	11.8361	-1.27748	0.0195
Kif15	20.9478	8.74332	-1.26054	0.0267
Mphosph9	6.41228	2.68246	-1.25728	0.0211
Rian	160.258	67.1132	-1.25573	0.01825
Rfx3	8.61194	3.61115	-1.25388	0.0203
Insm1	70.8951	29.7554	-1.25253	0.02095
Khsrp	44.1992	18.564	-1.25151	0.02445
Arhgap33	29.6083	12.5004	-1.24403	0.0133
Fancm	9.08442	3.83593	-1.24382	0.01785
Wsb1	71.4139	30.1973	-1.24178	0.01515
C330027C09Rik	35.5182	15.0503	-1.23876	0.01465
Tial1	21.5888	9.16993	-1.2353	0.012
Zmat3	11.7828	5.02472	-1.22956	0.0122
Foxm1	29.5219	12.6005	-1.22831	0.0093
Gnptab	19.3367	8.25766	-1.22754	0.0112
Ptbp2	112.804	48.5087	-1.2175	0.01295
Ankrd26	5.63492	2.42437	-1.21678	0.0488
Bahcc1	9.15423	3.94598	-1.21406	0.02035
Rab3b	27.6546	11.9415	-1.21153	0.01255
Cdr2l	17.9999	7.77469	-1.21114	0.01675
Maob	17.3033	7.47748	-1.21043	0.0273
Xkr7	9.53742	4.12185	-1.21031	0.0445
Tbx2	60.5478	26.2252	-1.20712	0.0161
Akap7	16.9662	7.35441	-1.20598	0.02525
Celsr3	25.7246	11.1694	-1.2036	0.0191
Sv2c	16.4674	7.16633	-1.2003	0.0138
Akap5	4.99981	2.17637	-1.19995	0.0346
Ndc80	31.0434	13.5313	-1.19798	0.0206
Mllt6	9.60011	4.20747	-1.1901	0.0196
Tmem132c	8.54577	3.75122	-1.18785	0.0163
Kif26b	18.0771	7.94598	-1.18586	0.0159
Snapc4	4.78187	2.10479	-1.1839	0.0342
Kif18b	19.9829	8.80897	-1.18172	0.01165
BC053749	5.62637	2.4809	-1.18134	0.0456
Mis18bp1	21.7819	9.60576	-1.18116	0.0203
Mreg	10.7229	4.73065	-1.18059	0.0423
Mybl2	24.3002	10.7291	-1.17943	0.01125
Rgs9	7.86826	3.48242	-1.17596	0.0168
Kcnk3	14.5203	6.42733	-1.17578	0.01355
Stmn4	117.347	51.9888	-1.17451	0.01095
Fam217b	4.94657	2.19213	-1.1741	0.03925
Haus5	17.9072	7.9441	-1.17258	0.02445
Itpripl2	23.1896	10.3098	-1.16946	0.0169
Usp31	10.3019	4.58143	-1.16904	0.01565
Zfc3h1	10.4612	4.65751	-1.16742	0.0187
Lyrm9	8.62176	3.84886	-1.16355	0.0261
Hnrnpl	123.45	55.1276	-1.16308	0.0326
Top2a	155.848	69.8016	-1.15881	0.03955
Shank1	3.33317	1.49352	-1.15818	0.02905
Scg3	94.5399	42.3625	-1.15813	0.02045
Syne2	9.36928	4.20337	-1.15639	0.0468
Fnbp4	12.5486	5.63099	-1.15606	0.02045
Ticrr	7.4757	3.35548	-1.15569	0.04775
Bcl7a	29.3304	13.1708	-1.15505	0.0141
Ppp1r3d	11.3534	5.09983	-1.1546	0.02475
Kif2c	33.1002	14.9278	-1.14884	0.0145
Prrt4	9.23472	4.17365	-1.14576	0.02615
Fam131b	10.3931	4.70199	-1.14428	0.02505
Myo5a	28.5384	12.9381	-1.14128	0.0315
Snx25	25.3509	11.5019	-1.14016	0.03115
Abi2	24.8861	11.2959	-1.13954	0.0278
Rbmx	68.2026	30.9814	-1.13843	0.02545
9330182L06Rik	16.9018	7.68487	-1.13708	0.01815
Rad18	17.2213	7.8574	-1.13207	0.04055
Soga3	28.5793	13.0439	-1.1316	0.01355
Cacng4	71.1256	32.4969	-1.13007	0.01745
Sfmbt1	8.32766	3.80555	-1.12981	0.0275
Gria2	10.932	5.00587	-1.12687	0.0453
Ect2	35.1818	16.115	-1.12642	0.0258
Epas1	31.4589	14.4253	-1.12487	0.02975
Prc1	85.0922	39.1176	-1.12121	0.0247
Trim67	14.908	6.86887	-1.11794	0.01645
Bdp1	7.49921	3.45669	-1.11735	0.0498
Apba2	35.4824	16.3688	-1.11615	0.02115
Setd1b	7.75121	3.57628	-1.11596	0.0383
Ercc6	6.05237	2.79585	-1.11421	0.0417
Bcor	22.4579	10.3845	-1.11279	0.0392
Ckap5	67.2781	31.1517	-1.11083	0.0379
Dut	58.9243	27.323	-1.10875	0.02005
Rmi2	4.43818	2.05823	-1.10856	0.04395
Plxna4	42.3334	19.6526	-1.10707	0.046
Fam193b	10.7134	4.9736	-1.10705	0.02025
Maoa	147.024	68.2684	-1.10676	0.0332
Pidd1	8.97744	4.16966	-1.10637	0.0416
Lrp8	9.94364	4.62142	-1.10544	0.02195
Unc80	3.36821	1.56709	-1.1039	0.033
Plekha6	10.8915	5.07512	-1.10169	0.01785
Tcerg1	25.1491	11.7246	-1.10097	0.04415
Whsc1	74.1002	34.585	-1.09933	0.047
Rad51	43.0128	20.0859	-1.09859	0.03185
Pxylp1	28.3682	13.2536	-1.09789	0.02075
Enox1	12.5063	5.84629	-1.09706	0.03715
Wdhd1	25.8848	12.1081	-1.09614	0.0244
Zfp367	11.0557	5.1819	-1.09324	0.04065
Blm	16.5148	7.7408	-1.0932	0.02435
Tdrkh	20.2571	9.49823	-1.0927	0.0486
Troap	9.43549	4.42871	-1.09121	0.0499
Gtse1	15.2166	7.16126	-1.08736	0.02275
Ifrd1	45.8795	21.6978	-1.0803	0.03355
Diap3	10.4842	4.9654	-1.07824	0.0349
Ncoa6	19.9707	9.49494	-1.07265	0.0358
Setd7	12.829	6.10688	-1.0709	0.0287
Baz2b	11.9788	5.72181	-1.06595	0.03795
Sobp	4.10379	1.96027	-1.06591	0.0448
Pfas	10.6426	5.08387	-1.06586	0.0412
Igfbpl1	11.3913	5.46149	-1.06056	0.04465
Pole	20.9732	10.0681	-1.05876	0.022
Zcchc2	7.72444	3.71359	-1.05662	0.0355
Srrm4	11.2576	5.42013	-1.0545	0.02325
Unc79	6.48105	3.12579	-1.05201	0.02995
Brca2	6.18539	2.98324	-1.05199	0.04665
Hells	59.8774	28.8887	-1.05151	0.03015
Dhcr24	43.6253	21.1314	-1.04577	0.0354
Iqsec3	10.1315	4.90783	-1.0457	0.03625
Map3k13	5.86328	2.84287	-1.04436	0.0421
Celf5	6.59995	3.20289	-1.04308	0.03765
Espl1	14.6752	7.13429	-1.04054	0.02525
Fbxo5	37.5986	18.2819	-1.04026	0.04155
Ccdc92	42.6908	20.7623	-1.03996	0.0273
Rab27a	27.7913	13.5378	-1.03764	0.03355
Cux2	12.4012	6.05285	-1.0348	0.029
Tef	18.8212	9.20286	-1.0322	0.03815
Mapk11	22.1695	10.8596	-1.02961	0.0301
Stox2	15.3024	7.50354	-1.02811	0.041
Bub1	25.906	12.7092	-1.02741	0.0356
Kif26a	40.8305	20.0442	-1.02646	0.0419
Asxl3	6.70035	3.28992	-1.02618	0.0385
Unc13a	5.9268	2.91126	-1.02561	0.0334
Tanc2	33.0023	16.2126	-1.02545	0.0482
Tshz3	10.0015	4.92815	-1.0211	0.0495
Lnp	11.7674	5.80607	-1.01916	0.03845
Nova2	6.1608	3.04312	-1.01757	0.0323
Eya4	17.9698	8.89313	-1.01481	0.04235
Zbtb12	25.9556	12.852	-1.01405	0.03455
Baz1b	58.591	29.0979	-1.00977	0.04315
Fam163a	24.6844	12.3149	-1.0032	0.0384
Epb4.1l1	19.6077	9.81773	-0.997956	0.0416
Ncan	7.82312	3.92234	-0.996029	0.03815
Fam163b	16.5604	8.31422	-0.994088	0.0373
Lyst	7.13764	3.58392	-0.993908	0.0478
Zfp609	13.2802	6.68048	-0.991258	0.04525
Sfswap	17.1466	8.62815	-0.990795	0.0493
Nup155	25.0251	12.612	-0.988574	0.03275
Alk	7.79774	3.93086	-0.988212	0.03725
Hipk2	18.2194	9.19787	-0.986106	0.0417
Hoxc4	40.4022	20.3975	-0.986039	0.03185
Gas5	18.4991	9.34828	-0.984683	0.04595
Slco5a1	9.80249	4.95822	-0.983327	0.04285
Cramp1l	7.68297	3.89448	-0.980232	0.04895
Topbp1	46.9025	23.8132	-0.977904	0.04075
Lrrc16b	8.38934	4.26054	-0.977519	0.04155
St8sia1	18.9287	9.62282	-0.976041	0.04135
Chek1	25.4899	12.9764	-0.974037	0.0395
Tbx20	7.9042	4.02619	-0.973206	0.04805
Ylpm1	17.8562	9.12994	-0.967747	0.0484
Chaf1a	29.667	15.201	-0.964697	0.04545
Kmt2c	9.33184	4.80213	-0.958486	0.0446
Zfp704	13.7262	7.0773	-0.955664	0.04165
Cdc6	14.8811	7.68034	-0.954239	0.04705
Incenp	41.4567	21.4184	-0.952756	0.0464
Rragd	23.1272	11.9797	-0.949003	0.03855
Cenpc1	25.4236	13.178	-0.948033	0.0446
Iqgap3	14.248	7.60071	-0.906556	0.0474

## Sheet: C-Upregulated Genes
List of genes(555) Upregualted in Isl1 cko mutant sympathetic neuron at E11.5 (Fold Change mut vs ctrl ≥ 1.5)
Gene Symbol	RPKM ctrl	RPKM cko	log2(Fold Change cko vs ctrl)	p_value
Mir344f	0	52.8894	inf	0.02655
Dpcr1	0.0899758	7.24669	6.33164	0.0034
Pnoc	0.323245	16.7122	5.69213	0.0025
Pah	0.452451	22.1245	5.61174	0.00095
Prl3b1	0.226252	11.0304	5.60741	0.0159
Pga5	0.106629	4.85677	5.50932	0.0159
Lama1	1.81585	70.8221	5.28548	5e-05
Krt8	0.690179	21.962	4.9919	5e-05
Alas2	28.9603	858.956	4.89044	5e-05
Wfdc1	0.214158	5.72554	4.74066	0.0065
Ctse	3.41219	90.5484	4.72992	5e-05
Oit3	0.167992	4.37288	4.70212	0.00295
Ctgf	3.76092	87.9561	4.54762	5e-05
Cyp4b1-ps2	1.09322	24.2839	4.47335	0.00265
Tinagl1	3.46684	72.9553	4.39532	5e-05
Hba-x	2571.96	53626.7	4.38201	0.0129
Srgn	2.4613	48.8774	4.31168	0.0076
Pyy	1.48826	29.3772	4.30299	0.00635
Scube2	0.0576985	1.12273	4.28234	0.00965
Cldn6	0.186964	3.5779	4.25828	0.0084
Upk1b	0.151801	2.87818	4.2449	0.0114
Lamc2	0.0712921	1.34301	4.23558	0.00745
Tmem184a	0.0611263	1.11279	4.18625	0.0094
Grin2c	0.248793	4.45925	4.16378	5e-05
Plek2	0.952158	16.7581	4.13752	5e-05
Cdh1	0.0984973	1.66525	4.07951	0.01055
Pdzk1ip1	6.51383	108.67	4.06031	5e-05
Fam46c	6.01399	98.2339	4.02983	5e-05
Slc38a5	0.634717	10.3421	4.02627	5e-05
Hbb-bh1	370.015	6014.56	4.0228	0.00045
Car2	20.4789	300.485	3.87508	0.00045
Hsd3b6	20.5758	301.101	3.87122	0.0005
F3	1.4701	21.4165	3.86474	0.00035
Rhag	1.6559	22.6886	3.77628	0.0007
Wnt7b	0.0817812	1.11673	3.77137	0.006
Rhd	4.13292	56.4129	3.77079	5e-05
Gata4	0.419608	5.67169	3.75666	0.00015
Hbq1b	1.54284	20.6819	3.74471	0.01275
Penk	7.29463	97.7025	3.74349	5e-05
Ube2l6	8.88165	116.052	3.7078	5e-05
Wdr65	0.164148	2.14108	3.70526	0.01205
Procr	2.10172	27.1678	3.69226	5e-05
1300017J02Rik	1.47545	18.9352	3.68184	0.0006
Eps8l2	0.0832504	1.0606	3.67128	0.0115
Neurog2	0.212277	2.70417	3.67117	0.0185
Cldn13	1.78769	22.4247	3.64892	0.00035
6030468B19Rik	0.121362	1.5114	3.6385	0.01875
Trim10	3.21395	39.8738	3.63302	5e-05
Tspo2	0.811818	10.0477	3.62956	0.0161
Grem2	0.340397	4.17842	3.61767	0.0002
Aqp8	0.855638	10.4512	3.61052	0.0023
Isg20	0.17028	2.06627	3.60104	0.00975
Slc4a1	22.6034	273.989	3.5995	0.01155
Hbb-b1,Hbb-bs	273.411	3280.67	3.58485	0.0061
Hsd3b1	0.621608	7.43588	3.58043	0.015
Pklr	0.597925	7.07116	3.56391	0.0014
Ccrl2	0.178663	2.05181	3.52158	0.01805
Blvrb	15.3293	175.163	3.51433	5e-05
Slfn14	0.638176	7.28655	3.51321	0.0011
Kel	3.76979	41.8537	3.4728	5e-05
Krt15	0.386203	4.2542	3.46146	0.0134
Fst	6.34959	69.6184	3.45473	5e-05
Myl7	2.36175	25.4335	3.4288	0.0003
Fech	17.6285	188.757	3.42054	5e-05
Nfe2	2.80129	29.8244	3.41233	5e-05
Krt18	2.13189	22.5815	3.40494	5e-05
B4galnt2	0.166029	1.75584	3.40265	0.01245
Gfi1b	0.568747	6.00338	3.39991	0.0075
Ncf4	1.15081	12.1309	3.39797	0.00125
Icam4	0.832307	8.76139	3.39597	0.0179
Gata1	0.922811	9.67545	3.39022	0.0012
Gulo	0.106186	1.11049	3.38653	0.02
Gypa	3.87921	40.5135	3.38457	5e-05
Cemip	0.261593	2.70647	3.37102	0.00185
Nrtn	0.691506	7.10466	3.36095	0.0238
C920025E04Rik	0.39123	3.98586	3.3488	0.0201
Mal	0.195858	1.96941	3.32989	0.03665
Cited4	4.74288	46.1873	3.28366	5e-05
Krt19	1.12194	10.7813	3.26445	0.00125
Fabp3	9.54237	91.2314	3.25711	0.0022
Krt7	1.14182	10.846	3.24776	0.0017
Klf1	1.99203	18.51	3.21599	0.0001
D930028M14Rik	7.01327	65.1218	3.21498	5e-05
Snca	10.4558	96.1751	3.20136	5e-05
Sct	0.688739	6.06398	3.13823	0.0172
Rsad2	0.788499	6.92238	3.13409	0.0026
Gabrp	0.122342	1.06496	3.12181	0.02545
Nos1	0.388389	3.37619	3.11982	0.0027
Acp5	2.53908	22.0586	3.11896	0.0003
Cd59a	5.17658	44.687	3.10978	5e-05
Trib3	2.15141	18.448	3.10011	0.0001
Kirrel3	0.570883	4.88894	3.09826	0.00145
Mpo	0.341008	2.87726	3.07682	0.00245
Mylk3	0.541158	4.56431	3.07628	0.002
Tal1	2.36062	18.9918	3.00814	5e-05
Fam131c	0.155711	1.23954	2.99286	0.03065
Krt17	0.20106	1.58669	2.98032	0.0227
Dram1	0.390011	3.05515	2.96966	0.0413
Bpgm	28.9936	220.984	2.93014	0.0001
Onecut3	0.271304	2.06474	2.92798	0.00395
Fam19a1	0.671481	5.05338	2.91183	0.0034
Gna14	0.313336	2.34328	2.90275	0.002
Kcnip4	0.975411	7.28545	2.90094	0.01485
Tspan32	0.569783	4.2188	2.88835	0.0292
Slc7a3	2.16157	15.9324	2.88181	0.0006
Fbxo2	0.233715	1.70871	2.87008	0.03305
Epb4.2	2.36696	16.9998	2.84441	0.0001
Tuba4a	4.66522	33.4544	2.84218	0.0483
Treml1	0.489522	3.50251	2.83895	0.0327
2015-03-02	14.8105	105.919	2.83826	5e-05
Nrgn	0.928646	6.56606	2.82183	0.00585
Ell2	1.93724	13.6357	2.81531	5e-05
Grap2	1.01398	7.13239	2.81435	0.00045
Sphkap	0.909952	6.32896	2.79811	5e-05
Krt5	0.529084	3.66614	2.79269	0.00245
Adcyap1	1.02606	6.94596	2.75907	0.0038
Hemgn	1.64236	11.089	2.75529	0.00025
Redrum	0.709413	4.77371	2.75041	0.0034
Zc3hav1	1.29506	8.68022	2.74471	0.0015
Trim58	0.332089	2.19779	2.72641	0.0349
Serpinb6b	0.442783	2.89562	2.7092	0.04725
Tspan8	1.17004	7.64035	2.70708	0.03455
Htr3b	3.2674	21.3219	2.70612	0.0002
Htra1	1.7464	11.1986	2.68086	0.00465
Krt14	0.369706	2.35098	2.66881	0.03855
Dhrs11	2.90343	18.4354	2.66665	5e-05
Ucp2	20.217	127.046	2.65172	0.0013
Slc39a8	2.72472	17.0958	2.64946	0.00015
Aldh1a7	0.34621	2.16256	2.64302	0.04495
Ccdc184	1.58019	9.72184	2.62113	0.0002
Abi3	1.21281	7.41014	2.61115	0.00015
Lect1	1.02585	6.24771	2.6065	0.0046
Itga2b	1.17403	7.13967	2.60439	0.00025
Tcp11l2	4.5398	27.2103	2.58345	5e-05
Kcnk1	0.933203	5.58326	2.58085	0.00945
Plaur	0.56808	3.39259	2.57822	0.00565
Kcnn4	1.04739	6.2542	2.57802	0.01645
Gclm	13.762	81.8958	2.57309	0.00025
Fth1	542.61	3217.31	2.56787	0.0272
H2-T24	1.73289	10.1619	2.55192	0.02875
Cox6b2	7.89675	45.8534	2.5377	0.04295
Clec1b	0.419589	2.43268	2.5355	0.0378
Fbxo6	5.407	31.2579	2.53132	0.0016
Steap3	1.1788	6.74625	2.51677	0.0011
Uba7	0.854859	4.86011	2.50723	0.00115
Creg1	12.0025	67.3684	2.48873	5e-05
Slc5a7	2.63525	14.4678	2.45683	0.0002
Hebp1	8.96654	48.2632	2.4283	0.0002
Upk3b	1.38396	7.4467	2.42779	0.0019
2015-03-03	1.20188	6.4238	2.41813	0.0142
Creb3l1	3.67209	19.5553	2.41288	0.00055
S100a6	2.44822	12.9691	2.40528	0.00915
Pnpo	10.9623	58.0576	2.40494	0.0001
Mt1	14.9754	78.7741	2.39512	0.0006
Ppbp	3.1251	16.3329	2.3858	0.0153
Ermap	2.41886	12.5811	2.37886	0.0002
Pitx1	0.298917	1.54759	2.37221	0.0087
Pi16	0.785339	4.03026	2.35949	0.02135
S100a1	4.21458	21.5669	2.35536	0.01015
Slc45a3	0.465307	2.36035	2.34275	0.01435
Slc5a5	0.278106	1.40133	2.33309	0.00945
Mt2	8.10661	40.8225	2.33219	0.0024
Nog	0.879637	4.38967	2.31913	0.01505
Slco2a1	1.41302	7.00786	2.31019	0.00125
Sv2b	0.31977	1.54813	2.27542	0.0284
Gpx1	146.858	710.829	2.27508	0.01925
Xk	3.24251	15.6292	2.26906	0.0008
Pf4	8.51874	41.0379	2.26824	0.00355
Apela	1.8664	8.98579	2.26738	0.0123
Fam210b	11.3357	54.1667	2.25654	5e-05
Nudt4	82.3476	392.734	2.25376	0.01325
Mfsd2b	0.901829	4.29642	2.25221	0.0038
Hs3st1	2.82313	13.3579	2.24233	0.0056
Art4	0.410918	1.94201	2.24063	0.0131
Fam117a	5.10314	23.9747	2.23206	0.0001
Josd2	17.8395	83.5146	2.22696	0.0003
Cmtm5	4.95153	23.1602	2.2257	0.003
Epor	1.23938	5.78878	2.22364	0.02425
Fam20a	0.37969	1.77083	2.22153	0.012
Scnn1b	0.604403	2.81118	2.21759	0.02105
Pdpn	4.38142	20.1883	2.20405	0.001
Agtr1a	2.14621	9.79398	2.1901	0.0015
Lpar3	1.28199	5.77847	2.17231	0.00305
Dapk2	0.9406	4.20432	2.16022	0.02255
Clu	4.28848	19.1053	2.15543	0.00135
Tmem150c	0.56819	2.51511	2.14618	0.02675
Tubb1	0.782637	3.44433	2.13781	0.0243
Kcnk6	0.680262	2.95371	2.11837	0.0285
Thbd	2.6097	11.3241	2.11744	0.0028
Fxyd7	4.7876	20.7357	2.11474	0.0064
Adrb2	0.673325	2.88044	2.09691	0.02395
Ikzf1	0.500877	2.13899	2.0944	0.0151
Nhlh1	0.472628	1.99581	2.0782	0.01475
Fmo2	0.771911	3.24679	2.07251	0.0225
Ackr3	17.7541	74.5324	2.06972	0.0003
Lmx1a	0.878238	3.68079	2.06733	0.03205
Col4a2	26.6964	111.531	2.06273	0.0171
Slc25a37	15.2028	63.2722	2.05723	0.00195
Dner	2.14739	8.75702	2.02785	0.00105
Mpz	6.45419	26.148	2.01839	0.0002
Fmod	0.863031	3.49315	2.01704	0.0088
Tspo	10.3794	42.005	2.01684	0.00365
Slc6a9	3.36565	13.6062	2.01531	0.002
Sfn	0.482885	1.9497	2.0135	0.02925
Tspan33	4.86028	19.6212	2.0133	0.00175
Agmo	0.68484	2.75056	2.00589	0.0244
Nell1	0.681293	2.71601	1.99514	0.02185
Plekhb1	4.03259	16.0559	1.99333	0.00235
Gmpr	4.62777	18.3497	1.98736	0.0049
Spta1	1.96557	7.71802	1.97329	0.00145
Dgkb	0.583625	2.29031	1.97243	0.0364
Cyr61	3.93486	15.377	1.96639	0.00285
Chchd10	4.7661	18.412	1.94977	0.00625
Htr3a	0.837839	3.22684	1.94538	0.0335
Pappa2	0.518415	1.97983	1.9332	0.0119
Nwd2	0.37378	1.42503	1.93073	0.0089
Uap1l1	1.96172	7.44968	1.92506	0.0091
Fam174b	9.53543	36.1256	1.92165	0.0004
Slc14a1	0.40284	1.52592	1.9214	0.04905
Cyp26b1	2.0097	7.60511	1.91999	0.0007
Slc48a1	11.0751	41.8138	1.91666	0.04855
S100a13	6.04098	22.6527	1.90683	0.0103
Prdm12	0.43541	1.63109	1.90539	0.02065
Tuft1	1.92428	7.12312	1.88819	0.0161
Otop3	0.353093	1.30539	1.88637	0.0323
Nqo1	2.5761	9.52124	1.88596	0.0089
Anxa1	1.60456	5.91898	1.88317	0.0277
Tm4sf4	1.45061	5.31493	1.87339	0.03625
Emp2	1.20072	4.39065	1.87054	0.01705
Gprc5a	0.59781	2.18124	1.86739	0.0371
Slc9b2	0.681175	2.48477	1.86702	0.03765
Mapkapk3	0.395716	1.43937	1.8629	0.04075
Was	0.345492	1.25626	1.86241	0.0388
Smim3	2.08942	7.58965	1.86093	0.01465
Prmt8	0.375623	1.36419	1.86069	0.0342
Chrm2	0.662535	2.40532	1.86016	0.03835
Atf3	0.937077	3.39043	1.85523	0.04995
Alox12	0.661628	2.37889	1.8462	0.0354
Ctla2a	3.43921	12.3174	1.84055	0.03235
Rbm38	17.4674	62.5014	1.83923	0.0024
Hscb	9.83743	34.9273	1.828	0.0073
Pdlim1	14.7466	52.2788	1.82585	0.0003
Cytl1	1.42158	4.99631	1.81337	0.04035
Tmem238	0.842804	2.954	1.8094	0.037
Prr13	29.6057	102.773	1.79552	0.00195
Prss12	8.59037	29.613	1.78544	0.00095
Scrg1	3.26297	11.1951	1.77862	0.04655
Chrm1	0.520401	1.77214	1.7678	0.01575
Ache	8.8328	30.0414	1.76601	0.0008
Dyrk3	6.0227	20.3643	1.75756	0.00685
Laptm5	4.20969	14.2227	1.75641	0.00125
Ank1	1.65246	5.58188	1.75613	0.00635
Cyp2j9	0.955361	3.20988	1.7484	0.04825
Fam214b	4.64869	15.6106	1.74764	0.00225
Klk8	1.31214	4.38702	1.74132	0.01755
Fam46a	6.30294	20.9283	1.73136	0.0042
Tbx15	0.664126	2.20488	1.73117	0.0467
Lmo7	0.810433	2.6894	1.73052	0.02405
Mmd2	3.51628	11.6509	1.72832	0.0088
Ncoa4	40.9288	135.596	1.72813	0.0096
Mgst3	35.6294	117.491	1.7214	0.00235
6430573F11Rik	2.9732	9.75617	1.7143	0.02675
Capg	3.45122	11.3084	1.71222	0.008
Rac2	1.18986	3.88802	1.70824	0.00905
Ptp4a3	12.0943	39.3748	1.70295	0.00245
Vamp8	11.8957	38.2587	1.68535	0.00405
Gcnt1	1.94701	6.2602	1.68495	0.00815
Arhgef3	8.21772	26.4129	1.68443	0.0012
Kcna4	0.958167	3.06449	1.6773	0.02555
Rsph9	4.22211	13.4966	1.67656	0.02995
Dusp4	4.36938	13.9059	1.67019	0.0023
Tmem8	0.618633	1.95981	1.66356	0.0278
Lrrn4	1.99911	6.32815	1.66243	0.0068
Arhgdib	7.31757	23.1294	1.66029	0.00405
Lamb1	37.7392	119.157	1.65873	0.00965
Pkhd1l1	0.483214	1.52036	1.65368	0.02945
1110034G24Rik	5.21064	16.1603	1.63292	0.0223
Lamc1	34.99	108.265	1.62955	0.02105
Lhfp	11.0369	34.1471	1.62943	0.0016
Urod	45.5085	140.7	1.62841	0.00575
Gata6	2.1914	6.75574	1.62426	0.0177
Fcrls	2.65226	8.17033	1.62317	0.0328
Optc	1.26268	3.88871	1.6228	0.0442
F13a1	2.75355	8.47419	1.62179	0.01865
Slc43a1	3.27752	10.0466	1.61603	0.011
Mkrn1	32.0744	98.1218	1.61315	0.01325
E130309D14Rik	4.63969	14.1426	1.60795	0.00885
Kcna5	5.05818	15.3274	1.59943	0.0016
Thbs1	5.17399	15.6688	1.59855	0.00255
Foxq1	1.26445	3.81863	1.59455	0.02935
Hmgcs2	1.23206	3.7125	1.59132	0.03325
Dennd2c	0.784886	2.36092	1.5888	0.02995
Dmtn	4.53684	13.6308	1.58711	0.0028
Socs3	0.935303	2.80925	1.58668	0.0349
Moxd1	25.374	75.7318	1.57755	0.0015
Ablim1	7.04487	20.9333	1.57115	0.0018
Susd2	2.61213	7.73891	1.5669	0.0141
Itgb3	1.76655	5.23179	1.56637	0.0112
Aldoc	2.06223	6.0395	1.55022	0.0363
Ctsk	3.51316	10.2741	1.54816	0.03925
Chst5	2.83476	8.28043	1.54648	0.01745
P4ha2	14.2927	41.5995	1.54129	0.0035
C3ar1	1.21566	3.52987	1.53787	0.03455
Csf2rb	0.426258	1.23764	1.5378	0.0366
Cotl1	58.8175	170.657	1.53678	0.0024
Cish	1.54619	4.47337	1.53265	0.01665
Dnaja4	2.14947	6.19848	1.52794	0.0199
Pld2	0.849744	2.44683	1.52581	0.03625
Lsamp	2.80342	8.05053	1.5219	0.01605
Arhgef5	0.865741	2.48469	1.52106	0.0232
Ttc39a	1.31277	3.75794	1.51732	0.0416
Spon2	1.11339	3.16994	1.5095	0.0474
Hmox1	11.7458	33.3516	1.50562	0.00355
Frem2	2.13623	6.03126	1.49739	0.0053
Csrnp1	0.952787	2.68758	1.49608	0.04775
Pth1r	6.75837	19.0634	1.49606	0.0063
Sncg	48.159	134.964	1.48669	0.0035
Ctsl	66.6822	186.209	1.48155	0.0024
Cxcl14	5.55869	15.5009	1.47953	0.00925
Nxph1	3.35856	9.34788	1.4768	0.04395
Sh3tc2	1.64278	4.57215	1.47673	0.02605
Emr1	2.18914	6.08833	1.47569	0.0183
Bnip3l	50.6046	140.599	1.47425	0.01045
Cyba	10.0388	27.8611	1.47266	0.01385
Cpox	8.85067	24.5317	1.47079	0.00735
Prokr1	1.52998	4.23961	1.47042	0.0206
C1ql1	15.9104	44.0742	1.46996	0.0029
Acss1	3.20738	8.85931	1.4658	0.0199
Rspo2	4.07645	11.245	1.46389	0.0124
Rnase4	6.06338	16.6837	1.46025	0.03045
Fam109b	1.92154	5.27648	1.45731	0.0279
Reln	1.38454	3.75888	1.44089	0.0107
Cd82	4.77282	12.9529	1.44037	0.0396
C1qa	6.85112	18.5553	1.43742	0.01395
Cryab	14.0694	38.0035	1.43357	0.0204
Ccnd3	46.623	124.673	1.41904	0.02405
Nrsn2	5.206	13.8697	1.41369	0.01865
C1qc	7.62769	20.2695	1.40999	0.01615
Loxl2	23.0918	61.2676	1.40775	0.0174
Phgdh	22.5575	59.6378	1.40262	0.0029
Tgm2	6.09257	16.0792	1.40007	0.0076
S100a16	12.8681	33.9526	1.39972	0.01285
Nkain4	11.2669	29.7088	1.39879	0.01895
Sema3b	2.13743	5.61838	1.39428	0.03025
Hoxb6	4.86773	12.7091	1.38455	0.0173
Cdc42ep5	6.78869	17.6998	1.38253	0.0355
Hoxb8	7.29038	18.9914	1.38128	0.004
Ntng1	1.12985	2.94157	1.38046	0.0403
Ldoc1	12.4782	32.4853	1.38038	0.00825
Hmbs	39.66	103.234	1.38017	0.0159
Serinc3	62.7849	163.296	1.379	0.01805
Cyp2j6	7.34988	19.1145	1.37888	0.00955
Olfm2	15.0064	38.9674	1.37669	0.0076
Matn4	2.99429	7.7747	1.37658	0.04875
Plek	2.70076	7.00917	1.37588	0.04165
Ajap1	1.38473	3.58265	1.37142	0.0296
Foxd3	8.7443	22.6015	1.37001	0.0081
Nckap1l	1.61558	4.16953	1.36783	0.03465
Slc9a3r1	12.3288	31.8024	1.3671	0.00595
Tmem86b	5.10427	13.14	1.36419	0.0434
Fibin	6.38666	16.4156	1.36193	0.02075
Sema3d	4.15592	10.6639	1.35949	0.0164
Lor	5.90176	15.129	1.3581	0.04175
Serpinh1	191.645	489.7	1.35347	0.02575
Ptgr1	3.91637	10.0067	1.35338	0.0382
Dll3	5.79772	14.8134	1.35334	0.0149
Ldlrap1	1.6719	4.26612	1.35144	0.03795
Id4	5.31888	13.53	1.34696	0.04385
Syt5	5.09353	12.9304	1.34403	0.0309
Glrx	18.0287	45.7101	1.34222	0.01185
Tnfaip8	3.80106	9.53613	1.327	0.03295
Chgb	69.5387	173.853	1.32198	0.00935
Smpdl3a	4.87257	12.1769	1.32139	0.04545
Ehd1	33.9979	84.9265	1.32077	0.0119
Mrc1	3.41165	8.51957	1.32031	0.03185
Rab32	3.24944	8.09398	1.31666	0.04155
Dnaic2	1.53921	3.8334	1.31644	0.04885
Esd	52.903	131.702	1.31586	0.01095
Drp2	1.22757	3.05313	1.31449	0.0306
Myo1d	1.39995	3.46932	1.30927	0.0357
Sertad3	4.40529	10.9073	1.30798	0.04165
P4ha1	15.0096	37.0771	1.30464	0.0092
Tmc6	5.78441	14.2433	1.30004	0.01205
Ndrg2	7.24813	17.8395	1.29939	0.0156
Luzp2	2.84148	6.98323	1.29725	0.03005
Cmtm7	11.0939	27.2499	1.29648	0.02745
Pxdc1	3.05524	7.50034	1.29567	0.0427
Taldo1	113.775	279.134	1.29477	0.0388
Lsr	4.71998	11.561	1.29241	0.02215
Tcn2	11.3179	27.6027	1.2862	0.01035
Cnp	22.8517	55.6978	1.28532	0.01295
Zfp36	2.26749	5.52316	1.2844	0.04895
Fam114a1	5.6201	13.6855	1.28398	0.02
Insc	4.757	11.575	1.28289	0.03705
Galk1	22.5544	54.8718	1.28266	0.01475
Junb	2.44249	5.92889	1.27941	0.04425
Resp18	42.6599	103.434	1.27776	0.0093
Abhd4	18.513	44.8314	1.27597	0.0097
Kank1	2.27725	5.50038	1.27224	0.02815
Adipor1	52.726	127.238	1.27094	0.03035
Fzd8	6.05153	14.5922	1.26983	0.0134
Nxph4	26.7929	64.5932	1.26953	0.00795
Itgb5	13.5793	32.4716	1.25777	0.0165
Fbxo7	7.95374	19.0067	1.25681	0.0248
Fam212a	11.1553	26.6327	1.25547	0.0172
Abtb1	7.29533	17.3923	1.2534	0.02445
Hspb1	12.3251	29.3819	1.25333	0.03415
Prr5	7.17624	17.066	1.24983	0.02295
Ttyh2	7.14865	16.9715	1.24737	0.01395
Ypel3	28.3824	67.2471	1.24448	0.01515
Serinc2	8.0608	19.0898	1.24381	0.023
Stom	7.1517	16.9349	1.24364	0.01305
Necap2	7.08111	16.7576	1.24277	0.0166
Slitrk5	2.69737	6.38173	1.2424	0.0227
Fkbp9	21.6077	51.1083	1.24202	0.0089
Sox2	6.96205	16.4649	1.24181	0.0259
Edil3	3.07355	7.25837	1.23974	0.0368
Nid1	32.3496	76.2391	1.23678	0.02775
Entpd3	3.57323	8.40664	1.2343	0.02645
Ptgis	5.78833	13.6146	1.23394	0.03645
Fhdc1	1.8839	4.42354	1.23148	0.0178
Slc43a3	9.61525	22.5719	1.23113	0.0154
Ahr	6.24653	14.655	1.23027	0.0097
Rpl39	664.315	1554.95	1.22693	0.027
Pdk2	5.10098	11.9252	1.22516	0.0247
C1qb	9.61665	22.4806	1.22507	0.0358
Vangl1	4.79403	11.1777	1.22131	0.01485
Rnf10	87.5649	204.041	1.22043	0.04235
Fam102a	5.96312	13.8578	1.21656	0.0131
Rbp1	13.5539	31.4869	1.21604	0.00875
Olfml2a	4.89924	11.3692	1.2145	0.03285
Cdr2	20.7053	48.0077	1.21327	0.02225
Pnrc1	20.5907	47.6454	1.21034	0.01365
Hsd11b2	4.09687	9.44508	1.20504	0.04565
Slc25a39	88.0794	203.003	1.20462	0.02875
Kcnk5	2.88712	6.64214	1.20202	0.0276
Bcl2l1	24.0907	55.3965	1.20131	0.02595
Rprm	11.3885	26.1177	1.19744	0.0318
Pls3	64.3135	147.344	1.19599	0.02155
Amdhd2	7.26483	16.6299	1.19478	0.02755
Pdlim4	7.87922	18.033	1.19452	0.0449
Hoxb9	7.10419	16.2587	1.19447	0.0199
Anxa7	7.72547	17.6769	1.19417	0.01815
Fabp7	90.8723	207.514	1.1913	0.0207
Fars2	7.71107	17.6072	1.19116	0.04555
Sqstm1	69.3968	158.142	1.18828	0.0347
Vwf	2.47927	5.6334	1.18409	0.02185
Ube2o	19.9093	45.2113	1.18324	0.03345
Tnc	4.25228	9.6379	1.18048	0.04545
Oaf	8.71658	19.7462	1.17974	0.0264
Cat	40.3723	91.295	1.17717	0.0183
Plxnb3	1.12234	2.53793	1.17714	0.0407
Kcna1	0.749935	1.69557	1.17693	0.047
Vwa5a	5.29942	11.9766	1.17631	0.0334
Rcn3	62.2641	140.519	1.1743	0.01975
Tmem132e	6.66086	15.0317	1.17422	0.01685
Rps6ka4	2.33917	5.27824	1.17406	0.0473
Plod1	16.897	38.0605	1.17153	0.01155
Alad	12.7358	28.6852	1.17142	0.0223
Robo2	5.08571	11.428	1.16804	0.01285
1700037H04Rik	42.7523	96.028	1.16745	0.02955
Emp3	19.7722	44.3139	1.16428	0.03845
Hoxb5	5.3097	11.8924	1.16334	0.0288
Sorbs3	6.86136	15.3443	1.16114	0.02985
Hist3h2ba	42.901	95.7814	1.15873	0.0308
Epb4.1	40.2022	89.725	1.15823	0.04765
Ednrb	89.9751	200.323	1.15473	0.0348
Anxa2	92.6087	205.987	1.15333	0.0173
Ifitm2	202.245	449.543	1.15235	0.02075
Efna3	5.67837	12.5737	1.14686	0.04565
Grina	73.5952	162.962	1.14685	0.02795
1810058I24Rik	52.3204	115.834	1.14662	0.02305
Csf1r	5.72601	12.6708	1.1459	0.0221
Pink1	18.7338	41.4218	1.14475	0.025
Dact1	15.6629	34.6293	1.14465	0.0137
Col20a1	3.42283	7.56516	1.14418	0.02425
Nt5c3	23.697	52.3612	1.14379	0.0436
Mfap4	45.993	101.381	1.1403	0.04245
Asic2	2.93026	6.4548	1.13934	0.04965
Gsta4	17.3909	38.2354	1.13657	0.0378
Gsn	34.1715	75.0261	1.1346	0.02275
Endod1	7.03127	15.424	1.13332	0.0178
Chrnb4	6.4701	14.1658	1.13055	0.02335
Copz2	17.8773	38.9801	1.12461	0.04225
Mdfi	13.5284	29.3866	1.11917	0.02895
Ypel5	9.27714	20.1292	1.11754	0.0358
Apoe	67.6969	146.579	1.11451	0.02635
Leprel4	10.2005	22.0772	1.11391	0.038
Gpr17	15.1861	32.7919	1.11059	0.02625
Slc40a1	5.86039	12.6516	1.11025	0.0347
Ssc5d	2.73565	5.90413	1.10984	0.0339
Wls	18.3641	39.6005	1.10863	0.0249
Glrx5	68.5733	147.588	1.10585	0.03115
Map2k3	13.7855	29.599	1.1024	0.0233
Npr3	9.70556	20.8388	1.10239	0.0244
Litaf	15.7981	33.7497	1.09512	0.0237
Psme2	29.175	62.1935	1.09203	0.0393
Crabp2	39.6465	84.5116	1.09196	0.02185
Fam198b	11.3207	24.0907	1.08951	0.0173
Sfrp5	4.5846	9.73967	1.08708	0.0451
Matn2	11.1985	23.7628	1.0854	0.02305
Col2a1	9.89863	20.9903	1.08442	0.02255
Trim25	4.01078	8.47745	1.07975	0.0317
Megf10	5.5077	11.581	1.07224	0.0199
Gpr153	4.93503	10.356	1.06933	0.03805
Metrn	55.7957	116.69	1.06445	0.0319
Lmo4	74.1898	155.118	1.06408	0.03545
Tmem130	4.23485	8.84426	1.06243	0.04255
Slc22a23	3.08114	6.43156	1.06171	0.0362
Plin3	19.5887	40.8687	1.06098	0.0284
Ctsd	82.5541	172.144	1.0602	0.03705
Atp10b	3.5383	7.35867	1.05639	0.02675
Bak1	7.42152	15.426	1.05557	0.03945
Aldh2	30.3335	62.9777	1.05393	0.02395
Myl9	43.4398	90.0959	1.05244	0.03025
Pros1	9.14229	18.9402	1.05083	0.03985
Arhgef26	4.0327	8.35334	1.0506	0.0461
Wbscr17	2.69903	5.58463	1.04902	0.0393
Hif3a	3.60674	7.45418	1.04735	0.04585
Sorcs2	7.14909	14.7703	1.04687	0.0387
Mfge8	18.2561	37.7089	1.04652	0.039
Efemp2	28.5533	58.8742	1.04398	0.04035
Adra2a	4.8525	9.95382	1.03652	0.04975
Rab3il1	6.1845	12.6255	1.02961	0.04305
Lgmn	32.3107	65.6489	1.02276	0.03555
2015-03-02	16.1725	32.8448	1.02212	0.04985
Olfml3	30.2714	61.4447	1.02134	0.0368
Cry2	5.35103	10.8564	1.02066	0.04265
Lgals1	140.574	284.619	1.0177	0.0424
Ttyh1	12.5667	25.4416	1.01758	0.0365
Sox10	29.328	59.2627	1.01485	0.03155
Sardh	3.23801	6.54232	1.01469	0.0454
Gpx3	23.2087	46.7708	1.01094	0.0414
Serpinf1	35.3826	71.2832	1.01052	0.03945
Crtap	27.1266	54.5919	1.00898	0.04395
Gpx4	170.488	342.494	1.00641	0.04815
Egflam	6.10964	12.2632	1.00518	0.0448
Gpr126	9.37121	18.8078	1.00502	0.03965
Trip6	11.2539	22.5071	0.999959	0.0349
Unc5c	6.76354	13.5188	0.999114	0.0308
Ajuba	6.99277	13.869	0.987932	0.0465
Itga6	18.2294	35.713	0.970186	0.0398
Foxo4	12.5456	24.5625	0.969276	0.0365
Bche	9.5644	18.6697	0.964951	0.04225
Fzd1	8.57884	16.7295	0.963541	0.0432
Heyl	10.1434	19.7134	0.958635	0.0362
0610031J06Rik	21.6385	42.0203	0.957483	0.04535
Ppic	42.7946	82.6889	0.950266	0.0476
Col14a1	9.21283	17.7944	0.949707	0.0441
Wwtr1	18.6732	35.9038	0.943165	0.04535
Foxd1	19.9032	38.1937	0.940334	0.04695
Dusp6	11.6864	22.2894	0.931521	0.0483
Ldhb	72.9792	138.212	0.921331	0.0423
Rcn1	29.7189	56.2522	0.920528	0.0449
Slc2a1	18.5621	34.8322	0.908062	0.047
