# Supplementary material for: Temporal requirements for ISL1 in sympathetic neuron proliferation, differentiation, and diversification
Source: Cell Death Dis. 2018 Feb 14;9(2):247. doi: 10.1038/s41419-018-0283-9 (PMC5833373; doi:10.1038/s41419-018-0283-9)
Supplement: Supplementary file 9 — Supplementary Table 2 [file 41419_2018_283_MOESM9_ESM.xlsx]

## Sheet: A-RNA-seq Expressed Genes E14.5
List of all genes expressed (RPKM≥1) in sympathetic neuron at E14.5
Gene Symbol	RPKM ctrl	RPKM hypo	log2(Fold Change hypo vs ctrl)	p_value
Mir493	0	71.1159	#NAME?	0.03435
Mir138-2	0	136.682	#NAME?	0.05285
Mir219c	0	144.154	#NAME?	0.06515
Mir337	0	13.2972	#NAME?	0.08635
Mir206	0	52.0393	#NAME?	0.1239
Mir99a	0	79.5819	#NAME?	0.1239
Snord66	0	199.556	#NAME?	0.1839
Mir6939	0	65.5885	#NAME?	0.1905
Mir219-2	0	13.3832	#NAME?	0.1966
Mir186	0	183.142	#NAME?	0.1997
Rsc1a1	0	1.06952	#NAME?	0.20395
Mir6916	0	233.593	#NAME?	0.2086
Snord42b	0	602.614	#NAME?	0.2182
Mir378b	0	33.917	#NAME?	0.22245
Mir6970	0	134.237	#NAME?	0.2225
Mir7-1	0	14.1469	#NAME?	0.2257
Snord23	0	23.1361	#NAME?	0.2258
Mir8108	0	28.42	#NAME?	0.2286
Mir351	0	2.6355	#NAME?	0.22915
Mir374	0	38.7024	#NAME?	0.22965
Mir10b	0	60.4966	#NAME?	0.2299
Mir744	0	12.4361	#NAME?	0.2306
Mir7046	0	115.768	#NAME?	0.231
Snord7	0	67.4452	#NAME?	0.23185
Mir154	0	184.56	#NAME?	0.2322
Mir7075	0	15.9934	#NAME?	0.2324
Mir1a-1	0	36.4817	#NAME?	0.2342
Mir130c	0	107.71	#NAME?	0.2349
AF357355	0	43.7822	#NAME?	0.23585
Mir6954	0	153.685	#NAME?	0.23725
Snord38a	0	371.257	#NAME?	0.2375
Mir1896	0	130.534	#NAME?	0.2387
Mir432	0	141.766	#NAME?	0.24035
Snord71	0	105.397	#NAME?	0.24035
Mir7017	0	118.47	#NAME?	0.241
Mir6897	0	95.3513	#NAME?	0.24105
Mir3063	0	5.9283	#NAME?	0.2412
Mir6906	0	173.826	#NAME?	0.2416
Mir6911	0	46.9244	#NAME?	0.24295
Mir339	0	12.6333	#NAME?	0.2432
Mir7031	0	193.132	#NAME?	0.2441
Mir6936	0	1178.29	#NAME?	0.2442
Mir29c	0	27.0478	#NAME?	0.2451
Mir6912	0	41.8732	#NAME?	0.24565
Mir7048	0	388.598	#NAME?	0.24595
Mir5621	0	86.8373	#NAME?	0.24615
Mir8104	0	7.90944	#NAME?	0.2477
Snord123	0	35.169	#NAME?	0.248
Mir1929	0	14.536	#NAME?	0.2481
Mir7003	0	51.4032	#NAME?	0.2495
Mir1901	0	36.1574	#NAME?	0.25075
Mir6968	0	35.1857	#NAME?	0.25095
Mir6937	0	81.2851	#NAME?	0.2516
Snora24	0	4.04888	#NAME?	0.25185
Mir6363	0	16.4068	#NAME?	0.25255
Mir130b	0	29.4687	#NAME?	0.25565
Mir1197	0	4.42533	#NAME?	1
Mir20a	0	7.1783	#NAME?	1
Mir3544	0	5.96837	#NAME?	1
Mir6337	0	8.70362	#NAME?	1
Mir6385	0	5.70868	#NAME?	1
Mir6407	0	10.3756	#NAME?	1
Mir6417	0	3.94734	#NAME?	1
Mir674	0	10.9655	#NAME?	1
Mir681	0	6.61646	#NAME?	1
Mir692-1	0	5.0348	#NAME?	1
Mir6981	0	3.93479	#NAME?	1
Mir7646	0	158.414	#NAME?	1
Scarna8	0	4.88273	#NAME?	1
Hba-a2	0.0809165	3.60484	5.47736	0.2251
Pisd-ps1	0.0968827	3.75517	5.2765	0.35295
Gm10865	0.270808	1.03211	1.93026	0.51025
Cd247	0.323828	1.38379	2.09532	0.37635
Klk1b22	0.418046	2.02741	2.27791	0.01015
Cldn3	0.442445	1.06594	1.26856	0.03975
Hp	0.449509	1.15265	1.35853	0.009
Kcnj6	0.471839	1.09343	1.2125	0.0032
H2-Aa	0.518293	1.24351	1.26258	0.02355
Prlhr	0.521774	1.2509	1.26147	0.0179
Hist1h4k	0.536318	1.34626	1.32779	0.15975
1700084E18Rik	0.544889	1.26481	1.21489	0.16865
Sphkap	0.546604	1.8567	1.76417	5e-05
Trpv1	0.559313	1.01484	0.859518	0.0284
Irf5	0.559602	1.01764	0.86275	0.02615
Ngf	0.563047	1.03551	0.879013	0.083
Rorc	0.589975	1.0388	0.816196	0.02865
Rpl24	0.590135	1.03004	0.803589	0.24145
Cpa2	0.593337	1.16857	0.97782	0.0466
Tlr1	0.60007	1.01221	0.75431	0.0462
Cd14	0.603617	1.13281	0.908202	0.0547
Gm4013	0.616097	1.19744	0.958719	0.3078
Apoc2	0.617999	1.168	0.918366	0.1398
Gabra4	0.620368	1.0711	0.787898	0.01715
Irak2	0.621939	1.04781	0.752526	0.0322
Cd40	0.631582	1.28576	1.02558	0.0216
Gata1	0.639439	1.03408	0.693469	0.0862
Gm14207	0.648485	1.00112	0.626472	0.56725
Hist1h2bk	0.649084	1.7871	1.46114	0.0638
Ccl12	0.653126	1.06551	0.706115	0.37015
Scarna13	0.663026	2.57798	1.9591	0.3588
Hist4h4	0.667379	1.32505	0.989463	0.2695
Cyp2j9	0.668451	1.44478	1.11196	0.0066
Hpgds	0.66861	1.01503	0.602285	0.07045
Ptpn18	0.672545	1.00433	0.578535	0.17315
Kcnip3	0.679409	1.21113	0.834004	0.01455
Nme5	0.682124	1.13442	0.733851	0.1842
Gm15055	0.687066	1.43758	1.06512	0.1025
Pmch	0.687852	1.42955	1.0554	0.4143
Gp9	0.68984	1.32512	0.941792	0.0921
Tmem91	0.698829	1.14168	0.708142	0.19235
Lhx6	0.699783	1.26532	0.854526	0.0101
Fam101a	0.700026	1.11972	0.677657	0.0917
2610507I01Rik	0.70125	1.04173	0.570982	0.09285
Pparg	0.712182	1.16821	0.713988	0.0812
Lhfpl3	0.720831	1.46736	1.02549	0.0062
Tnfaip6	0.728143	1.14038	0.647226	0.1508
Mpo	0.732663	1.34856	0.880198	0.014
Ltc4s	0.735106	1.97817	1.42814	0.05545
Rec8	0.737662	1.68331	1.19027	0.002
Baiap3	0.741197	1.26931	0.776117	0.0709
Gm9895	0.74632	1.02979	0.464488	0.511
Gm4961	0.7465	1.14868	0.621763	0.1068
Atp2a3	0.754319	1.0305	0.4501	0.13485
Gm715	0.758576	1.20033	0.66206	0.15425
Col7a1	0.758759	1.1644	0.617872	0.0067
Mstn	0.760031	1.38704	0.867882	0.01605
Cyp27a1	0.761696	1.03101	0.436777	0.2795
Phex	0.7622	1.22076	0.67954	0.0135
Calr4	0.763122	1.14486	0.585183	0.11165
Tspan8	0.765984	1.36824	0.836936	0.0697
Uckl1os	0.767388	1.38611	0.85301	0.6829
Itih2	0.769597	1.19822	0.638714	0.0501
Hbq1a	0.775155	1.06093	0.452777	0.5039
A330009N23Rik	0.776758	1.00387	0.37003	0.6853
Bin2	0.779682	1.00816	0.370773	0.3159
Eif3j1	0.790823	1.32632	0.746001	0.4779
Serpinb9	0.791058	1.12231	0.504614	0.12665
Ccl7	0.791146	1.05317	0.412723	0.48015
S100a4	0.793997	1.43997	0.858832	0.2193
Hist1h3e	0.794001	1.89226	1.2529	0.11225
Gm5607	0.797148	1.14075	0.517066	0.0839
Cnbd2	0.799463	1.25874	0.65488	0.45855
Ctla2b	0.805327	1.29116	0.681024	0.1787
Tnfaip2	0.805511	1.00445	0.318427	0.3142
Lrfn2	0.807666	1.2751	0.65878	0.0438
Rep15	0.809413	1.03244	0.351107	0.49265
Tor3a	0.811505	1.06709	0.395014	0.2346
Nkapl	0.812457	1.105	0.443687	0.30455
Zfp429	0.813125	1.07258	0.39954	0.2995
Tmem40	0.814387	1.81144	1.15335	0.01595
Kazald1	0.823529	1.19494	0.537049	0.2439
Redrum	0.826212	1.32491	0.681308	0.0679
Strip2	0.827439	1.27361	0.622197	0.02475
Sstr1	0.828305	1.014	0.29182	0.35745
Prr5l	0.828504	1.04265	0.33168	0.2784
Sv2b	0.832757	1.01624	0.287272	0.31335
Lat	0.833354	1.05875	0.345359	0.447
6530402F18Rik	0.834815	1.0223	0.292292	0.40765
Nxpe2	0.838411	1.03071	0.297907	0.3729
Efhc2	0.838752	1.03084	0.2975	0.4034
D330045A20Rik	0.839418	1.44968	0.788275	0.01125
Plekhg4	0.840589	1.02633	0.288025	0.3383
Nrip3	0.84078	1.00517	0.257637	0.4015
Fam161a	0.841415	1.05528	0.326738	0.38575
Cyp2u1	0.842123	1.02164	0.278778	0.45075
Plekha2	0.843139	1.23128	0.546313	0.0511
Ephx2	0.844145	1.53359	0.861347	0.0186
Xntrpc	0.849122	1.73618	1.03188	0.39185
Igtp	0.849145	1.2314	0.536215	0.14515
Pde1c	0.850223	1.02584	0.270887	0.3586
Fam167b	0.850477	1.21847	0.518732	0.31475
5430435G22Rik	0.850528	1.04109	0.291668	0.39935
Trim12c	0.850837	1.24899	0.553803	0.06605
Fcgr1	0.850874	1.04919	0.302262	0.36945
Gm11517	0.851864	1.08471	0.348617	0.82405
Nespas	0.856942	1.03136	0.267281	0.867
Slc1a2	0.85827	1.15408	0.427238	0.0616
1700012D14Rik	0.858941	1.24283	0.533003	0.4016
Arhgef5	0.859527	1.07604	0.324114	0.2347
Madcam1	0.860731	1.14137	0.407126	0.32575
Msantd1	0.862854	1.1543	0.41983	0.2096
BC037704	0.863384	1.11926	0.374467	0.3367
Ttc36	0.86375	1.10435	0.354506	0.51185
Evi2a	0.865342	1.22081	0.496497	0.8617
Tnfaip8l2	0.868173	1.55159	0.837688	0.0914
Slc39a8	0.868909	1.12511	0.372795	0.23945
Eda2r	0.869157	1.16578	0.423603	0.1918
Gnrh1	0.872133	1.12813	0.371311	0.577
Nfkbid	0.874629	1.00607	0.201982	0.57855
Kpna2	0.875454	1.82296	1.05818	0.00505
Scml2	0.880029	1.22433	0.476369	0.08345
P2ry1	0.880302	1.17849	0.420865	0.19655
Grp	0.882257	1.07592	0.286306	0.5866
Gpr97	0.884705	1.1744	0.408657	0.24765
Irgm1	0.885347	1.4374	0.699148	0.0508
Plcg2	0.885862	1.00582	0.183212	0.5424
Gabrq	0.887084	1.67309	0.91537	0.00335
Gm10857	0.892731	1.11456	0.320176	0.34605
Sh3tc1	0.894551	1.27313	0.509149	0.0711
Cd53	0.89483	1.5147	0.759343	0.0283
Fgl2	0.896537	1.60978	0.844431	0.0062
Sall4	0.896636	1.01606	0.18039	0.5421
Ikbke	0.897376	1.05158	0.228781	0.4819
Myadml2	0.902949	1.19855	0.408577	0.3096
Serpine1	0.906615	1.0521	0.214715	0.50875
Optc	0.906766	1.9296	1.0895	0.0097
Syndig1	0.907594	1.1669	0.362565	0.3156
Tmem56	0.908311	1.17377	0.369894	0.19145
Tnfrsf14	0.908875	1.24299	0.451662	0.3718
Acy3	0.91218	1.44537	0.664045	0.09095
4930513N10Rik	0.920274	1.33628	0.53809	0.74045
Gpr1	0.923384	1.28498	0.476748	0.84185
Rasgef1c	0.931527	1.07188	0.202469	0.55635
Gm10863	0.931812	1.14269	0.294324	0.6095
Steap2	0.933835	1.06435	0.188735	0.426
Esyt3	0.936077	1.35125	0.529597	0.06215
Cfb	0.941528	1.00215	0.0900291	0.78615
Kremen2	0.942302	1.30698	0.47197	0.19415
Krt15	0.942886	1.38885	0.558737	0.1488
Tex16	0.943367	1.76988	0.907764	0.00235
Sidt1	0.948595	1.66743	0.813761	0.0049
Syt13	0.94966	1.02377	0.108403	0.7194
Tmc8	0.950959	1.26863	0.415815	0.21345
Efcab12	0.953568	1.18529	0.313836	0.33075
Fgd2	0.956675	1.28926	0.430441	0.19015
Neurl3	0.956868	1.53799	0.68465	0.04055
Myo1f	0.959018	1.16598	0.281914	0.34545
Nmrk1	0.959317	1.02768	0.0993129	0.8099
Gm4285	0.959799	1.19153	0.312004	0.44515
Pde1a	0.968014	1.227	0.34203	0.38985
Slc16a9	0.968317	1.01573	0.0689602	0.82755
Plscr2	0.968423	1.14616	0.243105	0.5325
Gm16532	0.970407	1.02706	0.0818539	0.8299
Hist1h2ak	0.971032	1.09548	0.173969	0.79775
Gm15663	0.971807	1.02255	0.0734311	0.8243
Wipf3	0.97211	1.00903	0.0537787	0.85205
Gpr21	0.972146	1.05488	0.117831	0.92725
Egr3	0.973606	1.04548	0.10276	0.73265
Ptplad2	0.973689	1.27223	0.385825	0.2944
Timm23	0.974454	1.41216	0.535236	0.23105
Bfsp1	0.974475	1.11577	0.19534	0.56695
Ubxn11	0.974815	1.02606	0.0739117	0.85235
Lef1	0.975825	1.08068	0.147243	0.65205
Fbln7	0.976458	1.05029	0.105156	0.7578
Adamts8	0.980804	1.13041	0.204809	0.50195
Krt5	0.982437	1.53074	0.639793	0.0591
Cdc14b	0.983729	1.02821	0.0638037	0.81525
Rhbdl3	0.984818	1.21157	0.298952	0.32525
Ky	0.985119	1.03192	0.0669674	0.79855
Rps17	0.985286	1.26012	0.354943	0.63405
Zfp455	0.989455	1.14942	0.216203	0.5358
Apom	0.993595	1.46461	0.559784	0.29075
Nog	0.993781	1.04997	0.0793494	0.83255
Ms4a7	0.993845	1.1946	0.265437	0.52955
Zfp133-ps	0.994439	1.37121	0.463496	0.443
Ccdc18	0.997338	1.25042	0.326254	0.2366
Angpt1	0.999353	1.12037	0.164914	0.56515
Etv1	1.00043	1.09737	0.13343	0.65435
Map3k6	1.00059	1.13835	0.186098	0.5294
Gimap9	1.00168	1.89885	0.922701	0.02475
Mettl7a2Higd1c	1.00207	1.38168	0.46344	0.32635
Tunar	1.00259	0.854526	-0.230542	0.48475
Zbtb42	1.00372	0.781896	-0.360314	0.2663
Sybu	1.00392	1.35222	0.429684	0.2061
1700003F12Rik	1.00426	1.80602	0.846674	0.2517
Klhl30	1.00512	0.812694	-0.306583	0.36475
Elfn2	1.00602	1.5685	0.640719	0.01335
Slc5a5	1.00617	0.78039	-0.366604	0.2772
9430091E24Rik	1.00752	0.945267	-0.0920086	0.88805
Hsd17b14	1.00763	0.987693	-0.0288237	0.9414
Efhc1	1.00912	1.19617	0.245328	0.4813
Cd59b	1.00916	0.746244	-0.435437	0.4541
Ramp1	1.00956	0.818426	-0.302809	0.5458
Smarca5-ps	1.01257	1.12399	0.150608	0.62125
Tjp3	1.01293	1.04323	0.0425321	0.9409
Tor4a	1.01314	1.16501	0.201518	0.51055
Scrg1	1.01401	0.900292	-0.171602	0.78365
Cxcl14	1.01641	2.2018	1.1152	0.0019
Pkp3	1.01679	1.24992	0.297817	0.34555
Vsnl1	1.01745	0.935954	-0.120451	0.7555
Fam160a1	1.01775	0.624786	-0.703954	0.027
Cpsf4l	1.01863	1.01844	-0.000269276	0.99955
Mbnl3	1.01902	1.30419	0.355983	0.1393
Clec4n	1.01902	0.953497	-0.0958816	0.83435
Mertk	1.01919	1.20787	0.245032	0.41765
Phyhip	1.01927	0.597523	-0.770472	0.03605
Ccdc15	1.0194	1.18209	0.213622	0.4673
Fam151b	1.02164	0.890103	-0.198846	0.6717
Gm101	1.0237	0.748292	-0.452116	0.20925
Gm12504	1.02414	1.12446	0.13482	0.6957
Col19a1	1.02425	1.25723	0.295685	0.1794
Ankrd9	1.02477	1.19522	0.221972	0.5107
Hck	1.02618	1.08722	0.0833554	0.80745
Epor	1.02693	1.59398	0.634295	0.0845
Slc45a3	1.02697	1.01398	-0.0183688	0.95345
Lrrc48	1.027	0.99817	-0.0410831	0.91105
Adarb2	1.02745	1.78523	0.797048	0.0018
Sox9	1.0275	1.53654	0.58054	0.0381
Traf3ip3	1.02755	1.06886	0.056873	0.92345
Ushbp1	1.02951	1.30743	0.34477	0.22645
Gm9899	1.03045	1.38731	0.42902	0.44915
Slc1a3	1.03142	1.44682	0.488259	0.0877
Serpina3n	1.03154	0.642231	-0.683631	0.08055
4930570G19Rik	1.0322	1.77884	0.78521	0.127
Zglp1	1.03268	0.497382	-1.05397	0.0519
Prdm6	1.03322	1.44642	0.48534	0.1464
Morn1	1.03325	1.00907	-0.0341553	0.9303
Pklr	1.03328	1.42087	0.459541	0.16435
Pcdh15	1.0337	0.3364	-1.61957	5e-05
Dpp10	1.03385	1.12454	0.121309	0.67325
Def6	1.03412	1.23434	0.255342	0.4597
Gm5176	1.03489	1.11095	0.10232	0.86475
A730098P11Rik	1.03528	1.1043	0.0931063	0.873
1700086L19Rik	1.03639	1.50696	0.540075	0.2772
Wfdc2	1.03827	1.27232	0.293279	0.59715
C230004F18Rik	1.04068	1.278	0.296366	0.58905
Tmc4	1.04243	0.968649	-0.105902	0.9315
E130114P18Rik	1.04243	1.05802	0.0214159	0.9879
Etohd2	1.04353	1.17705	0.173709	0.86415
Pcdhb12	1.04365	0.673716	-0.63142	0.74095
C330013E15Rik	1.04379	0.64169	-0.701882	0.23015
Gimap8	1.04698	1.14557	0.129831	0.67035
Chrdl1	1.04848	1.17487	0.164205	0.57645
Tshr	1.0497	0.700127	-0.584294	0.27485
Popdc2	1.05023	0.913236	-0.201652	0.58315
Ppara	1.05037	0.867992	-0.275142	0.27405
Pon3	1.05063	1.7465	0.733213	0.05405
Gm6654	1.05191	0.645786	-0.703877	0.69345
Rpl36a	1.05195	1.34302	0.352411	0.60105
Grem1	1.05235	0.652545	-0.689463	0.10675
Btbd11	1.05277	1.11047	0.0769859	0.7836
Gm3414	1.05356	1.28578	0.287377	0.5651
Adamts20	1.0542	0.990865	-0.0893821	0.73525
LOC101669761	1.05615	1.3839	0.389931	0.7181
Slc2a5	1.05649	0.920557	-0.198699	0.5511
Ccdc173	1.05672	0.932519	-0.180393	0.62335
Wfdc1	1.05735	1.18583	0.165439	0.69405
Ephx4	1.05903	1.03464	-0.0336051	0.93525
Ggnbp1	1.05939	0.949604	-0.157833	0.86815
Pcdha4-g	1.05969	0.326567	-1.69818	0.6669
Krt4	1.05983	1.465	0.467057	0.1734
Gm17762	1.05995	1.12692	0.0883876	0.84805
Mitf	1.06136	1.87744	0.822854	0.00225
Slc25a45	1.06148	1.20117	0.178358	0.62285
Bik	1.06322	0.966815	-0.137123	0.7876
Qprt	1.06337	0.771156	-0.46355	0.3134
Aldh3b1	1.06341	1.06321	-0.000260131	0.9825
Gm9079	1.06441	0.968747	-0.135863	0.7365
Mthfs	1.06446	1.47298	0.468619	0.37575
Noxred1	1.06458	1.10354	0.0518582	0.9017
Car13	1.06783	1.21804	0.189876	0.58545
Lypd6	1.0686	1.3264	0.311793	0.30165
Grid2	1.06997	1.03378	-0.0496373	0.87975
St18	1.07097	1.61665	0.594095	0.015
4833418N02Rik	1.07185	0.932832	-0.200408	0.61645
Lekr1	1.07187	1.32623	0.307204	0.3844
C7	1.07323	0.553699	-0.954784	0.0133
Gipc2	1.07323	0.753217	-0.510819	0.2608
Gm6623	1.07324	1.01963	-0.0739275	0.8294
Cma1	1.07434	0.6052	-0.827965	0.0972
Pcdhb6	1.07434	1.04461	-0.0404856	0.98305
Nlrp5-ps	1.07435	1.04595	-0.0386604	0.9081
Smc2os	1.07585	1.06225	-0.0183513	0.963
Pram1	1.07619	0.867117	-0.311638	0.3541
Icam4	1.07651	1.63967	0.607052	0.2115
A830082K12Rik	1.0769	1.23696	0.199922	0.76665
Ccna1	1.07697	1.86598	0.79296	0.04095
Edn1	1.07707	1.53005	0.506472	0.1244
Hopx	1.07733	0.76991	-0.484701	0.33235
Lrrc3b	1.07762	0.745584	-0.531411	0.2133
6330403A02Rik	1.07781	0.980321	-0.136782	0.58585
Rhpn1	1.07987	1.1592	0.102271	0.76275
Mypn	1.0808	0.965615	-0.162582	0.54915
Rtbdn	1.08361	0.899148	-0.26922	0.47965
Zfp296	1.08382	0.80213	-0.43422	0.2945
Gm6578	1.08434	1.71662	0.662751	0.1408
1810014B01Rik	1.08435	1.06212	-0.0298903	0.94075
Galnt14	1.08454	1.4468	0.415775	0.196
4930515G01Rik	1.08543	0.84594	-0.359644	0.42405
Ptprcap	1.08687	1.15767	0.0910417	0.8594
Zxdb	1.0872	1.32948	0.290238	0.28825
Pcdhgc5	1.0878	1.34247	0.303477	0.88835
Pstpip2	1.08979	0.978133	-0.155945	0.65695
Vav3	1.09119	1.24181	0.186539	0.5468
BC025920	1.09148	0.982249	-0.152126	0.67685
Nacc2	1.09155	1.29871	0.250704	0.30045
E030019B06Rik	1.09174	0.826254	-0.401968	0.31425
Mr1	1.0923	1.16497	0.092927	0.7848
Gm166	1.09367	1.279	0.225837	0.73535
Pdzk1ip1	1.09618	2.1854	0.99541	0.03825
L3mbtl1	1.09679	0.856562	-0.356653	0.28265
Fam72a	1.0968	1.5635	0.511481	0.13605
Trpc7	1.09708	1.11812	0.0274068	0.9281
St6gal2	1.09712	1.21628	0.148755	0.6693
Cecr2	1.09722	1.01848	-0.107428	0.63445
AY358078	1.09855	1.30116	0.244191	0.5296
Gm11110	1.10088	1.09521	-0.00744451	0.98005
Klhl32	1.1031	1.29754	0.23422	0.48355
Drd4	1.10413	0.907756	-0.282537	0.5314
Nrg4	1.10415	1.07476	-0.0389248	0.9648
Nppc	1.10546	1.32175	0.257809	0.57115
Itpr2	1.10569	1.38289	0.32274	0.1196
1600029O15Rik	1.10898	1.45083	0.387649	0.81765
4932702P03Rik	1.1091	1.37194	0.306825	0.8739
Pter	1.10934	1.25399	0.176825	0.6209
AA413626	1.10948	0.87956	-0.335027	0.8707
Fgfr3	1.10961	1.39921	0.334559	0.238
Neu3	1.11032	1.12516	0.0191497	0.9517
Gata4	1.11177	0.687084	-0.694297	0.0394
Dpp4	1.1142	0.869038	-0.358515	0.2267
A630072M18Rik	1.11428	1.38472	0.313481	0.47685
Uba52	1.1147	1.00656	-0.147224	0.83035
Rln1	1.11533	1.50947	0.436572	0.40135
Figf	1.11583	1.42768	0.355556	0.31095
Hist1h3h	1.11716	0.916402	-0.285788	0.7155
C130030K03Rik	1.11794	1.19895	0.10093	0.7816
Ampd1	1.11814	1.20722	0.110578	0.74125
Jpx	1.11846	1.35022	0.271674	0.37645
Bmp7	1.1188	1.15032	0.0400833	0.8939
Csrnp1	1.12035	1.35903	0.278622	0.37145
4933421O10Rik	1.12277	1.1198	-0.00382748	0.99085
Fgfr2	1.12463	1.39704	0.312917	0.23035
Dennd3	1.12488	1.20147	0.0950399	0.72415
Pqlc3	1.12507	1.45494	0.370941	0.3785
Sgca	1.12545	0.760251	-0.56596	0.1813
Ms4a6c	1.1255	1.54709	0.458988	0.30045
Pip5k1b	1.12733	2.05446	0.865854	0.0634
Rpl27	1.12758	1.5265	0.437	0.3889
Hhex	1.12855	1.9836	0.813653	0.02165
Asah2	1.12882	1.29034	0.192933	0.4833
Loxl4	1.12901	1.18456	0.0693007	0.7903
Adam33	1.12954	1.03689	-0.123465	0.69855
Tomm6os	1.12985	0.841092	-0.425799	0.6139
4930487H11Rik	1.1305	1.52424	0.431125	0.82535
Capns2	1.13051	1.17487	0.0555204	0.93845
Rasd1	1.13167	1.26594	0.161754	0.82395
Klc3	1.13175	0.83479	-0.439069	0.684
Gm16907	1.13229	1.48676	0.392925	0.67115
Gm12359	1.13284	1.30257	0.201425	0.928
Htr1b	1.13325	2.15295	0.925856	0.06495
Tnfrsf22	1.1335	1.04543	-0.116686	0.74695
Ggn	1.13461	0.91476	-0.310735	0.46605
Aim2	1.13465	1.69362	0.577865	0.0691
Tmem79	1.13689	1.01043	-0.170122	0.616
1700010I14Rik	1.13724	1.06823	-0.0903122	0.80115
Tmem178	1.13943	1.58326	0.474586	0.2077
Cldn15	1.13946	0.909361	-0.325432	0.39035
Rnf180	1.13999	1.4121	0.308826	0.28015
Pabpc4l	1.14382	1.23733	0.113375	0.6843
Zc3hav1	1.14542	1.21749	0.088024	0.7734
Ifitm5	1.14543	1.2039	0.0718215	0.89495
Pcdhb14	1.14762	0.978247	-0.230373	0.9059
Tmem196	1.14777	1.59433	0.474117	0.25865
4930415O20Rik	1.14858	0.974877	-0.236564	0.71015
Spag4	1.14939	1.32287	0.202795	0.59745
C3ar1	1.14995	1.45534	0.339781	0.23765
Lrrtm4	1.1502	1.42287	0.306916	0.3181
Cpne6	1.15071	0.817081	-0.493974	0.17505
Gabrb2	1.15075	0.96305	-0.256895	0.3122
Fam78a	1.15228	1.24381	0.110273	0.69725
Slc22a21	1.15247	1.0363	-0.153286	0.65975
Hdac9	1.15339	1.53131	0.408884	0.1297
Msh5	1.15362	1.24998	0.115737	0.72125
Nqo1	1.15366	1.63751	0.505292	0.1784
Klhl6	1.1548	1.55492	0.429205	0.19585
6530411M01Rik	1.15565	0.939914	-0.298103	0.5049
C130080G10Rik	1.15577	1.07737	-0.101338	0.788
Plekhf1	1.15598	1.21577	0.0727542	0.8525
Gm16576	1.15616	1.12261	-0.0424826	0.8733
Akr1b10	1.15786	1.67563	0.533247	0.17595
Nox4	1.15817	1.05191	-0.138843	0.6501
Mzf1	1.15959	1.24679	0.104609	0.71765
B130034C11Rik	1.16028	1.35373	0.222475	0.5776
Dock5	1.16032	1.24536	0.102039	0.6346
Rhpn2	1.16121	0.973052	-0.25504	0.5693
Reps2	1.16151	1.12824	-0.0419205	0.85805
Pfn4	1.16211	1.21513	0.0643659	0.8832
Grin3a	1.16232	1.60522	0.465757	0.04505
Sypl2	1.16319	1.01069	-0.202745	0.5289
Greb1l	1.16331	1.11897	-0.0560639	0.81165
9230114K14Rik	1.164	1.41094	0.277563	0.4036
A330074K22Rik	1.16622	1.3459	0.206734	0.521
1810010H24Rik	1.16632	1.43865	0.302751	0.4844
Plcd3	1.16635	1.01089	-0.206372	0.5294
Naaladl1	1.16699	1.4316	0.294832	0.36745
Pcdhb15	1.1688	1.02793	-0.185283	0.92435
4930404I05Rik	1.16907	0.759146	-0.622915	0.8092
Misp	1.16908	1.01719	-0.200779	0.53225
Baiap2l2	1.16929	0.916538	-0.351361	0.32315
Spin4	1.17034	1.38062	0.238382	0.4327
Kcnrg	1.17056	1.25402	0.0993675	0.8905
C130036L24Rik	1.17104	0.953239	-0.296887	0.49735
Mnd1	1.17237	1.33004	0.182038	0.69255
Galntl6	1.17512	0.25578	-2.19983	5e-05
Pla2g4a	1.17534	1.418	0.270774	0.38895
Alpk3	1.17563	1.06104	-0.147956	0.54875
Fam81a	1.17669	1.85655	0.657883	0.02885
Tymp	1.17677	0.8603	-0.451923	0.75605
Itga10	1.17806	0.847326	-0.475422	0.092
Pcp4l1	1.17828	1.29121	0.132044	0.72135
Gipr	1.17937	1.04479	-0.174802	0.64935
Kcne4	1.18087	1.35161	0.19483	0.55395
6720416L17Rik	1.18268	1.19938	0.0202344	0.94695
Cnga3	1.18363	1.33152	0.16986	0.54955
B230217O12Rik	1.18404	0.962718	-0.298539	0.42185
Cilp	1.18455	0.731858	-0.694699	0.0239
Smim3	1.18594	1.48065	0.320195	0.3556
Plac1	1.18774	1.72055	0.534643	0.2532
Gm5595	1.18793	1.3832	0.219559	0.46405
Kcnh6	1.1882	0.971718	-0.290167	0.37585
4930432K21Rik	1.1883	1.15865	-0.0364526	0.91335
Pcsk1	1.18989	1.42001	0.255071	0.4209
Dbhos	1.19044	0.696224	-0.773871	0.01415
Tgm4	1.19085	1.42362	0.257575	0.4077
Hfe	1.19123	1.49167	0.324478	0.37085
Nkain2	1.19139	1.20945	0.0217126	0.9453
Slc39a2	1.19185	1.12499	-0.0832865	0.8065
Rnf135	1.19253	1.2662	0.0864787	0.80055
0610040J01Rik	1.19274	1.15376	-0.0479318	0.88785
Pnpla3	1.19392	0.831134	-0.522555	0.0684
Ltk	1.194	1.85501	0.635625	0.0433
Ambp	1.19458	1.40225	0.231233	0.5701
Itga8	1.19557	1.424	0.252252	0.3253
Prr32	1.19619	1.496	0.322662	0.44985
5730405O15Rik	1.19646	1.11205	-0.105543	0.8352
Cyp7b1	1.19668	1.63162	0.447265	0.1992
Gm10069	1.19845	1.08931	-0.137753	0.7415
C1ql3	1.19884	1.3693	0.1918	0.61435
Vamp5	1.20007	1.74845	0.542961	0.1171
Zfp300	1.20025	1.15667	-0.0533527	0.84805
P2rx2	1.20158	1.18536	-0.0196077	0.95405
Epha1	1.20182	1.2991	0.112292	0.9106
Dkkl1	1.20217	1.22312	0.0249167	0.9678
Prtg	1.20286	1.53471	0.351496	0.11605
Dusp2	1.20307	0.98782	-0.284395	0.4799
Rbm46	1.20374	1.40013	0.218035	0.46595
Pkp2	1.20497	1.49732	0.313391	0.2954
Spata9	1.20544	2.0185	0.743721	0.07745
Tfr2	1.20701	1.13008	-0.0950033	0.74515
Spink2	1.2079	1.25527	0.0554985	0.9247
Gm10785	1.20823	1.31601	0.123272	0.86835
Pla2g4c	1.20837	1.16483	-0.0529368	0.8603
Gpr182	1.21082	1.85182	0.612958	0.0902
2210416O15Rik	1.21164	1.10377	-0.134518	0.75615
Ppbp	1.21194	2.1669	0.838307	0.0577
Papolb	1.2127	1.6594	0.452444	0.27275
Myct1	1.21367	2.09747	0.789274	0.0119
Trpm3	1.21471	1.08067	-0.168683	0.5856
Mfsd2b	1.21486	1.28018	0.0755485	0.806
Bmp2	1.21545	0.924579	-0.394617	0.19915
Chrnd	1.21629	1.34114	0.140976	0.6558
Ass1	1.22073	1.20883	-0.0141362	0.96805
Mgarp	1.22107	0.902182	-0.436658	0.30535
1700037C18Rik	1.22157	1.47964	0.276504	0.48985
Cntn4	1.22192	1.24103	0.022393	0.9374
Zeb2os	1.22233	1.29282	0.0808902	0.94995
Hr	1.2235	0.650609	-0.911154	0.00165
Tph2	1.22356	1.42311	0.217968	0.4895
1110054M08Rik	1.22404	1.44094	0.235363	0.86605
Slco2b1	1.22557	1.4518	0.244385	0.3526
Msmp	1.22793	0.455097	-1.43198	0.71345
Zfp78	1.22809	1.2117	-0.0193865	0.9375
Slc46a3	1.22831	1.62682	0.405372	0.2152
3110007F17Rik	1.22855	0.820091	-0.583107	0.2745
Cycs	1.2291	1.1557	-0.0888357	0.7772
Acbd7	1.22931	0.9071	-0.438521	0.4952
9830147E19Rik	1.23051	1.20109	-0.0349167	0.8961
Nfkbiz	1.23052	1.21563	-0.0175669	0.9552
Acot6	1.23119	1.33465	0.116408	0.75055
Slc12a5	1.23231	1.46071	0.245304	0.31675
Gpr37	1.23429	0.772341	-0.676366	0.04535
Afmid	1.23449	1.26756	0.0381384	0.93505
Cntd1	1.23479	0.877197	-0.493294	0.7032
Wdr17	1.23498	1.1689	-0.0793284	0.7796
Gm10658	1.23534	1.43677	0.217916	0.76475
Pou3f2	1.23588	1.12627	-0.133989	0.5946
Cd38	1.23668	1.78643	0.530605	0.09125
Slc2a10	1.2385	1.32776	0.100401	0.7349
Rnf152	1.23965	0.808509	-0.616603	0.0146
4930577N17Rik	1.24004	1.52121	0.294839	0.82345
Acsf2	1.24106	1.93083	0.637649	0.02485
Calhm2	1.24354	1.77317	0.511877	0.13205
Tnfsf12Tnfsf13	1.24611	1.97424	0.663865	0.16205
Tmem26	1.24678	1.63872	0.394367	0.13155
Aff2	1.24794	1.23571	-0.0142124	0.95585
B930003M22Rik	1.24873	1.34479	0.106922	0.80485
Gm16596	1.24942	1.44542	0.210238	0.92895
Evpl	1.25052	2.75972	1.142	5e-05
Gm14403	1.25131	1.48382	0.245879	0.3859
Dhx58	1.25193	0.647848	-0.950428	0.01175
Rbm11	1.25214	1.35472	0.113592	0.72825
Sgk3	1.25419	2.12382	0.75991	0.00235
Gm8363	1.25517	1.5083	0.265041	0.42075
Cacna1s	1.25671	1.2758	0.0217578	0.9318
Slc11a1	1.25764	1.29128	0.0380865	0.90875
Pde8b	1.25789	1.12562	-0.160279	0.5569
AA415398	1.2597	1.67854	0.414125	0.20495
C130083M11Rik	1.25976	1.69184	0.425436	0.21165
Parvg	1.26019	1.28562	0.0288307	0.92415
Gjb5	1.26094	1.50544	0.255684	0.4974
Lcat	1.26126	1.34396	0.0916206	0.82055
Spata1	1.2619	0.826463	-0.610578	0.2404
Ccdc141	1.26506	1.00211	-0.336161	0.1929
Chst7	1.26735	1.37711	0.119836	0.72105
1700001K19Rik	1.26785	1.08138	-0.229514	0.64765
Dpyd	1.26808	1.81413	0.516634	0.05375
Wdr78	1.26913	1.49744	0.238659	0.3765
Maml2	1.27142	1.71226	0.429462	0.07735
Mrgprf	1.27185	1.21667	-0.0639903	0.86015
Abi3	1.27221	1.34799	0.0834699	0.84125
Hspa1b	1.27271	1.14715	-0.149853	0.6391
Btbd19	1.27332	1.4909	0.22759	0.48455
Padi4	1.27333	2.7546	1.11323	0.0002
Ccdc114	1.27402	0.98003	-0.378487	0.26155
Rhag	1.27494	1.59239	0.320762	0.33145
Rfx2	1.27627	1.47647	0.210216	0.44945
Glis1	1.2765	0.916831	-0.477467	0.13465
Grip2	1.27789	1.08164	-0.240537	0.34895
Tec	1.27842	1.34336	0.0714889	0.8178
Gca	1.27927	1.17704	-0.120152	0.70875
Slc16a4	1.28039	1.19251	-0.102581	0.77135
Inpp5d	1.28046	1.51047	0.238329	0.34715
Glyctk	1.28074	1.29218	0.0128288	0.96355
Itgb4	1.28092	1.20402	-0.0893264	0.82245
Pcdh9	1.28156	1.16669	-0.135472	0.60155
Gm20337	1.2826	1.02526	-0.323081	0.4994
Jmjd7-pla2g4b	1.28288	1.59866	0.317476	0.451
BC031361	1.28408	1.31562	0.0350043	0.96405
Wnt5b	1.28526	1.56948	0.288222	0.67415
Clcn1	1.28535	1.04838	-0.293991	0.3313
Rpl35	1.28575	1.7268	0.425484	0.4985
Ptk2b	1.28786	1.12039	-0.200977	0.46185
Kctd16	1.28839	1.23742	-0.058243	0.8786
Prss36	1.28853	0.976919	-0.399415	0.2072
4930429B21Rik	1.28972	1.42733	0.146255	0.9089
Fam84b	1.29004	1.45545	0.174042	0.5574
Ttr	1.29073	1.99536	0.628461	0.10805
Gm5868	1.29221	1.20948	-0.0954539	0.8168
Tnfsf13	1.29266	0.52979	-1.28685	0.15145
Il17ra	1.29591	1.37032	0.0805419	0.77215
Kcnh7	1.29654	1.27234	-0.0271918	0.9235
Arhgef16	1.2978	1.48109	0.190596	0.5264
Epb4.2	1.29807	1.61818	0.318004	0.2583
Kcnj2	1.29962	1.48501	0.192386	0.4524
BC051142	1.30081	1.04784	-0.311995	0.39155
Slc30a10	1.30157	1.09625	-0.247677	0.36015
C1s1	1.30182	1.25892	-0.0483524	0.87135
Pfkfb1	1.30206	1.93459	0.571238	0.1049
Gpr133	1.30214	0.951019	-0.45334	0.0998
Intu	1.30281	1.35022	0.0515651	0.83215
Rapgef3	1.30283	1.5517	0.252203	0.3592
Neurod1	1.30353	2.47638	0.925813	0.00295
Pcdh8	1.30573	1.00796	-0.373415	0.2036
Wnt3	1.30596	0.625257	-1.06259	0.00295
Clcf1	1.30618	1.40204	0.102171	0.8203
1810021B22Rik	1.30816	1.38091	0.0780847	0.8908
4930563E22Rik	1.31	1.19902	-0.12772	0.77095
Relt	1.31009	1.29412	-0.0176929	0.95375
Sdsl	1.31181	1.14929	-0.190818	0.6455
Slc35d3	1.31244	1.38667	0.0793785	0.8134
Plcxd1	1.31287	1.2175	-0.108809	0.84305
Aspdh	1.31309	1.46991	0.162766	0.693
Acot11	1.31413	1.90854	0.538365	0.02955
A230103J11Rik	1.31467	1.35165	0.0400237	0.9812
3300002I08Rik	1.31647	1.58396	0.266852	0.62265
Snora23	1.31676	1.04529	-0.333091	1
Zfp174	1.31791	1.05141	-0.325929	0.20585
Ntng1	1.3185	1.75525	0.412781	0.12785
Gapdhs	1.31878	0.971663	-0.440674	0.2708
Ell3	1.31901	0.738179	-0.837415	0.03815
Zfp493	1.32024	1.33676	0.0179362	0.951
Olfm3	1.32113	1.13398	-0.220378	0.4297
Slc25a47	1.3212	0.974234	-0.439512	0.2714
Cyp46a1	1.32388	1.60183	0.274945	0.406
Foxp2	1.32427	1.79582	0.439446	0.06
Slc26a7	1.32896	2.47405	0.89658	0.00655
1700102P08Rik	1.3295	1.13802	-0.224356	0.6141
Nrap	1.3298	1.22074	-0.123449	0.6378
Myo16	1.33411	0.820779	-0.700807	0.0081
Dydc2	1.3342	0.87361	-0.610915	0.3168
B3gnt8	1.33425	1.32559	-0.00938925	0.97905
Bdh2	1.33664	1.12402	-0.249946	0.56975
Prr15	1.33861	1.06927	-0.324108	0.55425
Pid1	1.33903	1.66209	0.311809	0.3073
Kcnj10	1.33926	1.55095	0.211722	0.3863
Gast	1.34099	0.782235	-0.777621	0.30775
H2-T24	1.3442	1.20864	-0.153364	0.70245
Ccm2l	1.34808	1.6916	0.327485	0.31225
Lin28a	1.34837	2.63257	0.96526	0.00055
Cdh8	1.34867	0.81203	-0.731936	0.0311
Prex2	1.34875	1.43733	0.0917715	0.66405
Tnfsf9	1.34988	1.12637	-0.261146	0.5941
Gls2	1.3534	1.17213	-0.207456	0.6619
A4galt	1.35424	1.06371	-0.34838	0.3134
Gm10364	1.35446	2.1675	0.678317	0.07355
Itga2b	1.35541	2.32122	0.776149	0.00475
Vrk2	1.35553	1.74968	0.368241	0.45615
Pla2g7	1.35674	1.67939	0.3078	0.3497
Tnr	1.3577	2.25489	0.731884	0.0018
Ms4a6d	1.35903	1.1311	-0.264843	0.52415
Shpk	1.36103	1.2332	-0.142297	0.634
Dusp27	1.36108	1.31371	-0.0511002	0.8539
Rac2	1.36129	1.87178	0.459435	0.1077
Naif1	1.36193	1.28031	-0.0891546	0.88655
Tspan11	1.36222	1.58698	0.220329	0.3954
Irf8	1.36241	1.45738	0.0972105	0.743
Vtn	1.36293	1.56776	0.201989	0.5513
Noxo1	1.36332	1.50104	0.138828	0.66845
Gm5141	1.36348	1.57832	0.211101	0.471
C2cd4c	1.36355	1.38025	0.0175669	0.939
Tcea3	1.3643	1.6596	0.282674	0.4394
Chrm1	1.36438	0.982354	-0.473929	0.0538
Helz2	1.3663	1.47725	0.112641	0.58495
Trpc2	1.3686	1.33123	-0.039939	0.9658
Pappa2	1.36868	1.1062	-0.307183	0.17795
Gstt3	1.36918	1.34354	-0.0272781	0.93635
Nt5dc1	1.37005	1.33403	-0.0384307	0.93105
Tmem182	1.37165	0.681353	-1.00943	0.0533
Csmd1	1.37177	2.03806	0.571152	0.0026
Hist1h2ag	1.37184	2.1279	0.633318	0.2805
Tnxb	1.37368	1.22661	-0.163365	0.4381
1700048M11Rik	1.37428	1.39568	0.0222905	0.97385
4921533I20Rik	1.3779	1.97225	0.517367	0.2039
Grin2d	1.37792	1.13599	-0.278543	0.33265
Hist1h3c	1.37798	1.59485	0.210862	0.7418
Rffl	1.37813	1.76777	0.359212	0.6212
Tnfrsf25	1.37917	1.51851	0.138857	0.68965
Ly75	1.38253	1.22222	-0.177803	0.5006
Gm10125	1.38332	0.924025	-0.582135	0.7933
Mboat1	1.38357	1.29097	-0.0999436	0.74995
Tmem81	1.38467	1.02094	-0.439646	0.2384
Myb	1.38559	1.85638	0.421985	0.12255
Wbscr27	1.38681	1.30038	-0.0928441	0.75105
Tmem220	1.38983	1.17612	-0.240872	0.52655
Shroom4	1.39062	1.44492	0.0552577	0.8301
Gm6194	1.39112	1.37239	-0.0195575	0.9579
Fbxo36	1.3914	1.41469	0.0239514	0.95855
Cbx7	1.39155	1.27543	-0.125707	0.67345
Fam227a	1.39173	1.20638	-0.206198	0.41585
Plaur	1.39181	1.26824	-0.134134	0.73435
Fbxo2	1.39232	1.33514	-0.0604919	0.88165
E130311K13Rik	1.39335	1.97835	0.505737	0.1507
Cd83	1.39377	2.20708	0.663147	0.03745
Ly6g6d	1.39401	0.746564	-0.900909	0.15575
1700120C14Rik	1.39406	2.07104	0.571061	0.7448
Selenbp1	1.39417	1.67691	0.266396	0.43245
Rnaset2a	1.39481	0.00420253	-8.3746	0.33495
4933412E12Rik	1.398	1.67138	0.257674	0.4778
Syde2	1.40056	1.39329	-0.00750585	0.9782
Scarna6	1.40369	0.452257	-1.63401	0.53845
Dnase2a	1.40442	1.54869	0.141077	0.684
Naprt1	1.40445	1.41255	0.00829709	0.98695
Cir1	1.40488	1.38235	-0.0233174	0.94225
Mall	1.40534	2.03421	0.533551	0.0916
Dgkg	1.40538	1.29141	-0.122015	0.6179
Fbxl22	1.40718	1.41907	0.0121447	0.9806
Atp8b3	1.40886	1.05856	-0.41243	0.14185
Gpr150	1.40927	1.35707	-0.0544494	0.8747
Map3k14	1.41111	1.22195	-0.207649	0.42945
Grk4	1.41137	0.89947	-0.649951	0.0547
2900052N01Rik	1.41175	1.58991	0.171457	0.57015
Tuft1	1.41267	1.57568	0.157556	0.6066
Omp	1.41287	1.05466	-0.421856	0.66415
9430021M05Rik	1.41369	2.60878	0.883912	0.00515
Pspn	1.4137	1.26641	-0.158738	0.81705
Radil	1.41378	1.8782	0.409794	0.15675
Klk8	1.41395	1.85569	0.392225	0.2675
Zbed5	1.41402	1.6429	0.216439	0.4866
Tenm1	1.41445	1.42662	0.0123595	0.95585
Gzmm	1.41464	1.20587	-0.230361	0.54325
AW011738	1.41537	1.6638	0.233303	0.42985
2810429I04Rik	1.418	1.35819	-0.0621775	0.9064
Pip5kl1	1.41973	1.44464	0.0250938	0.9471
Hist1h2bj	1.41995	2.06104	0.537533	0.40915
Snora74a	1.42001	0.716324	-0.987219	1
Ptchd2	1.42004	1.81556	0.354484	0.0923
Cacnb4	1.42018	1.58277	0.156374	0.4885
Aqp4	1.4207	1.52663	0.103746	0.6916
Pkn3	1.42149	1.40282	-0.0190775	0.96885
Adamts14	1.42187	1.38542	-0.0374646	0.88195
Zfp438	1.4225	1.7151	0.269859	0.33635
Nmi	1.4225	1.64123	0.206342	0.60125
Myo18b	1.42309	1.24204	-0.19632	0.365
Rpl21	1.42346	1.80308	0.34106	0.30595
Cntf	1.42376	2.00789	0.495973	0.74045
Gm16861	1.42392	1.47715	0.0529513	0.9142
Hs3st4	1.42524	0.703189	-1.01922	0.0027
Dclk3	1.42571	1.61008	0.17546	0.52025
Zkscan16	1.42709	1.41046	-0.016906	0.9546
Spon2	1.42782	1.28407	-0.153086	0.63405
Enpp1	1.42809	1.5663	0.133277	0.65095
Ermap	1.42816	2.14942	0.589791	0.01705
Birc3	1.42988	1.53538	0.102697	0.7402
Prss41	1.43002	1.22792	-0.219821	0.6083
Rlbp1	1.43219	1.68041	0.230589	0.46965
Pcdhac1	1.43373	1.6198	0.176046	0.90105
Usp44	1.43375	1.52875	0.0925577	0.7676
2016-03-01	1.43434	1.12931	-0.344951	0.21305
Lonrf3	1.43496	1.6836	0.230545	0.30095
Napepld	1.4355	1.90975	0.411833	0.1289
Hspb3	1.43579	1.51607	0.0784921	0.87165
Ankrd1	1.4358	1.90652	0.40909	0.22875
Prdm12	1.43725	2.14024	0.574466	0.06355
Fam35a	1.43733	1.56686	0.124478	0.6605
Unc5d	1.43952	0.744309	-0.951614	0.0002
Myof	1.44007	1.62028	0.17011	0.4386
Dtwd2	1.44029	1.31587	-0.130351	0.66955
Pax1	1.44072	1.66436	0.208176	0.49385
Pcdhb5	1.44101	1.09436	-0.396988	0.85525
Colgalt2	1.44229	1.69402	0.232084	0.38565
Csgalnact1	1.44326	1.7123	0.246603	0.34905
Gm8909	1.44376	1.28765	-0.165093	0.6701
Pcdh12	1.44396	2.13553	0.564563	0.0139
Slc26a11	1.44556	1.76462	0.287731	0.34685
Pdzd2	1.44587	1.62124	0.165167	0.3717
Nanos3	1.44641	1.47792	0.031092	0.9529
C030034I22Rik	1.44812	1.29525	-0.160946	0.6118
5031434O11Rik	1.44874	0.849419	-0.770249	0.76275
Epha8	1.44973	0.797937	-0.861433	0.00325
Ikzf2	1.45135	1.20912	-0.263437	0.23565
Rbm43	1.45176	2.15432	0.569429	0.06685
Gnb1l	1.45185	1.62365	0.161345	0.5452
Dapp1	1.45251	2.29553	0.660276	0.01955
Fgd6	1.45318	1.61628	0.153461	0.47845
1810041L15Rik	1.45332	1.0888	-0.416613	0.0889
Hmcn1	1.45375	1.80349	0.311006	0.0801
Cpa4	1.45564	1.66457	0.193499	0.5591
Grrp1	1.45586	2.27159	0.641826	0.09355
Btbd8	1.45613	1.85954	0.352803	0.3789
Pcolce2	1.45827	1.60574	0.138976	0.67815
Apobec3	1.46096	2.00737	0.458392	0.1123
Wnt6	1.46178	1.4134	-0.0485526	0.8809
Slitrk3	1.462	1.51396	0.0503849	0.85235
Cmtm8	1.46226	1.88117	0.363431	0.3762
Pir	1.46235	1.76526	0.271586	0.43415
Pcdhb4	1.46293	1.28671	-0.185176	0.93265
Cdh13	1.46336	1.40556	-0.0581334	0.85495
2610015P09Rik	1.46366	1.7152	0.228804	0.38905
Pex11a	1.46394	1.42485	-0.0390448	0.9271
1700018L02Rik	1.46518	1.20273	-0.284773	0.833
Zfp599	1.46541	1.69441	0.209483	0.4397
Pcdhb11	1.46678	1.03646	-0.500992	0.8194
Stxbp3b	1.46804	2.75324	0.907238	0.0216
Rtn4rl2	1.46831	1.00588	-0.545696	0.22615
Zfp937	1.46975	1.5824	0.10654	0.6369
AI662270	1.47007	1.72763	0.232909	0.53425
Trabd2b	1.47018	1.74526	0.247448	0.24835
Asic1	1.47084	1.68224	0.193747	0.4622
Tmem117	1.47087	1.54985	0.07546	0.80535
Higd1c	1.47101	1.76319	0.261379	0.7805
Foxs1	1.47154	1.62881	0.146484	0.6898
Gimap1	1.47178	1.98541	0.431872	0.2198
Frrs1	1.47204	1.50546	0.0323897	0.91835
Erap1	1.47234	1.70505	0.211704	0.4324
Trim65	1.47388	1.37988	-0.0950792	0.7445
Zfp185	1.4771	1.47749	0.000384707	0.99175
Asb2	1.47839	1.53223	0.0516104	0.867
Slitrk4	1.4797	2.2623	0.612484	0.01935
Sox17	1.48096	2.22906	0.589899	0.0286
Ccdc74a	1.48274	1.39423	-0.0887918	0.8094
Ly86	1.48318	2.41289	0.702066	0.08225
Pnoc	1.48392	1.37376	-0.111278	0.73935
Scarf1	1.48629	2.00683	0.433199	0.1195
Thnsl2	1.48653	1.17182	-0.343203	0.31265
Cep112	1.48673	1.95794	0.397195	0.12095
Cbr3	1.48688	0.891986	-0.737192	0.09265
Zbtbd6	1.48768	2.00291	0.429035	0.14675
Uevld	1.48837	1.45622	-0.0315117	0.908
Pomc	1.48847	1.83741	0.303842	0.44825
Xylb	1.48855	1.70426	0.195234	0.45635
Diap2	1.48952	1.25979	-0.241659	0.2795
Cacng6	1.49003	1.00408	-0.569469	0.2895
Spta1	1.4927	2.06066	0.465178	0.02735
Sytl2	1.49278	1.22352	-0.286956	0.35735
Dnd1	1.49367	1.17437	-0.346971	0.6161
Gm53	1.49484	1.59888	0.0970698	0.84895
Gsdmd	1.49575	1.43504	-0.059781	0.86185
Syt2	1.49609	1.10371	-0.438832	0.13405
Myl2	1.49609	2.17221	0.537968	0.2952
Ptpn6	1.4962	2.01661	0.430625	0.15295
P2ry6	1.4965	1.65211	0.142713	0.6674
P2rx7	1.49708	1.88475	0.332224	0.24295
Kcnip4	1.49777	1.03515	-0.532983	0.1746
Srp54a	1.49789	1.33034	-0.171138	0.5442
Ccdc73	1.4999	1.53182	0.0303799	0.9426
Gprin2	1.5013	1.80702	0.267396	0.42295
Perm1	1.50231	1.24746	-0.268192	0.33055
Traf5	1.50367	2.12218	0.497062	0.11425
Hsd3b6	1.50448	2.23328	0.5699	0.09555
Lrrc9	1.5052	1.22949	-0.291893	0.3158
Kcnk6	1.50635	1.63695	0.119954	0.63785
Apold1	1.50719	1.89868	0.333139	0.2353
Prkg2	1.50895	2.10699	0.481633	0.04645
3830408C21Rik	1.50918	1.47346	-0.0345523	0.91895
Mob3c	1.51135	1.69972	0.169461	0.55775
Serinc4	1.51169	1.28164	-0.238175	0.77
Pcdhb21	1.51176	1.41564	-0.0947792	0.96135
Tnfrsf19	1.51196	1.76325	0.221814	0.392
Ppp4r4	1.51255	1.21763	-0.312907	0.2886
Adamtsl2	1.51377	1.71326	0.178592	0.5095
D3Ertd751e	1.5143	1.81653	0.262531	0.36505
E130008D07Rik	1.51546	1.13089	-0.422299	0.1973
6430571L13Rik	1.51644	1.3505	-0.167191	0.5914
Catsper2	1.51826	1.4823	-0.0345821	0.91525
1700056E22Rik	1.5183	1.71875	0.178904	0.68495
Lacc1	1.51841	1.62381	0.0968222	0.75305
Emid1	1.51911	1.89437	0.318493	0.2985
Pced1b	1.52055	1.5427	0.0208633	0.96165
Chn2	1.52072	1.66052	0.126887	0.6967
Gnpda1	1.52618	1.5633	0.0346624	0.91285
Ccdc177	1.52629	1.7387	0.187978	0.46055
Clec2d	1.52652	2.7287	0.837965	0.0262
2610005L07Rik	1.52829	1.60175	0.0677274	0.8612
Acer2	1.52841	1.75765	0.20161	0.5663
I730030J21Rik	1.5307	1.93287	0.33655	0.4933
Ppifos	1.53277	1.31976	-0.215868	0.70475
Zfp708	1.53352	2.28029	0.572367	0.06665
Gm16702	1.53368	1.67635	0.128327	0.69275
Ahcy	1.53381	1.83833	0.261278	0.4012
Cited4	1.53419	1.38513	-0.14745	0.7275
Rad51b	1.53563	1.56523	0.0275439	0.93625
Ada	1.53633	1.80026	0.228715	0.4784
Zfp874a	1.53806	1.60595	0.0623135	0.82845
A630066F11Rik	1.5406	1.3114	-0.232384	0.8589
Map4k1	1.54086	1.70174	0.14327	0.6284
Zfp442	1.54197	2.11586	0.456468	0.1224
Lipg	1.54214	1.27632	-0.272948	0.32305
Fbxl21	1.54218	1.224	-0.333366	0.34425
Ust	1.54278	1.65062	0.0974768	0.7076
Cldn13	1.54403	1.95828	0.342892	0.39775
Tesc	1.54439	1.14037	-0.437544	0.3461
Cfh	1.54527	1.87075	0.275756	0.2763
Rnf223	1.54544	1.58535	0.0367842	0.92295
Trim21	1.54568	2.01827	0.384879	0.1784
Nup62-il4i1	1.5501	1.43283	-0.113492	0.9316
Gal3st1	1.55171	1.49642	-0.0523415	0.88495
Tdg	1.55204	1.33865	-0.213389	0.60515
Lgals3bp	1.5522	2.06239	0.410003	0.1766
Nckap1l	1.55393	1.80216	0.213807	0.3858
Zfand4	1.5547	1.72247	0.147837	0.61475
Slc1a1	1.55668	1.44715	-0.105257	0.70545
Pm20d2	1.55674	1.464	-0.0886123	0.7208
1700001G17Rik	1.55854	1.1614	-0.424325	0.3788
Gm8801	1.56006	1.34718	-0.211663	0.5276
Cd74	1.56083	2.68905	0.784781	0.02815
Atf3	1.56256	1.12853	-0.469474	0.16585
Hacl1	1.56421	1.72975	0.145129	0.63035
Apoo	1.56722	2.2729	0.536331	0.1496
Ccl2	1.5688	1.7196	0.132408	0.77385
Ralyl	1.56957	1.82047	0.213943	0.5161
Chac1	1.57052	1.37584	-0.190926	0.59115
Dbp	1.57199	1.4722	-0.0946212	0.9018
Tbc1d8b	1.57342	2.04089	0.375292	0.1088
Tbx15	1.57467	1.29874	-0.27794	0.32965
Hist1h4b	1.5747	1.49123	-0.0785757	0.90015
Sgcd	1.57749	1.43135	-0.140245	0.70375
C1qtnf1	1.57764	1.7092	0.115552	0.6435
Hoga1	1.57863	1.69406	0.10181	0.7785
Ang	1.57873	1.33769	-0.239023	0.80435
AA388235	1.57901	1.28986	-0.291807	0.3119
C230035I16Rik	1.58071	2.38306	0.592246	0.24035
Paox	1.58235	1.15483	-0.454394	0.1983
Ttc39b	1.5825	1.74238	0.138856	0.51365
Opcml	1.5829	1.78767	0.17551	0.44225
Naalad2	1.5867	2.16008	0.445053	0.12975
Trps1	1.58764	2.01964	0.347216	0.08025
Tesk2	1.58783	1.44438	-0.136609	0.77225
Cped1	1.58823	2.30343	0.536361	0.02205
Cpm	1.58861	1.20535	-0.398318	0.1128
Il1rap	1.58971	1.70954	0.104838	0.6869
B3galt2	1.59006	1.84924	0.217849	0.6152
Ephb1	1.59174	3.30607	1.05451	5e-05
Zfp652os	1.59208	1.96794	0.30577	0.58085
4930506C21Rik	1.59221	1.28849	-0.305344	0.63205
Ttn	1.59241	1.42691	-0.158319	0.3289
Cds1	1.59368	0.723894	-1.13851	0.0003
Hist1h2ai	1.59376	2.61746	0.715732	0.2262
Kcnb2	1.59956	1.34027	-0.255149	0.30145
Wdr86	1.60019	2.31267	0.531318	0.1054
Cyyr1	1.60035	2.07006	0.37128	0.23295
Gm9958	1.60053	0.963741	-0.731831	0.08235
Il1rl2	1.60204	1.58468	-0.0157178	0.96485
Fam115c	1.60217	1.7922	0.161703	0.52285
2016-03-03	1.60486	1.6075	0.00236835	0.9867
Galm	1.60489	1.51617	-0.0820441	0.79555
Hist1h4h	1.60581	0.707259	-1.18299	0.1473
Abhd3	1.60699	1.17015	-0.457672	0.21205
Rps12	1.60838	1.32614	-0.27838	0.698
Cgn	1.60858	1.36992	-0.231694	0.34815
1700001O22Rik	1.60892	1.63551	0.0236473	0.9533
Arhgap27	1.60957	2.03117	0.335639	0.17735
C1qtnf5	1.6101	2.03208	0.335803	0.36085
4921531C22Rik	1.61095	1.40627	-0.196036	0.5445
Rdh5	1.61116	1.24865	-0.367732	0.35345
Hecw2	1.61404	2.14693	0.411599	0.1404
Gm15612	1.61575	1.26684	-0.350976	0.7348
9130019O22Rik	1.61701	1.49756	-0.110715	0.6851
Rbpms2	1.61751	1.86214	0.203189	0.5232
Frmd7	1.61783	2.29653	0.5054	0.0382
Hcls1	1.61872	2.06084	0.348383	0.2486
Galnt3	1.61989	0.657621	-1.30057	0.00025
Papss2	1.62165	1.86131	0.198856	0.4425
Foxd2	1.6254	1.32986	-0.289523	0.3433
Irak4	1.62548	1.94911	0.261951	0.3505
Ccbl2	1.62653	1.75607	0.110556	0.7185
P2ry12	1.62776	2.26733	0.478101	0.5479
Zfp791	1.62972	1.5257	-0.0951583	0.7609
Fam13a	1.63188	1.66167	0.0261031	0.9144
4930452B06Rik	1.63198	2.36897	0.53764	0.05535
E230016M11Rik	1.63302	1.17318	-0.477119	0.43245
1110020A21Rik	1.63345	1.95452	0.258887	0.8512
Mdga2	1.63401	2.02692	0.31087	0.12465
Tmem229a	1.63523	1.84559	0.17459	0.4836
Khdrbs2	1.63539	1.73037	0.081449	0.8153
Gpr62	1.63583	1.35017	-0.276883	0.88315
Slc16a14	1.63599	1.3206	-0.308971	0.3433
Ugt8a	1.63639	1.97274	0.269682	0.33155
Fhit	1.63802	2.0131	0.297463	0.50285
Acp5	1.63825	1.91092	0.222109	0.5246
Chat	1.63835	1.41294	-0.213542	0.73025
Parp12	1.63937	2.14659	0.388905	0.1513
Cntn3	1.64069	0.979908	-0.743582	0.0062
Rorb	1.6413	0.582804	-1.49376	5e-05
Ccdc160	1.64168	1.81946	0.148344	0.67075
Tmem8	1.64275	1.54822	-0.0855088	0.76075
Ttc7	1.64285	1.44126	-0.188871	0.44985
Abhd1	1.64393	1.27342	-0.368436	0.8425
Cdh3	1.64422	1.40193	-0.229991	0.3574
Brip1	1.64688	2.43568	0.564583	0.0098
Fzd9	1.64917	1.68489	0.0309174	0.92515
Pcdh19	1.65008	1.74412	0.0799605	0.69265
4933428G20Rik	1.65049	0.970905	-0.765496	0.58465
Cmklr1	1.65078	1.84855	0.163254	0.556
2610035D17Rik	1.6519	1.86298	0.173491	0.602
Prrt3	1.65205	1.75649	0.0884384	0.7292
4933403O08Rik	1.65381	3.22524	0.963613	0.0024
Myo1d	1.65442	1.81952	0.137234	0.55385
Malt1	1.65536	1.75038	0.0805238	0.74475
Fer1l5	1.65551	1.39323	-0.248837	0.2763
Kirrel3	1.65608	1.45419	-0.187554	0.48025
Spata33	1.65849	1.41978	-0.22421	0.69555
BB019430	1.65852	1.19935	-0.467636	0.25355
Zfp108	1.65852	1.86751	0.17122	0.54855
Dhtkd1	1.66053	1.59253	-0.0603245	0.82755
Tal1	1.66453	2.21461	0.411936	0.08795
Chrna1	1.66562	1.71136	0.0390876	0.8812
Pcgf5	1.66587	2.39439	0.523388	0.1393
Gpr158	1.66746	1.6625	-0.00429864	0.98655
Efemp1	1.66768	1.89986	0.188045	0.55305
Cecr6	1.6678	1.69523	0.0235277	0.92705
Sec14l2	1.66788	1.66404	-0.00332214	0.99305
Syt3	1.66803	1.77483	0.0895403	0.7573
Pdgfd	1.66825	1.86221	0.15868	0.6305
Ly96	1.66916	1.9556	0.22849	0.69125
Wdr31	1.66943	1.70176	0.0276751	0.92695
Vsig10	1.67052	2.13783	0.355853	0.15675
Hmha1	1.67054	1.83977	0.139211	0.5851
Nkd2	1.67074	2.0683	0.307963	0.24915
Msc	1.67168	1.55716	-0.102382	0.76335
Kcnab1	1.67339	2.54332	0.603937	0.02295
Gm10638	1.67357	1.89675	0.180599	0.8096
Ltb	1.67411	1.30158	-0.363129	0.3742
Col25a1	1.67467	2.19186	0.388273	0.06555
Npff	1.67651	1.53197	-0.130076	0.79005
Adcy7	1.68268	2.05977	0.291721	0.19955
Fgf10	1.68414	2.70231	0.68218	0.0056
Ooep	1.68444	2.40356	0.512901	0.1662
Stat5a	1.68553	2.55038	0.597509	0.0192
Grid1	1.68575	1.31779	-0.35527	0.2034
Cd52	1.68624	2.20709	0.388334	0.4995
Mfap1b	1.68721	1.84709	0.130612	0.6885
Trp53rk	1.68744	1.67485	-0.0108063	0.96465
Kcna3	1.68769	2.95112	0.80621	0.0097
Ebi3	1.68973	1.47038	-0.200606	0.744
Pla2g16	1.69013	1.92382	0.186845	0.49085
Myh6	1.6907	1.5425	-0.132352	0.5797
Tcf7	1.69131	1.80623	0.0948389	0.74675
Rsg1	1.69152	2.20819	0.384547	0.34885
Prrg1	1.69285	2.43661	0.525416	0.045
Prdm5	1.69342	2.17056	0.358127	0.22575
Sema3a	1.69351	2.3573	0.47712	0.0315
Eltd1	1.6945	2.12358	0.325639	0.21405
Shroom1	1.69613	2.03449	0.262423	0.3195
Ttc39a	1.69749	2.12354	0.323067	0.26575
Slc2a4	1.69884	2.09982	0.305721	0.28225
Dynlt1b	1.69999	1.78153	0.0675951	0.8802
Mtnr1a	1.70071	1.40217	-0.278476	0.4484
Nfe2	1.70077	2.49488	0.552778	0.0771
Rsl1	1.70221	1.47616	-0.205562	0.5258
Tll2	1.70263	1.17418	-0.536116	0.06405
Fos	1.70293	1.63255	-0.0608946	0.84785
Ctrl	1.70401	1.03579	-0.718201	0.14615
Fgf12	1.70406	1.9025	0.158914	0.5527
Dnah1	1.70423	2.64835	0.635972	0.00095
Grap	1.70428	1.80752	0.0848471	0.7974
4632428N05Rik	1.7055	2.10342	0.302541	0.20485
Rpl10	1.70551	1.96186	0.202018	0.6687
Rhod	1.70605	2.14896	0.332979	0.4189
Gstt2	1.70757	2.07224	0.279244	0.4394
Ccdc30	1.70852	1.97855	0.211699	0.4446
Gm5741	1.70964	1.14712	-0.575674	0.5483
Fbxo48	1.71048	2.17366	0.345725	0.26505
Bambi	1.7107	2.17395	0.345731	0.1485
Ncf1	1.71108	1.53363	-0.157963	0.6086
Trim14	1.71179	1.93799	0.179058	0.5053
Etv4	1.71293	1.69106	-0.0185417	0.95035
Prickle4	1.71309	1.97119	0.202472	0.831
Fam83h	1.71629	1.69162	-0.0208929	0.9319
Hsd11b2	1.71646	1.75325	0.030595	0.92545
Gyk	1.71697	1.85884	0.114532	0.66275
Zbtb7b	1.71762	1.60641	-0.0965674	0.72235
Nrg2	1.71832	1.59566	-0.106841	0.7158
Pcdhga1	1.71902	1.58868	-0.113758	0.90295
Grin3b	1.71927	1.44496	-0.25077	0.76245
Spag1	1.71944	1.57272	-0.128683	0.63825
Fam60a	1.71958	1.77509	0.0458366	0.87745
Rhbdf2	1.72165	1.61493	-0.0923244	0.73255
Fbxl8	1.72191	1.03801	-0.730189	0.04825
Thap6	1.72352	1.91505	0.152021	0.72055
Myl7	1.7236	2.41945	0.48925	0.333
Rgs20	1.73246	1.39633	-0.311178	0.36325
Synj2	1.73248	1.91531	0.144738	0.679
Gm14634	1.7326	1.41718	-0.28992	0.4167
Dmd	1.73412	2.15779	0.315351	0.0799
Matk	1.73462	1.51946	-0.191062	0.5597
Eda	1.73679	1.87016	0.106738	0.64955
Nup35	1.7373	1.63501	-0.0875503	0.77545
Pld5	1.73926	2.80598	0.690028	0.0073
Lck	1.74002	1.94959	0.164069	0.59315
Zfp69	1.74095	1.96706	0.176165	0.5362
Dnmt3b	1.74109	2.10428	0.273332	0.2673
Mgmt	1.74117	1.72856	-0.0104901	0.97745
Fggy	1.74261	2.33211	0.420385	0.1891
2610020C07Rik	1.74295	2.21864	0.348143	0.7811
Gm6682	1.74379	1.45582	-0.260396	0.47915
Siah3	1.74484	2.34714	0.427806	0.2863
Traf3ip2	1.74485	2.13135	0.288671	0.4348
N4bp2l1	1.74564	2.12116	0.281098	0.36835
Slco2a1	1.74566	2.04838	0.230717	0.36155
Rhof	1.74718	2.08053	0.25192	0.39155
Smagp	1.7472	1.73918	-0.0066422	0.98605
Lurap1	1.74727	1.74059	-0.00552537	0.9853
Masp1	1.74864	2.51227	0.522756	0.0542
Cyp26b1	1.74877	1.91137	0.128271	0.5998
Slc6a4	1.74986	1.05567	-0.729075	0.0248
Ccdc57	1.75011	1.87314	0.0980171	0.70455
Cdh1	1.75024	1.67259	-0.0654708	0.79415
Gpr139	1.75228	2.73659	0.643144	0.1098
Sap25	1.75339	2.3218	0.405094	0.7435
B3gat2	1.75341	2.37874	0.440031	0.49595
Gck	1.75532	4.06831	1.2127	5e-05
Rasgrp2	1.75871	2.25009	0.355463	0.2365
Kctd12b	1.7607	2.33501	0.407279	0.09985
Gm20748	1.76082	2.6406	0.584623	0.2532
Oser1	1.7612	1.62291	-0.117979	0.7298
Mb	1.7621	1.49083	-0.241189	0.5497
Pnp2	1.76398	1.69634	-0.0564118	0.88495
Marveld2	1.764	2.00076	0.181694	0.52505
Ttc12	1.76471	1.61469	-0.128172	0.62775
Slc25a35	1.76508	1.69054	-0.0622523	0.8739
Arg1	1.76784	1.26372	-0.484308	0.18035
Ccdc39	1.7704	1.58829	-0.156599	0.7983
Ano4	1.77055	2.05763	0.216786	0.38235
Kif21b	1.77072	2.13426	0.269395	0.16655
Ovgp1	1.77207	1.57643	-0.168769	0.58835
Jph1	1.77215	1.57824	-0.167182	0.5015
Tm6sf2	1.77259	1.47932	-0.260931	0.48975
Zfp119b	1.77287	1.58635	-0.160375	0.6348
Nell1	1.77302	1.77596	0.00239385	0.99175
Homer2	1.77321	2.03002	0.195125	0.3148
She	1.77335	2.66154	0.585784	0.01035
Sstr2	1.77345	0.948989	-0.9021	0.03145
Hk1os	1.77539	1.23563	-0.522889	0.8023
Tmem100	1.77571	2.23622	0.332669	0.29275
Hykk	1.7758	1.91738	0.110672	0.64555
Fzd6	1.77845	2.49767	0.489968	0.04625
Grik1	1.77987	2.21173	0.313406	0.20865
Plscr4	1.78107	1.85521	0.0588332	0.83275
Hist2h2bb	1.78231	2.04118	0.19565	0.71915
Sult1a1	1.78235	2.16927	0.28343	0.41225
Adcyap1	1.78301	1.18377	-0.590924	0.09245
Kndc1	1.78309	1.81065	0.0221306	0.9154
Gm15816	1.78362	1.52298	-0.227907	0.7583
Icosl	1.78433	2.35334	0.399325	0.14085
Wdr89	1.78571	1.92045	0.104949	0.9046
Rnf170	1.78668	1.78968	0.00242433	0.99335
Pnpla7	1.78923	1.622	-0.141562	0.5667
Hdx	1.79053	2.05582	0.199331	0.42805
BC030307	1.79132	1.7529	-0.0312837	0.9173
Folr2	1.79205	2.26406	0.337306	0.3596
Mamstr	1.79238	1.82445	0.0255813	0.9341
Enpp3	1.79311	2.41268	0.428177	0.1177
C530005A16Rik	1.79385	1.46387	-0.29327	0.5877
Per3	1.7941	1.59452	-0.170137	0.4543
Rpl11	1.79422	1.62298	-0.144709	0.76515
Glt8d2	1.79582	1.76173	-0.0276472	0.9493
2310040G24Rik	1.79808	1.36555	-0.396973	0.41105
Map3k5	1.80104	1.71275	-0.0725173	0.75055
Pcdhga5	1.80135	1.86254	0.0481975	0.86955
Cox7a1	1.80219	2.35674	0.387039	0.54015
Myh7b	1.80478	1.1494	-0.650945	0.49325
Kbtbd8	1.80559	2.08809	0.209714	0.3938
Prkch	1.80652	2.00635	0.151359	0.56965
Ttc30a1	1.80764	1.71218	-0.0782699	0.79065
Hemgn	1.80829	3.35944	0.893592	0.0015
Pdyn	1.80882	1.66571	-0.118914	0.6876
Pcsk4	1.80916	1.1064	-0.709448	0.02405
Dok7	1.81021	1.61443	-0.165133	0.5814
Ttc30b	1.8127	1.71269	-0.0818761	0.77735
Tmem200c	1.81432	0.898926	-1.01316	0.00135
Pld1	1.81598	2.02593	0.157837	0.50495
Idua	1.81625	1.74667	-0.0563503	0.9044
Dnase1l1	1.81635	1.45552	-0.319506	0.3622
Dnm3os	1.81696	2.19316	0.271486	0.3694
D130040H23Rik	1.81699	1.60855	-0.175786	0.58425
Trem2	1.81879	2.21291	0.282968	0.44725
Sel1l3	1.81879	1.68539	-0.109898	0.65915
Lrrn4cl	1.8203	1.93003	0.0844493	0.77065
1700019G17Rik	1.82289	2.219	0.283687	0.332
Gm2373	1.82365	2.58005	0.500566	0.06325
Arl4d	1.82683	1.77864	-0.0385722	0.91265
Wnt11	1.82789	2.81676	0.623858	0.017
Arsg	1.82886	1.89664	0.052504	0.8946
Isg20	1.82949	2.16159	0.240653	0.53865
Adamtsl1	1.83274	2.1049	0.199749	0.3209
Xk	1.83288	2.12277	0.211838	0.3879
D330041H03Rik	1.83494	2.48323	0.436483	0.7862
Gpr157	1.83813	1.70509	-0.108393	0.65845
Slc5a7	1.84004	2.70287	0.554757	0.0168
Pcdhb19	1.8407	1.83087	-0.00772394	0.9377
Cd109	1.84189	2.50029	0.440907	0.0498
Zfp93	1.84202	1.70323	-0.113014	0.6652
A330040F15Rik	1.84307	1.64532	-0.163739	0.90265
Necab1	1.84355	2.15641	0.226145	0.3689
Dpf3	1.84591	1.52924	-0.271513	0.4157
Ano1	1.84681	2.92504	0.66342	0.00385
Pbx4	1.84932	2.26893	0.29502	0.3919
Mme	1.84944	2.26415	0.291885	0.20455
Mss51	1.84948	2.14674	0.215027	0.5025
Pcdhb2	1.85019	1.38179	-0.421133	0.84985
Dhrs7c	1.85229	1.24198	-0.57667	0.1676
Gm996	1.85311	1.45501	-0.348922	0.1498
Slc10a6	1.85329	2.41407	0.381383	0.21685
Rgs16	1.85878	2.05198	0.142661	0.62445
Lyrm7	1.8595	1.69977	-0.129578	0.67985
Slc8b1	1.86133	1.82353	-0.0295987	0.9166
Trim54	1.86224	1.56772	-0.248373	0.90485
Fgf14	1.86261	1.05004	-0.826873	0.00885
Cbfa2t3	1.8631	2.92105	0.648782	0.0008
Timm8a1	1.86494	1.78817	-0.0606486	0.8779
4732491K20Rik	1.86661	1.41286	-0.401795	0.1564
Epha4	1.8674	2.11674	0.18082	0.4104
Snx33	1.86934	2.03544	0.122813	0.5934
Ago3	1.86982	2.32421	0.313842	0.1321
Jsrp1	1.86993	1.491	-0.3267	0.38695
Fndc1	1.87052	1.42484	-0.392638	0.0864
Sct	1.87064	1.18142	-0.663008	0.26395
Mok	1.87094	1.52299	-0.29686	0.37965
Hcrtr1	1.8713	1.85666	-0.0113326	0.96865
Spin2c	1.8714	1.69001	-0.147086	0.6944
Hoxa4	1.872	1.868	-0.00308581	0.99305
Ahsg	1.87222	2.48492	0.408451	0.73885
Rmdn2	1.87475	2.3745	0.340924	0.27575
Fli1	1.87598	3.21396	0.776706	0.00265
P2rx3	1.87729	1.17884	-0.671285	0.01095
Gm4944	1.87973	1.79275	-0.0683527	0.774
Zkscan4	1.88035	1.97834	0.0732903	0.80025
Mag	1.88362	2.18753	0.215796	0.44465
Megf11	1.88503	1.75913	-0.0997305	0.65795
Pcdhb8	1.88919	1.66564	-0.181692	0.9294
2310015A10Rik	1.88922	1.90639	0.0130523	0.9544
S100b	1.88946	2.41154	0.35198	0.2689
AI118078	1.89165	1.54312	-0.293793	0.33165
Znrd1as	1.89265	1.959	0.0497052	0.8943
Zfp273	1.89295	2.17929	0.203223	0.49265
Dach1	1.89299	2.91431	0.622486	0.00495
Pcdhb9	1.89431	1.48997	-0.346389	0.87735
Fbxl12os	1.89819	1.93109	0.0247962	0.9341
Tha1	1.90171	1.79588	-0.0826119	0.7964
Mfsd4	1.90491	1.96008	0.0411856	0.8819
1700020D05Rik	1.90665	1.5368	-0.311113	0.68515
Mcf2	1.90668	1.14037	-0.741558	0.0074
Sgms2	1.90759	1.68459	-0.179351	0.43725
Gcnt1	1.91082	2.21029	0.210048	0.38355
Tmprss5	1.911	1.56588	-0.287359	0.3555
Hhip	1.91109	2.17707	0.187987	0.3448
Tfb2m	1.91114	2.1048	0.139247	0.63215
Orc1	1.91289	2.83336	0.566763	0.03
Ccdc88c	1.91328	2.11017	0.141312	0.5015
Zfp112	1.91437	1.93712	0.0170426	0.9458
Medag	1.91637	1.8745	-0.0318693	0.902
AI450353	1.91699	1.8688	-0.0367277	0.95235
Pcdhb10	1.92623	1.70604	-0.175124	0.9324
Edn3	1.92666	2.44494	0.343694	0.1883
B3galt4	1.92765	2.27729	0.24047	0.45145
Prkg1	1.92834	2.60461	0.433709	0.3427
Lrrk1	1.9293	2.26764	0.233114	0.24645
Ankrd55	1.92937	1.86852	-0.0462302	0.89895
Gm7694	1.92952	1.497	-0.366166	0.16595
Shc4	1.92964	1.79604	-0.103514	0.9075
H2-M5	1.9297	1.33549	-0.531004	0.1802
Gm4907	1.93002	2.34389	0.280286	0.39635
Dll3	1.93069	1.79587	-0.104433	0.7451
Thumpd2	1.93098	2.21964	0.20099	0.5155
Nfkbie	1.93133	1.60228	-0.269465	0.364
Zfp607	1.93157	2.00527	0.0540181	0.8372
Rpl12	1.93245	1.64255	-0.234489	0.6706
Steap3	1.9338	2.34788	0.279918	0.29665
Atoh8	1.93389	1.75588	-0.139311	0.63605
Slc1a6	1.93464	1.37015	-0.497733	0.1423
Slc2a13	1.93487	2.69378	0.477394	0.02855
Socs3	1.93703	1.90493	-0.0241032	0.93085
Tmem53	1.93724	1.69998	-0.188484	0.63935
Ghrh	1.93781	4.69065	1.27536	0.0134
Gpr68	1.93881	2.41797	0.318626	0.21875
Zfp85	1.94533	2.20644	0.181703	0.5604
Dab1	1.94589	1.96397	0.0133452	0.9637
Cort	1.94613	2.32936	0.259324	0.6242
Rspo1	1.94623	1.5588	-0.320249	0.311
Pde4a	1.94657	2.69109	0.467256	0.0457
A430105I19Rik	1.94744	1.91118	-0.0271138	0.9055
Abhd15	1.94759	2.28729	0.231943	0.3816
Gm6524	1.94834	1.83022	-0.0902305	0.7936
6330416G13Rik	1.95104	1.86673	-0.0637302	0.8086
Tlcd2	1.95377	2.54994	0.384198	0.25085
Cpne5	1.95478	2.00126	0.0338991	0.8818
Crybg3	1.95502	2.10196	0.104549	0.698
Efcab11	1.95519	2.91881	0.578075	0.05045
Arhgap4	1.9581	2.08113	0.0879141	0.7278
Lmo7	1.95945	1.86974	-0.0676111	0.7663
Epb4.1l4b	1.96135	1.68735	-0.21709	0.44095
Nbeal2	1.96521	1.69959	-0.209491	0.3042
1110006O24Rik	1.96646	2.50789	0.350873	0.41445
Hoxb4	1.9671	2.56073	0.380488	0.14465
Plekha7	1.96908	1.72898	-0.187599	0.4307
4930579G18Rik	1.96925	1.71904	-0.196048	0.7274
C1qtnf7	1.96966	2.50839	0.348817	0.2867
Syt6	1.97029	1.60371	-0.296995	0.31905
A230050P20Rik	1.97113	1.91105	-0.0446617	0.9119
Zfp54	1.9724	2.11857	0.103136	0.71265
Wnk4	1.97978	2.2263	0.169306	0.46455
C8g	1.98102	2.03691	0.04014	0.97725
Col9a1	1.98168	3.17979	0.682212	0.00485
2310030G06Rik	1.98193	2.08299	0.0717503	0.83455
Efcab2	1.98314	2.3705	0.257403	0.36205
Tmem45a	1.98378	2.5599	0.367841	0.1891
Hrh3	1.98409	1.23864	-0.679729	0.02645
Smad9	1.98517	1.66246	-0.255949	0.2697
Gm266	1.98542	2.22248	0.16273	0.65405
Bace2	1.98581	1.93114	-0.0402727	0.87735
Prdm11	1.98808	2.13267	0.101289	0.7321
Zfand1	1.991	2.37936	0.257081	0.44125
Pde8a	1.99121	2.1216	0.0915126	0.7367
Tspo2	1.99136	3.03104	0.606058	0.12575
Pi16	1.99255	2.10075	0.0762867	0.79115
Bend6	1.99277	2.08998	0.0687135	0.81245
Cebpa	1.99468	2.20038	0.141601	0.597
1700029I15Rik	1.99498	1.1517	-0.792607	0.34565
Stag3	1.99803	2.03306	0.0250755	0.91865
Cyp4f13	2.00019	1.86563	-0.100469	0.7551
Arid5b	2.00024	2.25432	0.172518	0.44065
Anxa11	2.00055	1.97301	-0.0199989	0.94405
Rps13	2.00145	2.16745	0.114959	0.81935
Cdkl5	2.00274	2.59331	0.372822	0.1283
Mtm1	2.00343	1.79939	-0.154964	0.5695
Wscd1	2.00387	3.1719	0.662553	0.0115
Bmper	2.00472	2.03341	0.0205034	0.9394
Hs3st1	2.0055	2.34788	0.227396	0.47605
Kcnk5	2.00689	2.45157	0.288746	0.24795
Bmp4	2.00972	2.03819	0.0202888	0.9457
4732416N19Rik	2.01018	1.80317	-0.156787	0.93585
Fbxo4	2.01044	2.22795	0.148206	0.58425
Relb	2.01111	2.45275	0.286403	0.3202
Ablim2	2.01358	1.72237	-0.22537	0.37115
Tmem38b	2.01475	2.30266	0.192706	0.49505
Gm16740	2.01646	2.31533	0.199392	0.92765
Lmod3	2.01698	1.90051	-0.0858124	0.7685
Xkr5	2.01704	2.9764	0.561331	0.02515
Npy2r	2.01927	0.865663	-1.22195	0.00025
Sphk1	2.01983	2.28628	0.178768	0.5726
Asb4	2.02061	2.98964	0.565177	0.02665
Slc7a7	2.02147	2.41341	0.255667	0.7517
Clic3	2.02604	1.87032	-0.115374	0.7933
Kcnj11	2.03016	1.8857	-0.106488	0.6832
Erg	2.03141	3.10264	0.61102	0.02145
Smim24	2.03144	1.78662	-0.185271	0.7072
Tmem106a	2.03451	2.40966	0.244146	0.38835
Nxpe4	2.03512	2.02851	-0.00469196	0.98665
Cdh19	2.03614	2.36582	0.216506	0.41875
Nhsl2	2.03643	2.68512	0.398945	0.22205
Nr1d2	2.03692	2.7549	0.435609	0.0573
Whrn	2.03704	2.06732	0.0212902	0.93085
Ino80dos	2.03732	2.33363	0.195901	0.84885
Fam183b	2.03878	2.08994	0.0357562	0.93935
Rpl19	2.03976	2.90068	0.50799	0.21105
Zfp839	2.03986	2.13287	0.0643236	0.7955
Prickle3	2.04038	2.14925	0.074991	0.84925
Etl4	2.04152	1.83863	-0.151014	0.47275
Gm7244	2.04165	2.56681	0.330238	0.4217
Cdc14a	2.04243	2.32642	0.18783	0.43475
Ctf1	2.04273	2.7578	0.43302	0.2164
Klhdc1	2.04335	1.51953	-0.42731	0.1893
Gtpbp10	2.04659	2.27458	0.152384	0.5811
C77370	2.04862	2.2732	0.150074	0.42305
Npl	2.0489	2.6836	0.38932	0.23355
Zfp418	2.0491	2.07612	0.0189042	0.9435
Nos3	2.04911	2.98573	0.543086	0.02055
Fgf7	2.05036	2.17749	0.0867878	0.84765
Gm9776	2.0511	2.69513	0.393955	0.18185
Gjd3	2.05121	1.47642	-0.474378	0.35785
AI987944	2.05191	2.24265	0.128236	0.62935
Foxo6	2.05264	1.84806	-0.151465	0.58985
Igdcc3	2.05371	1.74652	-0.233747	0.3728
Neb	2.05442	1.87554	-0.131428	0.45115
Gstt1	2.05588	2.31602	0.171896	0.6486
Rpl10a	2.05622	1.28031	-0.683503	0.1164
Tyw3	2.05646	2.34184	0.18748	0.51625
Gdpgp1	2.05699	1.86453	-0.141722	0.5906
Cyth4	2.05801	2.85239	0.47092	0.05935
Fbxo27	2.05818	1.89733	-0.117397	0.7043
Masp2	2.05854	1.75029	-0.23403	0.93045
Idi1	2.05855	1.93597	-0.0885704	0.7531
Rspo2	2.05997	2.51499	0.287925	0.2743
AI429214	2.0604	2.31276	0.166687	0.58735
Cdk3-ps	2.06119	0.996076	-1.04915	0.0087
Zc3h6	2.06204	2.33108	0.176923	0.4321
Ctla2a	2.06292	3.47585	0.75268	0.02345
Itgb3bp	2.06436	2.49472	0.273188	0.3221
Uxt	2.06488	3.09107	0.582051	0.308
Cybrd1	2.06667	1.95102	-0.0830753	0.71915
Ptpru	2.06671	2.42179	0.228736	0.2833
Bcl6b	2.0675	2.88085	0.478608	0.0467
1700096K18Rik	2.06918	2.65129	0.357633	0.28925
Ggct	2.0715	1.83508	-0.174839	0.61285
5830417I10Rik	2.07198	2.16843	0.0656414	0.7814
Kcna2	2.07306	2.11829	0.0311346	0.8666
Lyl1	2.07408	2.75391	0.409007	0.52365
Dio3	2.07505	3.15817	0.605945	0.04475
Metrnl	2.07541	2.10845	0.0227914	0.9366
Gm16062	2.07582	1.66197	-0.320782	0.8319
Nupr1	2.07617	1.51879	-0.450997	0.3417
Fam92b	2.07624	1.98452	-0.0651845	0.8506
Spp1	2.08115	2.00593	-0.0531064	0.8773
Adcy2	2.08488	2.49551	0.259369	0.28565
Tnfaip8	2.086	2.68129	0.36219	0.14935
Gli2	2.08628	2.57617	0.304299	0.1291
Nceh1	2.08702	1.94653	-0.100539	0.68705
Gm15455	2.08708	2.05053	-0.0254883	0.92305
Trib3	2.08768	1.64279	-0.345751	0.26505
Carns1	2.08858	1.53469	-0.444579	0.0809
Dok1	2.09142	2.05417	-0.0259246	0.93185
St6galnac2	2.09156	2.14143	0.0339956	0.91
Fut10	2.09323	2.34127	0.16156	0.51825
D3Bwg0562e	2.09654	2.33855	0.157599	0.4716
Dgkh	2.09883	1.76269	-0.251802	0.31435
Ccdc138	2.09964	2.36367	0.170886	0.5426
8430408G22Rik	2.09999	2.81929	0.424951	0.4395
Gm15706	2.10022	2.49879	0.250689	0.54075
Ngb	2.10139	1.92664	-0.12526	0.69745
Gngt2	2.10201	2.25651	0.102324	0.91585
Chek2	2.11099	2.92189	0.468982	0.0924
Ggact	2.11252	2.27795	0.108772	0.7589
Prr22	2.11619	1.08418	-0.964857	0.01135
Fam189a1	2.11641	1.36014	-0.637858	0.08695
Wnt9a	2.11829	1.70221	-0.315492	0.23705
Col4a5	2.11861	2.37925	0.167386	0.40635
BC065397	2.12037	1.95784	-0.115051	0.8903
Col11a2	2.12139	1.51393	-0.486714	0.02245
Plac8	2.12235	2.67382	0.333238	0.4806
Clmn	2.12407	3.14765	0.567445	0.00105
Icam1	2.12419	2.59073	0.286447	0.29225
Dynlt1a	2.12432	2.0039	-0.0841919	0.7924
Ptpn14	2.12493	2.50342	0.236487	0.2036
Rpl28	2.12527	1.86535	-0.188197	0.7333
Pcdha6	2.12581	1.87169	-0.183673	0.81475
Zfp52	2.12608	2.03052	-0.0663447	0.8008
Oxld1	2.12703	3.01162	0.501697	0.18985
D430020J02Rik	2.12728	3.11048	0.548128	0.0333
Gm15760	2.1274	1.72541	-0.302157	0.23575
Atg4a	2.12829	2.00903	-0.083197	0.77525
Gemin8	2.1293	2.87446	0.432912	0.1472
Sft2d1	2.13153	1.78886	-0.252849	0.6307
Alox5ap	2.13245	2.00549	-0.0885535	0.83265
Fam188b	2.1332	2.63785	0.306346	0.2445
Cyb5rl	2.13574	2.00808	-0.0889197	0.7902
Phgdh	2.13913	2.88394	0.431017	0.13565
Pms1	2.13945	3.04282	0.508168	0.0457
Srrm4os	2.14144	2.19467	0.0354243	0.9669
Ppapdc1a	2.14149	1.6394	-0.385444	0.34195
Sh3bgrl2	2.1417	3.21493	0.586033	0.0156
Thsd1	2.14186	2.73132	0.350738	0.12085
2810442I21Rik	2.14203	3.07782	0.522932	0.0807
Pdgfc	2.14352	2.19477	0.0340938	0.8889
Rbm3os	2.14435	2.59712	0.276372	0.729
Flt1	2.14543	2.57621	0.263983	0.204
Efcab1	2.14664	2.5406	0.24309	0.50535
Ptpn3	2.14746	2.38274	0.149986	0.47355
Cobll1	2.15133	3.38729	0.654905	0.00255
Col23a1	2.1515	2.58428	0.264421	0.1933
Dll4	2.15296	2.62593	0.286506	0.25115
Cntnap4	2.1549	2.75719	0.355577	0.11635
Ptgs1	2.15609	2.73311	0.342125	0.18585
Ybx2	2.15759	2.0799	-0.0529088	0.86105
Gria3	2.1603	2.2543	0.0614478	0.8043
Jak3	2.16154	2.16371	0.00144462	0.9953
Rbks	2.16178	1.74541	-0.308655	0.4127
Plxnb3	2.16195	2.12131	-0.0273754	0.9
Atxn1	2.16449	2.3538	0.120967	0.5132
Dlx2	2.16458	2.14685	-0.0118636	0.96225
Agtrap	2.16518	2.51783	0.217696	0.3463
Acad11	2.16665	2.43422	0.167989	0.54805
Pcdhb18	2.17026	1.90593	-0.187373	0.8863
Ank1	2.1715	2.71217	0.320756	0.1099
Cyb5d2	2.17495	1.84577	-0.236757	0.42375
Crb2	2.17505	3.48757	0.681175	0.0393
Cspg5	2.17714	2.49724	0.197899	0.4011
Lin28b	2.17757	2.18325	0.00376108	0.98675
Fermt3	2.17809	2.6986	0.30915	0.3156
Raver2	2.17824	2.16301	-0.0101212	0.9859
Efhd1	2.18144	3.17631	0.542071	0.0702
2310061J03Rik	2.18155	1.89988	-0.199447	0.78125
B330016D10Rik	2.18188	2.32542	0.0919206	0.7523
AU041133	2.18264	2.55313	0.226197	0.42085
Slc26a2	2.18547	2.41648	0.144964	0.5525
Stap2	2.18584	2.18989	0.0026698	0.99305
Zfp677	2.18666	1.96314	-0.155567	0.56775
Lama1	2.18727	1.81194	-0.271598	0.1571
Col20a1	2.1882	1.73689	-0.333238	0.1544
Sdk2	2.1888	2.29787	0.0701548	0.7273
Armcx5	2.18889	2.26837	0.0514535	0.9497
Slc35g1	2.18893	2.27896	0.0581471	0.82395
Kdm8	2.19313	2.35962	0.105566	0.6971
Smim18	2.1948	2.48505	0.179182	0.9013
Lyn	2.19502	2.96513	0.433861	0.0857
Eif2ak2	2.19682	2.74217	0.319899	0.15315
Pltp	2.19768	2.45851	0.161801	0.85685
Plek	2.19926	2.56902	0.224199	0.3384
Mmp28	2.20148	2.86023	0.377658	0.168
Gstm6	2.20488	3.80456	0.787029	0.01825
Hoxa2	2.20762	2.71745	0.299762	0.3215
Gng8	2.21066	1.6481	-0.42367	0.32795
Slc16a6	2.21097	2.35279	0.0896959	0.7589
Plcb1	2.21196	2.88121	0.381348	0.05855
Mylk4	2.21311	2.10444	-0.0726447	0.74555
1500009C09Rik	2.2138	3.37833	0.60979	0.04285
Heph	2.21381	2.96378	0.42091	0.0608
Larp6	2.21421	2.73467	0.304579	0.25945
Cml1	2.21426	2.40775	0.120864	0.74175
Ptprb	2.21484	3.1664	0.515644	0.00345
Mamdc2	2.21488	2.64504	0.256062	0.30425
1700094D03Rik	2.21506	1.90797	-0.215303	0.87665
Ankfn1	2.21525	1.92979	-0.199024	0.5045
Necab3	2.21609	1.59369	-0.475651	0.17085
Prkcq	2.217	2.39344	0.110471	0.6559
Ldlrad4	2.21707	2.40599	0.117977	0.6651
Tmem238	2.21755	2.3483	0.0826487	0.82545
Foxc2	2.21784	2.79864	0.335568	0.21215
Zbtb7c	2.22005	2.69841	0.281522	0.19965
Ctso	2.22054	2.86775	0.369012	0.14085
Tmem173	2.22101	2.19493	-0.0170375	0.95595
Col8a1	2.22258	2.02033	-0.137648	0.53095
Cebpd	2.22259	2.51819	0.180149	0.6481
Ncoa4	2.2227	2.58065	0.215423	0.367
Klf1	2.22389	2.51807	0.179234	0.56165
Wdr25	2.22608	1.94634	-0.193738	0.48395
Pitx3	2.22669	1.84857	-0.268491	0.4497
Six1	2.22714	2.42732	0.124174	0.63755
Otud1	2.22777	1.92747	-0.208892	0.4663
Zfp712	2.23071	2.22798	-0.00176536	0.99455
6230400D17Rik	2.23345	1.70118	-0.39274	0.6269
Rasgrp3	2.23477	3.62719	0.69873	0.0015
Tbc1d32	2.23477	2.1062	-0.0854812	0.7238
Cdh10	2.23552	3.00361	0.426086	0.0757
Gpsm3	2.23553	2.7337	0.290242	0.33725
Pcdhb16	2.23577	2.08721	-0.0991971	0.864
Ptprj	2.23608	2.81508	0.332204	0.1256
Nabp1	2.23657	3.22286	0.527053	0.048
Lrch1	2.2376	2.39356	0.0972084	0.66815
Chrd	2.23761	2.17965	-0.0378664	0.8809
Pdlim2	2.23997	2.30364	0.0404358	0.8966
Reep6	2.24007	2.31183	0.0454943	0.87085
Carf	2.24543	2.34512	0.0626698	0.8367
Fam198a	2.24597	2.95363	0.395149	0.1019
Gm2115	2.24786	2.11414	-0.0884842	0.7799
Hspb6	2.24902	3.14851	0.485377	0.1374
Inpp5j	2.24956	1.85927	-0.274908	0.27095
Nrgn	2.25298	3.62575	0.686446	0.0218
Gm6642	2.25864	2.39208	0.0828112	0.7393
Jam2	2.25909	2.59461	0.199778	0.36815
Usp2	2.26043	2.19249	-0.0440267	0.8567
C1qtnf3	2.26147	1.71048	-0.402857	0.1747
2410076I21Rik	2.26206	1.48897	-0.603321	0.7019
Mmrn1	2.26398	3.67496	0.698867	0.00125
Sqrdl	2.2649	3.25597	0.523643	0.08005
Spata2l	2.26621	1.69266	-0.420988	0.45465
Neat1	2.26782	2.62346	0.210168	0.41065
Dhdh	2.26912	2.81229	0.30961	0.6198
Lmln	2.26981	2.70156	0.251218	0.2804
Magee2	2.27012	2.52986	0.15629	0.5742
Plag1	2.27115	2.81053	0.307425	0.17425
Zbtb20	2.2716	1.99743	-0.18556	0.6024
2610307P16Rik	2.27229	1.28866	-0.818276	0.0069
Mcc	2.27262	3.36531	0.566384	0.0029
2900008C10Rik	2.27444	2.37103	0.0600011	0.946
Epha2	2.27729	2.52144	0.146928	0.53
Mamdc4	2.28005	1.96389	-0.215346	0.36915
Vegfc	2.2813	2.79501	0.292999	0.32
Cela1	2.28144	2.84096	0.316436	0.37615
Galnt4	2.28267	2.91096	0.350776	0.24325
Kcne3	2.28562	1.90639	-0.261744	0.52215
Anks1b	2.28625	2.82076	0.3031	0.1532
Slitrk6	2.28634	2.82241	0.303884	0.1894
Palb2	2.28784	2.71228	0.245518	0.3706
Scn1b	2.29251	2.24648	-0.0292635	0.92935
Bambi-ps1	2.29327	2.18364	-0.0706721	0.8418
Zfp365	2.29333	2.17778	-0.0745806	0.74835
Ctbs	2.29391	2.44091	0.0896128	0.76215
Camk2a	2.29396	2.43669	0.0870828	0.69605
Klhl15	2.29402	2.69592	0.2329	0.40265
Mylk	2.29413	2.91402	0.345062	0.0664
Tcf24	2.29424	5.4396	1.24548	5e-05
Krt222	2.29447	1.87271	-0.293034	0.2828
Sox7	2.2957	3.62562	0.659296	0.0051
Cpa3	2.29609	2.21098	-0.0544898	0.86775
Lrig3	2.29829	2.8295	0.299984	0.1911
Fcgr3	2.3	3.00957	0.38792	0.22745
Aste1	2.30044	2.9433	0.355525	0.23005
Rreb1	2.30219	2.74139	0.251901	0.1868
Pcdh17	2.30288	2.97634	0.370096	0.0429
Sod3	2.30449	2.70807	0.232816	0.4126
Triqk	2.30611	2.82744	0.294034	0.35645
Zfp169	2.30648	1.97141	-0.226469	0.3491
5330434G04Rik	2.30669	2.27953	-0.0170862	0.94455
Zfp72	2.30705	3.03808	0.397108	0.1887
Cdk6	2.30709	2.6156	0.181068	0.50705
Kel	2.30772	2.86647	0.312803	0.23875
Acad10	2.30948	2.37372	0.0395847	0.86925
Mdfic	2.31183	3.03027	0.39041	0.1037
Scx	2.313	2.83637	0.29428	0.85435
Ankdd1b	2.31314	2.89162	0.322022	0.1814
Card10	2.31327	2.55566	0.14376	0.5186
Stard8	2.31431	2.72484	0.235584	0.2733
Pard3b	2.31763	2.87125	0.309024	0.09815
Gm19710	2.31783	2.00486	-0.209276	0.92135
1810044D09Rik	2.31887	2.71629	0.228218	0.6657
4930594C11Rik	2.32152	2.38854	0.0410599	0.93695
1700092M07Rik	2.32341	1.75237	-0.406939	0.5105
Tceanc	2.32375	2.78859	0.263083	0.2615
Frzb	2.32403	3.83093	0.721068	0.0058
4932411E22Rik	2.32493	2.13451	-0.12328	0.6512
Ganc	2.32554	2.32289	-0.0016456	0.9968
Etohi1	2.32588	2.07121	-0.167306	0.5803
Xkr6	2.32923	2.0705	-0.169872	0.54
Art1	2.32974	1.96055	-0.248914	0.46985
Zfp59	2.33013	2.38671	0.0346085	0.88105
Eya2	2.33014	2.64646	0.183645	0.49455
Smad7	2.33162	2.50492	0.103427	0.6446
Prokr1	2.3318	3.03603	0.38074	0.09395
Gm7325	2.33185	2.25091	-0.0509668	0.8993
Aoc3	2.33613	2.82495	0.274105	0.21175
Tmem63a	2.33749	2.94571	0.333657	0.1837
Tceal6	2.33886	1.66253	-0.492427	0.1562
Sh3tc2	2.33901	2.34408	0.00312394	0.98635
Trim56	2.33905	2.39201	0.0322979	0.8884
Ap5b1	2.33913	2.25739	-0.0513208	0.84205
Notch4	2.33915	2.74166	0.229063	0.24305
Gfpt2	2.33915	2.64046	0.174805	0.489
Usp51	2.34044	3.18987	0.446723	0.0965
Arhgef19	2.34048	2.60753	0.155882	0.51895
Ldlrap1	2.34228	3.10246	0.405498	0.1078
Akna	2.34262	2.61021	0.156045	0.4448
Aif1	2.34271	2.62224	0.162621	0.6581
Oxsm	2.3434	2.90401	0.309446	0.3819
Gbgt1	2.34349	2.01573	-0.217356	0.52245
Hs6st3	2.34357	2.44027	0.0583324	0.8444
Nos1ap	2.3462	2.38115	0.0213356	0.9343
1700120K04Rik	2.34631	2.21827	-0.0809606	0.86965
Mfsd3	2.34632	2.12713	-0.14149	0.74795
Avpi1	2.34662	2.81214	0.261082	0.43915
Pvr	2.34926	2.36924	0.0122201	0.9618
Zfp874b	2.35294	2.2793	-0.045875	0.8528
Suclg2	2.35498	2.88432	0.292512	0.24015
Pde7b	2.35563	2.55424	0.116782	0.6219
Cep83os	2.35667	2.8176	0.257718	0.2817
Mybl1	2.35704	3.70527	0.652601	0.00295
Nod1	2.35784	2.38129	0.014276	0.9524
Tmem243	2.35904	2.80368	0.249125	0.7889
Gpr165	2.36015	1.95013	-0.275307	0.30705
Itga1	2.36181	2.67937	0.182003	0.55655
Mog	2.36269	1.90294	-0.312199	0.32115
D630003M21Rik	2.36398	2.1308	-0.149827	0.5154
Fam65b	2.36424	2.34554	-0.0114556	0.96025
Stxbp5l	2.36545	2.56951	0.119376	0.50665
Rmnd1	2.3684	2.46786	0.0593461	0.83795
Fgf2	2.36881	1.88623	-0.32866	0.4451
Fgfbp3	2.37244	2.06906	-0.197394	0.5361
Tbx18	2.37448	2.4808	0.0631925	0.78195
Dnajc28	2.37449	2.40938	0.0210471	0.92945
Serpina6	2.37474	4.40965	0.892896	0.0037
Mettl18	2.37848	3.34472	0.491845	0.12035
Tcaim	2.37967	2.42209	0.0254875	0.91945
Slc25a40	2.38	2.37606	-0.00239157	0.99165
Slc10a3-ubl4	2.38093	2.23908	-0.0886171	0.9227
Lgals4	2.38347	1.305	-0.869014	0.03855
Tprn	2.38549	2.21919	-0.104252	0.67715
Dnaic2	2.38603	2.51242	0.0744695	0.76515
Gabbr2	2.38895	1.24961	-0.9349	0.0005
Nrg3	2.38939	1.98295	-0.268991	0.26255
Atp2b3	2.39023	1.81076	-0.400557	0.05665
Tmod4	2.3911	1.54331	-0.631644	0.07185
Galnt18	2.39144	2.68342	0.166193	0.51645
AI504432	2.39172	3.24363	0.439562	0.0448
Sgsh	2.40003	2.58165	0.105242	0.6373
Zfp458	2.40087	2.55613	0.0904073	0.70625
Pnma1	2.40274	2.13093	-0.173197	0.53125
Hvcn1	2.40301	2.76476	0.202312	0.6522
Fancb	2.4041	3.09533	0.364595	0.1622
Zfp759	2.40497	2.60873	0.117327	0.63745
3110021N24Rik	2.40544	2.28259	-0.0756326	0.8802
Zbed4	2.40566	2.44736	0.0247944	0.9065
Hk2	2.40652	2.49829	0.0539917	0.8022
Lat2	2.40667	2.09201	-0.202151	0.50485
Cep290	2.40886	2.62939	0.126377	0.5403
Nr6a1	2.40991	2.60254	0.110939	0.59155
Dkk1	2.41006	0.983401	-1.29322	0.0004
1110046J04Rik	2.41129	1.99406	-0.274098	0.85155
Insl6	2.41263	1.86039	-0.375002	0.4065
Gad2	2.41311	3.38197	0.486967	0.01935
Rnf182	2.42136	2.23663	-0.114493	0.64785
Plcl1	2.42222	2.31801	-0.06344	0.7563
Mal2	2.42321	2.02648	-0.257942	0.3615
Map3k7cl	2.42484	2.74018	0.176385	0.5628
Rab7l1	2.42538	2.6669	0.136951	0.6817
Pamr1	2.42585	2.78233	0.197804	0.44185
Batf3	2.4319	3.41584	0.490158	0.20825
Plch1	2.43194	2.81445	0.210747	0.29585
Prdm16	2.43233	2.68785	0.144111	0.65385
Gxylt2	2.43256	2.59078	0.0909108	0.7585
Nat2	2.43327	1.9872	-0.292163	0.3876
Rapgefl1	2.43359	2.18211	-0.157367	0.4926
Lrrtm2	2.43477	2.89302	0.248792	0.6564
2210404O09Rik	2.43614	2.71972	0.158857	0.5554
Cmbl	2.43716	3.05859	0.327665	0.3439
Tmem240	2.43746	1.71727	-0.505262	0.1424
2210408I21Rik	2.43748	2.53503	0.0566166	0.85385
Ppp1r3b	2.43833	2.85835	0.229292	0.30745
1700109K24Rik	2.43924	2.75889	0.177654	0.92905
Pcdhga6	2.43933	2.67611	0.133652	0.6285
Grid2ip	2.44275	2.06037	-0.245605	0.3166
Pld4	2.44283	2.78131	0.187215	0.5021
2610027K06Rik	2.44564	2.07166	-0.239425	0.62155
Cnnm1	2.44662	1.76906	-0.467808	0.03875
Mettl15	2.44775	2.79242	0.190062	0.52145
Nhej1	2.44905	2.51436	0.0379688	0.91935
E130317F20Rik	2.44985	2.83711	0.211728	0.8441
Man2c1os	2.4502	2.21096	-0.148229	0.90255
Gm6568	2.45113	2.25681	-0.119164	0.76065
Socs1	2.45128	2.81109	0.197598	0.5625
4932416H05Rik	2.45301	2.55726	0.0600492	0.9004
Scube3	2.45315	2.89957	0.241207	0.31625
Pld2	2.45327	2.67218	0.123313	0.59175
Casp8	2.45342	3.50392	0.51418	0.0411
Pctp	2.4551	2.48531	0.0176482	0.9522
Nedd9	2.45559	3.42287	0.479135	0.02595
Slc6a17	2.45807	2.74588	0.15974	0.43025
Trpm5	2.4581	2.68483	0.127288	0.5677
Ell2	2.4604	3.25204	0.402453	0.0768
Drp2	2.46743	2.1564	-0.19438	0.3385
Stc1	2.47	3.04819	0.303443	0.17725
Mir22hg	2.47457	2.35097	-0.0739221	0.80815
Nrros	2.4747	3.11676	0.332791	0.1567
Dsc2	2.47737	2.50819	0.0178378	0.9378
Zranb3	2.48483	3.25875	0.391175	0.0825
Lrrc27	2.48557	1.64076	-0.599208	0.1914
Arntl	2.48915	2.39188	-0.0575062	0.81525
Igsf11	2.49081	2.59656	0.0599844	0.8004
C030039L03Rik	2.49157	2.39772	-0.0553897	0.8032
Prelp	2.49186	2.18838	-0.187363	0.4254
Gpr156	2.49365	3.16335	0.343194	0.1075
9930012K11Rik	2.4964	2.12217	-0.23431	0.42285
Spi1	2.49866	2.84111	0.185299	0.56575
Zfp182	2.49885	2.79307	0.160589	0.42975
Rmi2	2.4989	3.38632	0.438422	0.05145
6330418K02Rik	2.50115	2.85573	0.19127	0.86835
Mfap3l	2.50541	2.20227	-0.186056	0.37225
Ddb2	2.50575	2.85285	0.187162	0.7879
Lmcd1	2.50717	2.88996	0.204987	0.48535
Arhgef26	2.5077	2.90848	0.2139	0.31165
Ankrd42	2.5078	2.37165	-0.0805333	0.75605
Ripk3	2.50802	2.93155	0.225118	0.42535
Snai1	2.51242	2.56715	0.0310864	0.9202
Ero1lb	2.51655	2.77765	0.142418	0.53875
Cep152	2.51741	3.17085	0.332925	0.0974
Zbtb37	2.51747	2.3566	-0.095267	0.68555
Etnk2	2.51826	2.41942	-0.0577698	0.83385
1110002L01Rik	2.51908	2.20097	-0.194759	0.8357
Zfp575	2.51968	2.53552	0.00904472	0.97725
Unc5c	2.52088	1.97016	-0.355615	0.0709
Rpsa	2.52166	2.64608	0.0694861	0.81355
Tbc1d4	2.52365	2.63634	0.0630278	0.74845
Fsbp	2.52425	2.74281	0.119798	0.71885
Map10	2.52556	2.73249	0.113615	0.62925
Zfp764	2.52619	2.86342	0.180775	0.4856
1500015O10Rik	2.52637	3.26625	0.37057	0.33315
Tpk1	2.52757	2.99811	0.246301	0.35355
3110062M04Rik	2.52885	2.61221	0.0467886	0.84215
Mipol1	2.52962	3.3901	0.422404	0.50625
Tfeb	2.53254	2.33969	-0.114265	0.6606
Zfp850	2.53371	2.82601	0.157516	0.4464
Kif24	2.53689	3.03455	0.258424	0.2085
Ctse	2.53705	3.52671	0.475169	0.07435
Nadsyn1	2.53768	2.29564	-0.144611	0.5892
Trmt12	2.53841	2.93919	0.211495	0.35925
Fign	2.5391	2.70189	0.0896534	0.63235
Lpl	2.53931	4.23533	0.73804	0.00105
Kcnn3	2.54305	2.35078	-0.113423	0.57045
Ppih	2.54362	3.4774	0.451128	0.1728
Ptprk	2.54475	3.70564	0.542202	0.00725
Atp1b4	2.54589	2.57724	0.0176547	0.94145
Reln	2.54643	2.99889	0.235954	0.18185
Tanc1	2.54823	3.00559	0.238149	0.2109
Xkr8	2.54958	2.65054	0.0560274	0.8061
Emr1	2.55087	3.60864	0.500468	0.04015
Elac1	2.55234	2.92123	0.194755	0.36745
Homez	2.55305	2.53387	-0.0108799	0.957
Calcrl	2.55411	4.18934	0.713904	0.0011
Wfikkn2	2.55469	3.32401	0.379777	0.10095
6720489N17Rik	2.55952	3.1429	0.296223	0.25515
Pawr	2.55995	2.342	-0.128374	0.65665
Tuba4a	2.56272	3.10163	0.275353	0.6355
Phf19	2.56397	3.11912	0.282759	0.19945
Fes	2.56746	3.14231	0.291487	0.22835
Loxl3	2.56809	2.89389	0.172313	0.60255
Slc43a1	2.5751	3.33147	0.371528	0.15055
Kif19a	2.57668	2.45899	-0.0674507	0.7702
Zfp939	2.57936	2.47884	-0.057344	0.8346
Tssk6	2.5795	2.71318	0.072896	0.92365
Rhov	2.57995	2.45423	-0.0720737	0.81195
Tsacc	2.58198	2.91413	0.174585	0.72895
Ttc32	2.58351	2.899	0.166221	0.62775
Nfatc1	2.58397	2.60918	0.0140045	0.9483
Lpcat2	2.58452	2.32487	-0.152748	0.57765
2410021H03Rik	2.58949	2.2485	-0.203709	0.90845
Gprc5c	2.58968	3.10168	0.260274	0.3459
Slc44a5	2.59322	1.54602	-0.746188	0.0032
Pcdhgb1	2.59336	2.09817	-0.305694	0.69365
Lrrc32	2.59481	3.2953	0.344782	0.11945
A230072C01Rik	2.59839	2.32886	-0.157989	0.64975
Slc25a42	2.6005	2.4471	-0.087714	0.7298
Syne4	2.6019	2.17265	-0.260109	0.43705
Prorsd1	2.60441	2.80633	0.107725	0.71195
Gm11944	2.60488	2.04563	-0.348672	0.79855
Gpd1	2.60508	2.4527	-0.0869557	0.7236
Fam221a	2.60522	3.25629	0.321822	0.2453
Palm2	2.60734	2.55934	-0.0268109	0.8864
Luzp2	2.60836	3.049	0.225193	0.2943
Lin52	2.612	3.17817	0.283043	0.30255
Cdkl3	2.61538	2.32817	-0.167822	0.56065
Cd44	2.61539	2.53471	-0.045204	0.8449
A730017L22Rik	2.6171	2.38223	-0.13566	0.6295
Tmc3	2.61738	3.88518	0.569859	0.0077
Shisa3	2.61871	2.38594	-0.134299	0.57435
Bhlhe40	2.61919	2.91683	0.15528	0.51545
Arsi	2.62328	2.75289	0.0695746	0.8067
Fras1	2.62352	2.45389	-0.0964343	0.5669
Zfp119a	2.62457	2.5893	-0.0195159	0.9454
Dlx1	2.62608	2.96269	0.173995	0.49445
Cdkn2d	2.62722	2.63041	0.00174593	0.9888
Myo1e	2.63161	3.05232	0.213962	0.3024
Eepd1	2.63277	3.04649	0.210566	0.3912
Sesn2	2.63369	2.47832	-0.0877231	0.73395
Fam212b	2.63475	2.64008	0.00291363	0.98915
Acp1	2.63525	2.76353	0.0685755	0.7872
Rps23	2.63526	2.48162	-0.0866625	0.85115
Fhdc1	2.6376	2.99014	0.180985	0.3514
9130023H24Rik	2.63817	2.63862	0.000246888	0.99705
Cttnbp2	2.63839	2.35184	-0.165869	0.41415
1700086O06Rik	2.64047	2.72371	0.0447749	0.95915
Mtmr11	2.64533	2.4213	-0.127666	0.62035
Hes5	2.64579	2.33835	-0.17821	0.5982
Armc7	2.64859	2.75649	0.0576071	0.8861
Tenm2	2.65447	2.51542	-0.0776278	0.66125
Srgn	2.65531	2.87501	0.114689	0.7509
Tmem51	2.65564	3.5286	0.410037	0.1287
Prune2	2.65758	2.4833	-0.0978505	0.56895
1700049G17Rik	2.66092	2.55442	-0.0589302	0.787
Zfp109	2.66265	2.93956	0.142735	0.56675
Tmem150c	2.66451	1.88612	-0.498452	0.0489
Fam71e1	2.66551	2.09006	-0.350868	0.39525
Myot	2.66697	2.24979	-0.245414	0.392
Rftn2	2.66721	2.98912	0.16439	0.47295
Mettl20	2.66776	2.52554	-0.0790417	0.81785
C1qtnf2	2.66795	3.69323	0.469151	0.1216
Fstl5	2.66936	3.52587	0.401482	0.0638
1700124L16Rik	2.67119	2.66181	-0.00507142	0.9569
Sez6	2.67178	3.63913	0.445793	0.0366
Lag3	2.67205	2.45982	-0.119396	0.6812
Mpeg1	2.67351	2.96726	0.150395	0.4912
Fam195a	2.67513	2.6451	-0.0162834	0.96085
Adam8	2.6754	2.59066	-0.0464357	0.8439
Ehhadh	2.67624	2.72438	0.0257233	0.91485
Fuom	2.67773	2.34274	-0.192813	0.47005
P4ha3	2.67818	2.83484	0.0820136	0.753
Ccdc126	2.68242	3.29067	0.294844	0.2904
Kctd21	2.68267	2.76231	0.0422066	0.86565
Fam105a	2.68473	3.4004	0.340924	0.15525
Hoxb6	2.685	3.36857	0.327216	0.28975
Chd1l	2.68606	3.09178	0.202948	0.3994
Rps6ka5	2.68753	3.44261	0.35722	0.1048
Helb	2.69187	3.18795	0.244019	0.45425
Ror2	2.69533	2.92771	0.119312	0.5903
Armc2	2.69566	1.91759	-0.491347	0.03045
Plscr1	2.69632	3.63135	0.429513	0.11115
Shisa9	2.69785	1.74214	-0.630952	0.0067
Ybey	2.69847	2.84845	0.0780345	0.8838
Amacr	2.69863	2.71095	0.00657159	0.98055
Mttp	2.69904	3.03054	0.167131	0.45145
Tex40	2.69917	3.1024	0.200868	0.59055
Lepr	2.70263	2.25843	-0.25904	0.23675
Leng9	2.70364	2.18199	-0.309255	0.2992
B3gnt4	2.70562	1.52293	-0.82911	0.50545
2900009J06Rik	2.706	2.41455	-0.164405	0.7503
Prkd1	2.70717	2.7289	0.0115308	0.963
Uap1l1	2.70906	2.57816	-0.0714506	0.8111
Celsr1	2.71067	2.87771	0.0862716	0.61465
Manba	2.71194	3.47882	0.359274	0.1129
Tnmd	2.71439	2.36721	-0.197441	0.554
Cacng1	2.71641	1.84391	-0.558939	0.1319
Pex5l	2.71754	3.3988	0.322723	0.19025
Myzap	2.71949	2.82778	0.056333	0.8329
2610316D01Rik	2.72357	3.6584	0.425714	0.23205
Dclre1c	2.72616	2.71117	-0.00795828	0.97905
Fosl2	2.7269	2.75581	0.0152179	0.94045
Myom3	2.73096	2.58666	-0.078316	0.7075
Comtd1	2.73122	2.31305	-0.239746	0.7667
Tcfl5	2.73243	2.17403	-0.329816	0.44435
Jph2	2.73244	2.81792	0.0444423	0.84205
Tcap	2.73254	2.28863	-0.25576	0.4985
Chsy3	2.73623	2.82225	0.0446588	0.84825
Rab32	2.73628	3.49523	0.353174	0.19125
Car3	2.73717	1.66567	-0.716578	0.0346
Gucy1a2	2.73932	2.93465	0.0993688	0.56645
Ppm1k	2.74231	3.02089	0.139586	0.5038
Itga9	2.74717	3.34049	0.282113	0.1376
Arg2	2.75026	2.66187	-0.0471249	0.94735
Plekhh2	2.75109	2.91879	0.0853652	0.65245
Ccdc116	2.75253	2.00711	-0.455638	0.0547
Zfp661	2.75595	3.36363	0.287469	0.2256
Lrrc56	2.7562	3.25506	0.240002	0.3593
BC020402	2.76117	2.54668	-0.116659	0.67955
1110017D15Rik	2.7612	2.66813	-0.0494638	0.91605
Dscam	2.76273	3.05992	0.147402	0.42035
Mtfr2	2.76305	4.4215	0.678275	0.0091
Katnal2	2.76507	2.76347	-0.000833576	0.99145
Fam175a	2.76668	3.06838	0.149319	0.56705
Pam16	2.77021	2.39311	-0.211106	0.65095
Zfp619	2.77038	2.62603	-0.0772025	0.7092
Atp10b	2.77093	2.89579	0.0635896	0.74395
5430405H02Rik	2.77136	3.35767	0.276868	0.52675
Spsb1	2.77411	2.6089	-0.088582	0.71355
Setd4	2.77492	2.92126	0.0741445	0.79945
Rtl1	2.77654	3.51448	0.340019	0.12155
Mrap2	2.77819	5.24121	0.915757	0.00045
0610009L18Rik	2.78142	3.7513	0.43157	0.2739
Cers1	2.78229	5.96252	1.09965	0.31165
Brdt	2.78241	2.59544	-0.100355	0.63535
BC030500	2.78267	1.1168	-1.3171	0.0009
Calml4	2.78989	3.91308	0.488095	0.4581
Zscan20	2.79066	2.42524	-0.202481	0.3258
Tmsb15b1	2.79092	3.95445	0.502737	0.57685
Ppp1r13l	2.79346	2.87836	0.0431918	0.84625
Fam131c	2.79537	1.89193	-0.563178	0.08645
Per2	2.79635	2.50049	-0.161336	0.41945
Adcy4	2.79657	3.63955	0.3801	0.11085
Igf2os	2.79731	3.28801	0.233174	0.8685
Nmnat1	2.79905	2.84198	0.0219612	0.9497
Tuba1c	2.79912	3.62452	0.372816	0.16585
Clybl	2.8005	2.79354	-0.00358924	0.9899
Thsd7b	2.80052	0.759124	-1.88329	5e-05
Dusp9	2.80252	3.4892	0.316172	0.19045
Fitm1	2.80426	2.00195	-0.486215	0.2226
Robo4	2.80583	3.84309	0.453838	0.03595
Setdb2	2.80591	3.2263	0.201411	0.39235
Rhbdd1	2.80599	3.15219	0.167848	0.46245
Adamts4	2.80615	3.26891	0.220219	0.32715
Il1r1	2.80819	3.49228	0.314529	0.1313
Nfkb2	2.81005	3.40429	0.27676	0.5452
Gcfc2	2.81212	3.23227	0.200891	0.5947
A330076H08Rik	2.81361	2.70587	-0.0563299	0.85195
Sdc4	2.8137	2.64856	-0.0872605	0.74495
Flt4	2.81551	3.51508	0.320158	0.09915
AK129341	2.81722	2.71388	-0.0539163	0.81
E130012A19Rik	2.81956	2.80623	-0.00683842	0.9804
Pcdhb3	2.81961	2.17423	-0.374991	0.85435
Uvssa	2.82042	2.64411	-0.0931252	0.61755
Crebl2	2.82243	2.19791	-0.360808	0.19335
Adamts19	2.82532	2.8088	-0.00846175	0.968
Prx	2.82559	3.0139	0.0930816	0.64765
[truncated: 11,415 more rows]

## Sheet: B-Downregulated Genes
List of genes(526) Downregulated in Isl1 hypo mutant sympathetic neuron at E14.5(p ≤ 0.05)
Gene Symbol	RPKM ctrl	RPKM hypo	log2(Fold Change hypo vs ctrl)	P-value
Ampd3	39.3174	48.094	-0.290691	0.0476
Ncan	23.0363	28.2068	-0.292132	0.04675
St8sia2	48.6528	59.6131	-0.293106	0.04855
Rab3b	46.4552	56.9746	-0.294477	0.04865
Numbl	30.5344	37.5206	-0.297248	0.04885
Scarb2	50.5853	62.1655	-0.297396	0.0481
Pde3a	21.3973	26.3243	-0.298966	0.04855
Sbk1	128.652	158.433	-0.300392	0.04975
Fam193b	20.286	24.9966	-0.30125	0.04595
Ppp2r2c	38.7397	47.7396	-0.301371	0.0419
Tagln3	239.582	295.316	-0.301739	0.04225
Faxc	37.1882	45.8404	-0.301776	0.0429
Ctif	18.872	23.2648	-0.301901	0.04215
Atp2b2	13.7323	16.9703	-0.305447	0.0466
Gramd1a	52.9508	65.4408	-0.305537	0.04195
Rusc2	28.9941	35.8343	-0.305583	0.0423
Cul9	8.64499	10.6892	-0.306221	0.04575
Sema4f	21.4286	26.5062	-0.306791	0.04545
Atat1	57.921	71.7112	-0.308112	0.04375
Nmnat2	13.0207	16.1295	-0.308887	0.04685
Prkcz	12.5767	15.5819	-0.309117	0.0494
Morn4	39.0584	48.4179	-0.309907	0.0463
Plekhm3	10.151	12.5848	-0.310058	0.04415
Tecr	168.182	208.538	-0.310282	0.035
Csdc2	32.5707	40.3884	-0.310365	0.04195
Nalcn	10.901	13.5177	-0.310385	0.04665
Coro1a	37.2672	46.2355	-0.311093	0.04775
Mturn	34.5074	42.8184	-0.311323	0.03905
Reep2	32.2819	40.0881	-0.312447	0.0418
Rasl10b	16.8109	20.9347	-0.316501	0.04255
Meis3	38.4507	47.9396	-0.318206	0.03805
Rusc1	44.8499	55.922	-0.31831	0.04105
Nt5dc3	12.676	15.8155	-0.31924	0.03625
Mmp15	78.2454	97.6268	-0.319271	0.03295
Gatsl2	13.5462	16.9025	-0.319345	0.0374
Cacna1b	32.5615	40.6497	-0.320077	0.0307
2016-09-05	129.789	162.056	-0.320322	0.03795
Sarm1	17.7781	22.2051	-0.320792	0.03535
Nrp1	93.9164	117.378	-0.321716	0.03575
Fam20c	36.9253	46.1572	-0.321946	0.03215
Gse1	45.8769	57.3509	-0.322049	0.03745
BC018242	46.018	57.5405	-0.322377	0.03135
Wnk2	16.7481	20.9541	-0.323231	0.03305
Dhcr7	42.5805	53.3012	-0.323977	0.0293
Slc1a4	31.8905	39.9262	-0.324211	0.03125
Map6	106.906	133.911	-0.324935	0.0394
Fasn	111.091	139.232	-0.32574	0.04905
Tubb2a	224.731	281.689	-0.325902	0.0272
R3hcc1	40.3686	50.606	-0.326077	0.036
Vegfa	19.2847	24.1856	-0.326694	0.03955
Plxna1	15.7474	19.7511	-0.32682	0.02825
Trpv2	23.8313	29.9254	-0.32851	0.03475
Slc18a3	25.484	32.0094	-0.328904	0.04225
Tnpo1	50.5051	63.4944	-0.330199	0.02555
Klhl42	8.80628	11.0726	-0.330392	0.03785
Sncg	260.493	327.579	-0.330599	0.02865
Dysf	6.24852	7.85841	-0.330724	0.03845
Tshz3	9.12003	11.4698	-0.330725	0.0405
Dpysl5	132.121	166.175	-0.330838	0.0345
Celf6	17.3539	21.831	-0.331113	0.0361
Sqle	120.636	151.984	-0.333255	0.02575
Kif5a	120.763	152.22	-0.333984	0.0348
Clcn6	41.5669	52.4169	-0.334596	0.02645
Sc5d	23.2404	29.3313	-0.335806	0.0408
Cyp51	69.359	87.5465	-0.335966	0.0258
Plekha6	28.4853	35.9634	-0.336311	0.02565
Ptprn	57.6723	72.863	-0.337309	0.02445
Acly	172.457	217.945	-0.337726	0.0328
Asns	39.0888	49.4089	-0.338017	0.03055
Cndp2	32.3411	40.8801	-0.33803	0.02945
Rhou	16.9669	21.452	-0.33839	0.03195
Diras1	11.1969	14.1595	-0.338669	0.0415
Tmem178b	12.2806	15.5351	-0.339158	0.04315
Leng8	56.1967	71.104	-0.339447	0.0254
Camk4	4.71791	5.97095	-0.339815	0.03265
Fam57b	56.5206	71.5355	-0.339882	0.02395
Trim3	26.7577	33.8704	-0.340072	0.0255
Npr2	14.7591	18.6866	-0.340402	0.0338
Fsd1	28.7557	36.4209	-0.340919	0.03255
Zfhx2	22.8511	28.9476	-0.34118	0.02185
Anks1	19.087	24.1899	-0.341811	0.024
Nrcam	19.505	24.7522	-0.34371	0.0214
Dusp26	78.0872	99.1127	-0.343985	0.0207
Gtpbp6	26.0817	33.112	-0.344316	0.0472
Mapk8ip2	82.9051	105.253	-0.34433	0.02095
L1cam	150.422	191.052	-0.344948	0.03205
Bsn	10.92	13.8703	-0.345017	0.0203
Mapk4	7.5126	9.54304	-0.345137	0.03875
Fbrsl1	26.2767	33.3992	-0.346032	0.027
Hdac10	11.7557	14.9425	-0.346067	0.04925
4931428F04Rik	32.964	41.9024	-0.346141	0.0374
Snx18	20.9253	26.6031	-0.346348	0.0245
Kctd13	19.9604	25.3815	-0.346634	0.0444
Fbxo41	5.6279	7.15704	-0.346768	0.0388
Agrn	107.959	137.31	-0.346951	0.0295
Por	48.4723	61.6756	-0.347539	0.0218
Tmem120a	33.183	42.2794	-0.349513	0.03655
Kif1a	107.853	137.475	-0.35011	0.0299
Synpo2	5.37168	6.84916	-0.350553	0.0355
Fam163a	26.0342	33.2125	-0.351316	0.02125
Gdpd5	32.7349	41.7678	-0.351562	0.01825
Chd7	9.998	12.7702	-0.353072	0.0192
Shisa7	14.3567	18.341	-0.353349	0.0216
Tlx2	83.2713	106.381	-0.353352	0.01825
BC037034	23.8866	30.5182	-0.353473	0.0276
Nedd4l	10.7284	13.7076	-0.353538	0.0188
Acsl4	16.6244	21.2421	-0.353627	0.02145
Dlgap4	54.001	69.0598	-0.35486	0.01935
Apbb1	106.327	136.074	-0.355882	0.0204
Ypel3	46.5751	59.6298	-0.356475	0.0294
Sgtb	14.4843	18.5507	-0.356985	0.03385
G6pc3	22.3045	28.5675	-0.357037	0.04065
Stx1b	18.9466	24.2685	-0.357144	0.0392
Gfod1	3.79286	4.86007	-0.357691	0.0458
Ggt7	30.1692	38.6667	-0.358016	0.01945
Hipk2	27.0034	34.6232	-0.358599	0.01655
Ccdc64	16.4511	21.1046	-0.359376	0.0414
Gfra3	168.934	216.781	-0.359782	0.0154
Trim46	23.6335	30.3328	-0.360042	0.02115
Sdf2l1	42.1301	54.1019	-0.360827	0.0285
Gap43	961.703	1235.25	-0.361136	0.03355
Ndrg4	55.7488	71.6507	-0.362039	0.01575
Cdk5r2	20.9768	26.9626	-0.362163	0.02095
Rab3a	65.7868	84.6321	-0.363408	0.02235
Insig1	27.3428	35.1879	-0.363917	0.0213
Jph3	16.072	20.6931	-0.364601	0.0189
Chrna7	44.8338	57.7352	-0.364864	0.0166
Lrrc75b	12.3397	15.8912	-0.364924	0.01805
Nhs	5.54803	7.14717	-0.365395	0.03125
Map1a	18.0426	23.2487	-0.365743	0.02205
Zfr2	6.20687	7.99847	-0.365857	0.0497
Fut8	14.9858	19.3125	-0.365936	0.02525
Stmn2	916.316	1181.5	-0.366697	0.0384
Zfyve27	13.388	17.2685	-0.367205	0.0161
P4htm	13.6813	17.6483	-0.367324	0.0413
Dhcr24	109.072	140.728	-0.367626	0.0153
Atp8a2	13.746	17.7625	-0.369823	0.0223
Fat4	7.18524	9.28829	-0.370377	0.0126
Sfxn3	20.0922	25.9772	-0.370608	0.0188
Mrgpre	8.96106	11.596	-0.371882	0.02765
Epb4.1l3	67.5574	87.5153	-0.373423	0.01195
Hspa12a	20.5784	26.6702	-0.374098	0.011
Sertad4	14.9897	19.4309	-0.374382	0.02015
Unc13a	16.256	21.0746	-0.374531	0.0116
Kcnc4	15.2972	19.8387	-0.375054	0.02085
Nsdhl	43.0429	55.8811	-0.376584	0.0135
Hcn4	10.714	13.9197	-0.377627	0.02195
Iglon5	30.2917	39.389	-0.37887	0.0136
Ngfr	38.0533	49.4922	-0.37918	0.0121
Eno2	16.3948	21.3267	-0.379423	0.0221
Camkk2	14.7001	19.1223	-0.379434	0.0139
Slc25a27	17.6006	22.8979	-0.37959	0.01865
Ablim3	5.10521	6.64656	-0.380635	0.0373
Ppm1e	7.95878	10.3682	-0.381547	0.01765
Pcyt2	25.7967	33.6157	-0.381949	0.01545
Plxnc1	7.75484	10.1096	-0.382554	0.01645
Atp13a2	58.4283	76.1791	-0.382728	0.00885
Pik3cd	23.0525	30.0629	-0.383059	0.0103
Capn5	17.086	22.2878	-0.383442	0.01395
Arhgap28	48.4408	63.211	-0.383952	0.0104
Chl1	6.44876	8.41847	-0.384537	0.01845
Abhd11	24.0028	31.3577	-0.385617	0.03815
Tubb4a	181.759	237.607	-0.386555	0.01015
Syngr3	47.4618	62.0691	-0.387108	0.01045
Hectd3	15.3471	20.0792	-0.387734	0.0121
Capn1	21.1968	27.7445	-0.388356	0.01245
B4galnt1	18.3916	24.105	-0.390284	0.0166
Mapt	143.181	187.832	-0.391602	0.0135
Dennd6b	9.29781	12.199	-0.391801	0.0149
Elovl7	4.5091	5.91647	-0.391898	0.03515
Nov	13.3145	17.4765	-0.392418	0.02575
Nrbp2	10.9893	14.4253	-0.392502	0.02625
Usp20	20.842	27.4161	-0.395526	0.00805
Plxna3	43.4534	57.1726	-0.395855	0.0086
Rnf165	9.46404	12.4561	-0.396322	0.00935
Tubb3	920.755	1212.45	-0.397038	0.0277
Arhgap23	20.1546	26.5627	-0.398291	0.0094
Atp1b1	97.1746	128.131	-0.398966	0.00975
Ppp1r16b	2.90331	3.82849	-0.399081	0.0349
Usp35	6.50333	8.57718	-0.399325	0.0249
Mgst3	51.7943	68.349	-0.400127	0.029
Cacna1a	10.2235	13.4926	-0.400279	0.0086
Gal	34.7382	45.9029	-0.402063	0.037
Cdh22	11.3935	15.0599	-0.402501	0.01595
Malat1	54.3884	71.9676	-0.404049	0.00725
Ralgds	79.5481	105.262	-0.40408	0.00735
Lrrc16b	25.0073	33.1345	-0.405985	0.007
Tm4sf4	14.0346	18.5989	-0.406232	0.04515
Fah	10.9664	14.5368	-0.40662	0.0393
Zfp771	28.03	37.1714	-0.407218	0.02265
Agap2	4.36134	5.78409	-0.40732	0.0204
Igfbpl1	21.0651	28.0095	-0.411064	0.00955
Sptbn2	30.5849	40.6962	-0.412076	0.00545
Osbpl5	17.6004	23.4728	-0.415378	0.0077
BC005764	92.5288	123.404	-0.415418	0.03015
Csmd2	3.06586	4.08917	-0.415515	0.01165
Ndrg2	40.7138	54.4077	-0.418291	0.00605
Esyt1	101.864	136.148	-0.418524	0.00615
Fdps	43.3567	58.0744	-0.421648	0.00845
Ankrd13d	10.7692	14.4271	-0.421871	0.02065
Slc25a1	72.2964	96.8841	-0.422337	0.0049
Rac3	45.6641	61.2043	-0.422575	0.00895
Rai2	11.5328	15.4663	-0.423387	0.0156
Ckm	15.7462	21.1169	-0.42339	0.0322
Phldb1	49.3531	66.1894	-0.42346	0.00405
Wscd2	10.9995	14.7761	-0.425823	0.0086
Hcn3	15.0991	20.2904	-0.426333	0.00775
Ppfia2	10.3697	13.9425	-0.427113	0.0058
Kdm5d	3.27314	4.40285	-0.427762	0.0285
Ankrd13b	53.0552	71.3967	-0.428362	0.00475
Slc25a22	21.7967	29.3404	-0.428777	0.00615
Mast1	34.0736	45.8779	-0.429143	0.0035
Eif2s3y	11.8088	15.9066	-0.429759	0.028
Tle4	35.7662	48.191	-0.430166	0.0043
Th	207.278	279.555	-0.431569	0.0039
Stat2	14.4319	19.4731	-0.432222	0.00545
Nt5c	29.0214	39.2104	-0.434117	0.02695
Hsd17b7	13.9841	18.8945	-0.434186	0.0062
Vim	861.655	1164.49	-0.434521	0.01245
Arnt2	25.6737	34.6984	-0.434578	0.00385
Ncam1	147	198.734	-0.435024	0.0113
D130043K22Rik	2.94031	3.97523	-0.43507	0.0286
Dqx1	5.56034	7.51767	-0.435111	0.02355
Zfp579	22.269	30.1089	-0.435153	0.00675
Kifc2	6.50955	8.80184	-0.435248	0.0177
Dnajc6	17.0648	23.1248	-0.438423	0.00395
Grina	140.192	190.07	-0.439126	0.00275
Rab33a	20.664	28.0229	-0.439487	0.01675
Upk3b	6.34929	8.61528	-0.440303	0.0378
Gsg1l	3.93583	5.34269	-0.440898	0.02715
Jakmip1	5.48292	7.44866	-0.442036	0.03515
Cdk14	14.7877	20.0949	-0.44244	0.00385
Slc29a4	51.5767	70.1491	-0.443705	0.00315
Slc8a3	3.73503	5.08091	-0.443968	0.0195
Ssh3	5.60892	7.63266	-0.444464	0.02175
Creld1	29.5556	40.2419	-0.445267	0.0045
Foxo3	25.5338	34.7745	-0.445622	0.00305
Myc	32.5625	44.3588	-0.446008	0.00375
Bdnf	3.0685	4.18022	-0.446044	0.04145
Fam189b	26.3888	35.9898	-0.44766	0.00345
Abhd14b	10.0903	13.8009	-0.451799	0.0309
Tmem164	28.7061	39.2644	-0.451866	0.0047
Hrk	7.19353	9.84293	-0.452387	0.0066
Abcc8	2.35668	3.22877	-0.454231	0.0326
Cwc22	23.0984	31.658	-0.454776	0.0028
Nell2	41.6421	57.1007	-0.455464	0.0024
Pfkp	43.4464	59.6764	-0.457922	0.0147
Atp1a3	46.0064	63.2016	-0.458127	0.00225
Snhg11	19.9708	27.438	-0.458284	0.0022
Mdga1	4.59165	6.31071	-0.458791	0.005
Sh2d5	3.457	4.75423	-0.459691	0.03085
Cpeb2	21.6498	29.7803	-0.460007	0.00235
Scd1	35.091	48.2994	-0.460903	0.00205
Kcnn1	3.52705	4.85614	-0.461347	0.02425
Slc7a8	8.98807	12.377	-0.461575	0.0067
Uty	2.84395	3.91795	-0.462201	0.0305
Gnal	12.0415	16.6296	-0.46573	0.0151
Jph4	35.9607	49.669	-0.465924	0.00235
Cnnm1	1.76906	2.44662	-0.467808	0.03875
Arhgdig	40.0127	55.3402	-0.467869	0.00525
Adap1	14.5731	20.1711	-0.46898	0.00475
Mmp24	18.3487	25.4394	-0.471383	0.00445
Adam11	3.45768	4.79663	-0.472215	0.01235
Epha5	9.5581	13.2752	-0.473939	0.0019
Ptpro	18.8846	26.2655	-0.475957	0.0019
Dock3	2.12152	2.9614	-0.481184	0.01045
Stk19	9.29481	12.9843	-0.482276	0.0341
Pde9a	9.16672	12.8056	-0.482295	0.01095
Col5a3	6.55311	9.15709	-0.482708	0.0023
N28178	6.05912	8.46796	-0.482907	0.00925
Wnt2b	3.18766	4.45537	-0.483047	0.0262
Srcin1	10.6464	14.8989	-0.484834	0.0016
Lifr	19.1793	26.8434	-0.485012	0.0024
Col11a2	1.51393	2.12139	-0.486714	0.02245
Tppp3	151.304	212.052	-0.486973	0.00115
Ptpn5	7.09544	9.9495	-0.487732	0.0062
Wbscr17	5.45689	7.65449	-0.488227	0.00755
Acss2	11.8077	16.5642	-0.488342	0.00355
Cacna2d2	6.09685	8.55418	-0.488566	0.0033
Parp8	19.1744	26.9029	-0.488579	0.00175
Car11	4.86097	6.82117	-0.488774	0.04635
Gldc	3.46811	4.86837	-0.489292	0.0196
Ryr3	3.0123	4.23152	-0.490312	0.0023
Diablo	68.485	96.2126	-0.490438	0.00125
Armc2	1.91759	2.69566	-0.491347	0.03045
Tmem145	14.5954	20.5229	-0.49172	0.0052
Tspan17	36.0732	50.7441	-0.492313	0.0022
Snph	4.60931	6.48776	-0.493171	0.00615
Rab6b	93.365	131.426	-0.493297	0.00115
Abca7	19.9407	28.0941	-0.494554	0.00105
Arhgef28	45.9446	64.7396	-0.494753	0.00075
Bdh1	19.8407	27.9637	-0.495092	0.00145
Tmem150c	1.88612	2.66451	-0.498452	0.0489
Cplx1	76.8703	108.684	-0.499636	0.0009
Ppp1r3e	7.26421	10.2733	-0.500024	0.01795
Pacsin3	7.48958	10.5941	-0.50031	0.01275
Kcnd3	3.70674	5.24343	-0.500361	0.01435
Fam155a	14.8649	21.029	-0.500472	0.00195
Prph	650.938	920.993	-0.500669	0.0027
Pcbp3	130.609	184.924	-0.501683	0.00095
Dtx1	18.846	26.6861	-0.501831	0.00065
Mvk	37.2696	52.7751	-0.50186	0.0012
Sema4g	16.2524	23.0328	-0.503039	0.0012
Firre	12.0987	17.1617	-0.504337	0.0015
Abcg4	18.0787	25.6487	-0.504593	0.00125
D430041D05Rik	6.0255	8.56768	-0.507824	0.00105
Golm1	35.9409	51.1438	-0.508932	0.00075
Eml5	47.5505	67.7204	-0.510129	0.00135
Ctnna2	39.3507	56.0605	-0.510597	0.0014
Lmtk3	24.2191	34.554	-0.512707	0.00075
Sv2c	58.4304	83.3983	-0.513299	0.00035
Ephx1	6.60359	9.43457	-0.514707	0.01875
Impdh1	24.4353	34.9333	-0.515639	0.00095
Ckb	53.484	76.4704	-0.515794	0.00095
Dpysl3	499.474	714.296	-0.516111	0.01305
Slc41a2	4.97914	7.12362	-0.516714	0.0069
Eno1b	3.87871	5.56353	-0.520425	0.03725
St8sia4	7.45261	10.7047	-0.522432	0.00205
Fgfr4	2.0427	2.94309	-0.526855	0.0403
Fam222a	8.9936	12.9702	-0.528226	0.00225
Syt16	9.47074	13.6612	-0.528538	0.00315
Aacs	34.7648	50.1664	-0.529096	0.00015
Mgat4c	2.47807	3.57664	-0.529388	0.02635
Elavl2	81.6286	117.882	-0.530202	0.0004
Syt4	31.8989	46.1327	-0.532284	0.0003
Lgi1	3.57427	5.17032	-0.532606	0.0097
Trnp1	7.92723	11.4832	-0.53463	0.0107
Miat	43.2973	62.7295	-0.534867	0.00025
Fam102b	34.94	50.6433	-0.535494	0.0004
Shf	43.9464	63.7139	-0.535865	0.00065
Smpd3	47.0656	68.2463	-0.53608	0.00035
Lss	39.5306	57.3401	-0.536574	0.0004
Eef2k	20.9501	30.3966	-0.536951	0.00025
Col2a1	8.41816	12.2256	-0.538328	0.0007
Rab15	13.3532	19.4383	-0.541717	0.00085
Pag1	16.4044	23.8953	-0.542647	0.00045
Sctr	31.9742	46.588	-0.543051	0.00065
Tusc1	10.1994	14.8682	-0.543738	0.00885
Ina	347.727	506.97	-0.543947	0.00075
Mvd	36.5859	53.5229	-0.548867	0.0004
Fam129c	2.73487	4.01379	-0.553494	0.02735
Lyst	9.01752	13.2839	-0.558871	0.00015
Ydjc	27.6922	40.987	-0.565687	0.00125
Efna3	8.14378	12.0723	-0.567936	0.0106
Gm13889	15.4282	22.8729	-0.568066	0.00365
Ptpre	2.28731	3.39837	-0.571189	0.0068
Bean1	4.48795	6.66945	-0.571511	0.00535
Fam43a	25.4835	38.0192	-0.577163	5e-05
Gpr27	21.1111	31.5095	-0.577783	0.00335
Vit	2.86202	4.27235	-0.577997	0.01545
Cadm3	25.8654	38.64	-0.579072	5e-05
Gch1	55.9919	83.7745	-0.581293	5e-05
Cacna2d3	2.5334	3.79111	-0.581544	0.01015
Slc10a4	34.1085	51.1098	-0.583471	0.00015
Gjd2	40.9162	61.3552	-0.584514	0.00035
Stac	16.8252	25.2459	-0.585426	0.0002
Ldlr	37.7486	56.7612	-0.588483	5e-05
Sipa1l2	16.7687	25.2397	-0.58992	5e-05
Slc26a4	3.77902	5.71728	-0.597318	0.0077
Nlrx1	5.6136	8.49409	-0.597534	0.002
A930011O12Rik	9.53684	14.4923	-0.603701	0.0003
Slc36a1	31.1938	47.6622	-0.611589	5e-05
Rbms3	27.7171	42.3623	-0.612006	0.0001
Slc2a3	90.1583	137.924	-0.61334	5e-05
Rnf152	0.808509	1.23965	-0.616603	0.0146
Shb	4.51128	6.91998	-0.61723	0.00335
Phox2a	360.145	552.654	-0.617801	5e-05
B3galt1	5.11423	7.85055	-0.618277	0.00055
Scrt2	6.14353	9.43801	-0.619415	0.0015
Rita1	5.77906	8.88238	-0.620112	0.006
Prom1	3.87613	5.95928	-0.620524	0.0036
Gpr135	2.75281	4.23269	-0.620671	0.04805
Olfm2	48.5191	74.6296	-0.621194	5e-05
Eif4e3	8.59909	13.235	-0.6221	0.00075
Rapgef5	16.7639	25.8091	-0.622523	0.0001
Zfp804a	6.37089	9.81074	-0.622866	0.0005
Slc6a15	10.1865	15.7339	-0.627224	0.0002
Dok5	3.35829	5.19064	-0.628185	0.01505
Rgs11	4.57024	7.07091	-0.629627	0.0075
Etv5	4.6312	7.17068	-0.630726	0.0015
Shisa9	1.74214	2.69785	-0.630952	0.0067
Nbl1	17.3522	26.8735	-0.631064	0.00015
Adra2c	7.17282	11.1173	-0.632195	0.0006
Slc2a6	5.54338	8.61071	-0.635367	0.00435
Ier3	3.68868	5.74881	-0.640158	0.03725
Arhgap22	11.8677	18.5064	-0.640982	0.0003
Clvs2	4.64714	7.25028	-0.641693	0.003
Cnksr2	11.4559	17.9089	-0.64458	5e-05
Stom	16.0709	25.1389	-0.645476	5e-05
Arhgef4	4.91478	7.7054	-0.648743	0.00115
Aars2	4.72095	7.40498	-0.649419	0.00105
Zmat4	2.24777	3.54198	-0.656063	0.0037
Nxph4	63.7968	100.675	-0.658154	5e-05
Fmn1	2.13249	3.37082	-0.660566	0.0004
Kcnt1	2.00008	3.16257	-0.661044	0.0039
Tmem132c	11.0945	17.576	-0.663768	5e-05
P2rx3	1.17884	1.87729	-0.671285	0.01095
Gpr37	0.772341	1.23429	-0.676366	0.04535
Hrh3	1.23864	1.98409	-0.679729	0.02645
Ackr1	12.7584	20.5688	-0.68901	0.0022
Gata4	0.687084	1.11177	-0.694297	0.0394
Cilp	0.731858	1.18455	-0.694699	0.0239
Chst1	11.3614	18.4422	-0.698876	5e-05
Myo16	0.820779	1.33411	-0.700807	0.0081
Socs2	12.7261	20.7109	-0.702603	5e-05
Fam160a1	0.624786	1.01775	-0.703954	0.027
Rgs4	187.928	306.406	-0.705269	5e-05
Dync1i1	1.85122	3.01955	-0.705856	0.00775
Gm7120	8.69353	14.2104	-0.708937	0.00645
Pcsk4	1.1064	1.80916	-0.709448	0.02405
Plcxd3	7.14143	11.6803	-0.709797	0.0007
Ryr2	13.0462	21.3419	-0.710051	5e-05
Chrm2	1.74899	2.86216	-0.710578	0.0178
Car3	1.66567	2.73717	-0.716578	0.0346
Slc6a4	1.05567	1.74986	-0.729075	0.0248
Fbxl8	1.03801	1.72191	-0.730189	0.04825
Creg2	3.97212	6.58988	-0.730344	5e-05
Sptbn4	2.85546	4.74062	-0.731352	0.00015
Cdh8	0.81203	1.34867	-0.731936	0.0311
Vwa5b2	17.5649	29.249	-0.735691	5e-05
9530059O14Rik	1.88301	3.13708	-0.736379	0.003
Hpdl	2.34033	3.90111	-0.737173	0.01465
Mcf2	1.14037	1.90668	-0.741558	0.0074
Cntn3	0.979908	1.64069	-0.743582	0.0062
Slc44a5	1.54602	2.59322	-0.746188	0.0032
Nyap2	4.4975	7.55033	-0.747415	0.0001
Epha10	2.57678	4.33522	-0.750536	0.0012
E130102H24Rik	2.6839	4.51821	-0.751421	0.0455
Rph3a	6.57967	11.099	-0.754342	5e-05
C2cd4b	17.9882	30.3551	-0.754889	0.00015
Lingo1	6.30335	10.64	-0.755315	5e-05
Rgmb	47.0537	79.4885	-0.756436	5e-05
Parva	136.666	230.99	-0.757175	5e-05
Egln3	72.5319	123.345	-0.766013	5e-05
Cacna1e	2.24477	3.82313	-0.768188	5e-05
Phyhip	0.597523	1.01927	-0.770472	0.03605
Dbhos	0.696224	1.19044	-0.773871	0.01415
2016-03-04	10.8163	18.6454	-0.785617	5e-05
Syt1	40.7997	70.9992	-0.799245	5e-05
Samd12	2.28206	3.97198	-0.799521	0.0253
Chrna5	10.9294	19.0508	-0.801644	5e-05
3632451O06Rik	12.0514	21.0179	-0.80242	5e-05
2610307P16Rik	1.28866	2.27229	-0.818276	0.0069
Ncald	119.543	210.999	-0.8197	5e-05
Mt3	4.71488	8.34886	-0.824359	0.02355
Fgf14	1.05004	1.86261	-0.826873	0.00885
Ell3	0.738179	1.31901	-0.837415	0.03815
Frmpd1	2.85002	5.12218	-0.845786	5e-05
Amy1	3.28355	5.92568	-0.851723	0.00215
Epha8	0.797937	1.44973	-0.861433	0.00325
Lgals4	1.305	2.38347	-0.869014	0.03855
Pde2a	19.9663	36.6204	-0.875077	5e-05
Klhl34	7.39243	13.6282	-0.882471	5e-05
Ablim1	10.7593	19.8814	-0.885837	5e-05
Chgb	169.189	314.187	-0.892982	5e-05
Sstr2	0.948989	1.77345	-0.9021	0.03145
Vwc2l	1.51907	2.83927	-0.902327	0.0002
Ube2ql1	6.56569	12.2741	-0.902599	5e-05
Tiam2	3.08255	5.77394	-0.905432	0.00065
Hr	0.650609	1.2235	-0.911154	0.00165
Nhlh2	1.79971	3.39823	-0.917022	0.00035
Abtb2	7.66287	14.4824	-0.918341	5e-05
Slc9b2	1.89347	3.58127	-0.919435	0.0017
Tmem151b	5.32977	10.129	-0.926353	5e-05
Flrt1	2.24887	4.2785	-0.927906	5e-05
Gabbr2	1.24961	2.38895	-0.9349	0.0005
Pisd-ps3	7.51876	14.4389	-0.941392	0.0349
Kcnd2	5.37457	10.3633	-0.947263	5e-05
B3gat1	15.1398	29.1971	-0.947484	5e-05
Dhx58	0.647848	1.25193	-0.950428	0.01175
Unc5d	0.744309	1.43952	-0.951614	0.0002
Arhgef3	7.23537	14.0068	-0.952994	5e-05
C7	0.553699	1.07323	-0.954784	0.0133
Fam174b	10.1765	19.7378	-0.955719	5e-05
Tmem200a	4.33168	8.43327	-0.961166	5e-05
Isl1	83.1118	162.078	-0.963565	5e-05
Prr22	1.08418	2.11619	-0.964857	0.01135
Stk32b	29.2941	57.7976	-0.980399	5e-05
Chodl	8.37403	16.6482	-0.991371	5e-05
Epb4.1l4a	15.5527	31.1132	-1.00036	5e-05
Tmem200c	0.898926	1.81432	-1.01316	0.00135
Hs3st4	0.703189	1.42524	-1.01922	0.0027
Pacrg	2.59016	5.27587	-1.02637	0.00105
A830018L16Rik	7.78467	16.0701	-1.04567	5e-05
Cdk3-ps	0.996076	2.06119	-1.04915	0.0087
Mpped1	1.98492	4.1239	-1.05493	0.0001
C1ql1	15.2389	31.6801	-1.05582	5e-05
Wnt3	0.625257	1.30596	-1.06259	0.00295
Prss22	6.08057	12.7555	-1.06884	0.0001
Fam184b	1.46327	3.09201	-1.07934	5e-05
Lmo1	30.9014	65.6327	-1.08674	5e-05
Casz1	10.828	23.7626	-1.13392	5e-05
Cds1	0.723894	1.59368	-1.13851	0.0003
Gpr176	2.85615	6.29263	-1.13959	5e-05
1700028B04Rik	1.59587	3.5945	-1.17145	0.0184
Tox2	16.6776	37.7499	-1.17856	5e-05
Npy2r	0.865663	2.01927	-1.22195	0.00025
Ppfibp2	1.31279	3.07057	-1.22588	0.0001
Hs3st5	2.43904	5.74077	-1.23493	5e-05
Bcl11a	4.9459	11.7717	-1.25102	5e-05
Gjb4	4.97037	11.8593	-1.25459	5e-05
6030419C18Rik	5.44399	13.1107	-1.26801	5e-05
Dkk1	0.983401	2.41006	-1.29322	0.0004
Galnt3	0.657621	1.61989	-1.30057	0.00025
4833420G17Rik	7.8437	19.4668	-1.31141	5e-05
BC030500	1.1168	2.78267	-1.3171	0.0009
Lrrn4	3.51649	8.86809	-1.33449	5e-05
Syt9	7.95289	20.6222	-1.37464	5e-05
Insrr	1.49244	4.04663	-1.43905	5e-05
Rorb	0.582804	1.6413	-1.49376	5e-05
Ibsp	0.977599	2.92236	-1.57982	5e-05
Kcnmb2	5.96318	18.0279	-1.59608	5e-05
Mctp1	1.21908	3.72432	-1.61119	5e-05
Gm11549	1.37691	4.21402	-1.61376	5e-05
Pcdh15	0.3364	1.0337	-1.61957	5e-05
Hmx1	108.02	365.888	-1.76011	5e-05
Tbx20	7.20346	24.5848	-1.77101	5e-05
Ntrk1	43.453	151.434	-1.80116	5e-05
Thsd7b	0.759124	2.80052	-1.88329	5e-05
Galntl6	0.25578	1.17512	-2.19983	5e-05
St6galnac5	1.86326	9.39362	-2.33385	5e-05
Ecel1	32.9576	182.258	-2.4673	5e-05
Nxph1	1.44061	8.4482	-2.55196	5e-05
Disc1	1.70002	10.5343	-2.63147	5e-05
Pthlh	1.04907	6.8821	-2.71375	5e-05
Rasgrp1	0.386316	4.19679	-3.44143	5e-05

## Sheet: C-Upregulated Genes
List of genes(641) Upregulated in Isl1 hypo mutant sympathetic neuron at E14.5 (p ≤ 0.05)
Gene Symbol	RPKM ctrl	RPKM hypo	log2(Fold Change hypo vs ctrl)	P-value
Mir493	71.1159	0	#NAME?	0.03435
Klk1b22	2.02741	0.418046	2.27791	0.01015
Sphkap	1.8567	0.546604	1.76417	5e-05
Slc38a11	26.2632	9.75004	1.42956	5e-05
Hp	1.15265	0.449509	1.35853	0.009
Vip	45.326	18.039	1.32922	5e-05
Slc18a1	44.4258	18.2169	1.28612	0.00255
Ghrh	4.69065	1.93781	1.27536	0.0134
Cldn3	1.06594	0.442445	1.26856	0.03975
H2-Aa	1.24351	0.518293	1.26258	0.02355
Prlhr	1.2509	0.521774	1.26147	0.0179
Tcf24	5.4396	2.29424	1.24548	5e-05
Gck	4.06831	1.75532	1.2127	5e-05
Kcnj6	1.09343	0.471839	1.2125	0.0032
Lrrc4c	6.71647	2.89904	1.21213	5e-05
Rec8	1.68331	0.737662	1.19027	0.002
Rnf128	17.3111	7.59257	1.18903	5e-05
Tmem40	1.81144	0.814387	1.15335	0.01595
Evpl	2.75972	1.25052	1.142	5e-05
Tlx3	72.279	32.8324	1.13846	5e-05
Rgs5	30.9601	14.0702	1.13777	5e-05
Cxcl14	2.2018	1.01641	1.1152	0.0019
Padi4	2.7546	1.27333	1.11323	0.0002
Cyp2j9	1.44478	0.668451	1.11196	0.0066
Optc	1.9296	0.906766	1.0895	0.0097
Kpna2	1.82296	0.875454	1.05818	0.00505
Ephb1	3.30607	1.59174	1.05451	5e-05
Cd40	1.28576	0.631582	1.02558	0.0216
Lhfpl3	1.46736	0.720831	1.02549	0.0062
Sst	151.094	74.9433	1.01157	5e-05
Wnt16	9.32879	4.63356	1.00957	5e-05
Pdzk1ip1	2.1854	1.09618	0.99541	0.03825
Galnt6	12.7378	6.4206	0.988341	5e-05
Cpa2	1.16857	0.593337	0.97782	0.0466
Lin28a	2.63257	1.34837	0.96526	0.00055
4933403O08Rik	3.22524	1.65381	0.963613	0.0024
Apoa2	8.43239	4.36361	0.950421	0.01675
Shox2	51.2586	26.7999	0.935565	5e-05
Neurod1	2.47638	1.30353	0.925813	0.00295
Gimap9	1.89885	1.00168	0.922701	0.02475
Mrap2	5.24121	2.77819	0.915757	0.00045
Ret	129.83	68.8364	0.915378	5e-05
Gabrq	1.67309	0.887084	0.91537	0.00335
Hmgn2	13.3171	7.06587	0.914338	5e-05
Car12	13.2886	7.05928	0.912593	5e-05
Tex16	1.76988	0.943367	0.907764	0.00235
Stxbp3b	2.75324	1.46804	0.907238	0.0216
Slc26a7	2.47405	1.32896	0.89658	0.00655
Hemgn	3.35944	1.80829	0.893592	0.0015
Serpina6	4.40965	2.37474	0.892896	0.0037
9430021M05Rik	2.60878	1.41369	0.883912	0.00515
Mpo	1.34856	0.732663	0.880198	0.014
Scg2	18.8556	10.251	0.879234	5e-05
Mstn	1.38704	0.760031	0.867882	0.01605
Irf5	1.01764	0.559602	0.86275	0.02615
Ephx2	1.53359	0.844145	0.861347	0.0186
Trpv1	1.01484	0.559313	0.859518	0.0284
Lhx6	1.26532	0.699783	0.854526	0.0101
Plxna2	12.1041	6.69647	0.854022	5e-05
Lix1	18.595	10.3277	0.848401	5e-05
Fgl2	1.60978	0.896537	0.844431	0.0062
Gem	9.32024	5.19668	0.842776	0.0002
Clec2d	2.7287	1.52652	0.837965	0.0262
Ntm	7.47959	4.19045	0.835856	0.0004
Kcnip3	1.21113	0.679409	0.834004	0.01455
C630043F03Rik	10.4942	5.89917	0.831006	5e-05
Cxcl13	35.482	20.0156	0.825961	5e-05
Mitf	1.87744	1.06136	0.822854	0.00225
Glcci1	21.8476	12.375	0.820044	5e-05
Rorc	1.0388	0.589975	0.816196	0.02865
Clec14a	5.43666	3.09287	0.813776	5e-05
Sidt1	1.66743	0.948595	0.813761	0.0049
Hhex	1.9836	1.12855	0.813653	0.02165
Depdc1b	10.9695	6.25949	0.809383	5e-05
Kcna3	2.95112	1.68769	0.80621	0.0097
Esco2	9.06915	5.19361	0.804228	5e-05
Adarb2	1.78523	1.02745	0.797048	0.0018
Ccna1	1.86598	1.07697	0.79296	0.04095
Myct1	2.09747	1.21367	0.789274	0.0119
D330045A20Rik	1.44968	0.839418	0.788275	0.01125
Gabra4	1.0711	0.620368	0.787898	0.01715
Agtr2	347.808	201.556	0.787109	5e-05
Gstm6	3.80456	2.20488	0.787029	0.01825
Cd74	2.68905	1.56083	0.784781	0.02815
Mlf1	10.829	6.29619	0.782349	0.002
Osbpl3	12.7652	7.42217	0.782303	5e-05
Fli1	3.21396	1.87598	0.776706	0.00265
Itga2b	2.32122	1.35541	0.776149	0.00475
Clhc1	7.53785	4.41335	0.772279	0.0023
Hbb-bh1	19.6218	11.5469	0.764952	0.0047
Sgk3	2.12382	1.25419	0.75991	0.00235
Cd53	1.5147	0.89483	0.759343	0.0283
Chaf1b	24.8288	14.6928	0.75691	5e-05
Ccdc109b	12.1494	7.19191	0.756433	0.0012
Hells	26.9302	15.9635	0.754449	5e-05
Tlr1	1.01221	0.60007	0.75431	0.0462
Ctla2a	3.47585	2.06292	0.75268	0.02345
Irak2	1.04781	0.621939	0.752526	0.0322
Alb	15.955	9.47448	0.751893	0.0001
2810417H13Rik	55.6441	33.1008	0.749365	0.00015
Spock3	45.197	26.9466	0.746124	5e-05
Gpr123	5.5132	3.28864	0.745398	0.0001
Clspn	14.8344	8.85042	0.745131	5e-05
Cdc6	6.96915	4.16093	0.744078	0.00015
Lpl	4.23533	2.53931	0.73804	0.00105
Kcnk2	15.6245	9.40292	0.732626	0.0001
Tnr	2.25489	1.3577	0.731884	0.0018
Negr1	8.53522	5.14588	0.730011	5e-05
Grb14	9.32861	5.62429	0.729991	0.00075
Chek1	15.6034	9.42097	0.727914	0.0001
Ppp1r17	7.27768	4.3951	0.727582	0.0032
Gpihbp1	5.94733	3.59937	0.7245	0.02305
Frzb	3.83093	2.32403	0.721068	0.0058
Gria1	6.13223	3.72274	0.720047	5e-05
1500009L16Rik	34.8159	21.1476	0.719247	0.00025
Rrm2	89.3163	54.3533	0.716556	5e-05
Calcrl	4.18934	2.55411	0.713904	0.0011
Epha3	7.2017	4.40459	0.709329	0.00015
Kcnk3	21.0481	12.8797	0.708591	5e-05
Klhl4	5.32836	3.27217	0.703445	0.00075
Pf4	13.4316	8.25215	0.702794	0.0245
Mmrn1	3.67496	2.26398	0.698867	0.00125
Rasgrp3	3.62719	2.23477	0.69873	0.0015
Diap3	10.4072	6.4331	0.693991	5e-05
Pld5	2.80598	1.73926	0.690028	0.0073
Ndc80	19.4825	12.1047	0.686608	0.00015
Nrgn	3.62575	2.25298	0.686446	0.0218
Dhfr	7.71627	4.79607	0.686051	0.00325
Ercc6l	6.35587	3.9531	0.685105	0.00035
Neurl3	1.53799	0.956868	0.68465	0.04055
Ccne2	12.1952	7.59364	0.683456	0.0434
Col9a1	3.17979	1.98168	0.682212	0.00485
Fgf10	2.70231	1.68414	0.68218	0.0056
Crb2	3.48757	2.17505	0.681175	0.0393
Cxcl12	110.772	69.106	0.680712	5e-05
Phex	1.22076	0.7622	0.67954	0.0135
Mtfr2	4.4215	2.76305	0.678275	0.0091
Cartpt	320.179	200.47	0.675493	5e-05
Rad51	28.0347	17.5552	0.675315	5e-05
Cenpu	5.81105	3.64124	0.674369	0.01915
Kcna5	8.17547	5.14168	0.669062	0.00085
Crabp1	102.667	64.5954	0.668462	5e-05
Uhrf1	42.5486	26.7914	0.667338	5e-05
Procr	5.18315	3.26409	0.66715	0.0145
Ano1	2.92504	1.84681	0.66342	0.00385
Cd83	2.20708	1.39377	0.663147	0.03745
Wscd1	3.1719	2.00387	0.662553	0.0115
Dapp1	2.29553	1.45251	0.660276	0.01955
Exo1	6.98507	4.4225	0.659412	0.0003
Sox7	3.62562	2.2957	0.659296	0.0051
Lrfn2	1.2751	0.807666	0.65878	0.0438
Asf1b	20.4381	12.9501	0.658297	0.0006
Fam81a	1.85655	1.17669	0.657883	0.02885
Cd36	8.07038	5.12397	0.655374	0.0012
Cobll1	3.38729	2.15133	0.654905	0.00255
Mybl1	3.70527	2.35704	0.652601	0.00295
Cenpw	8.60815	5.4795	0.651657	0.0118
Cbfa2t3	2.92105	1.8631	0.648782	0.0008
Spc24	25.5362	16.3228	0.645655	0.0006
Ppm1h	5.72565	3.67101	0.641261	0.00015
Elfn2	1.5685	1.00602	0.640719	0.01335
Pole	14.3336	9.20977	0.638164	0.00015
1190002F15Rik	21.0922	13.5556	0.637817	0.0136
Emcn	12.9289	8.30971	0.637733	0.003
Acsf2	1.93083	1.24106	0.637649	0.02485
Nuf2	27.8164	17.8811	0.637503	0.00015
Dnah1	2.64835	1.70423	0.635972	0.00095
Ltk	1.85501	1.194	0.635625	0.0433
Brca1	9.16785	5.90501	0.634643	0.0001
Fabp4	42.2182	27.2296	0.632687	0.0021
Zdbf2	48.413	31.2461	0.63172	5e-05
Gen1	8.08076	5.21656	0.631392	0.00155
Cntnap5a	7.37946	4.77332	0.628523	0.0013
Fbxo5	23.9294	15.4897	0.627475	0.00045
Mc4r	4.67514	3.02858	0.626369	0.0097
Zfp367	9.97899	6.46689	0.625821	0.00065
Ect2	21.9459	14.2382	0.624189	5e-05
Wnt11	2.81676	1.82789	0.623858	0.017
Dach1	2.91431	1.89299	0.622486	0.00495
Strip2	1.27361	0.827439	0.622197	0.02475
Usp29	6.51736	4.23448	0.622102	0.00015
Ctsh	4.38991	2.85584	0.620278	0.0241
Col7a1	1.1644	0.758759	0.617872	0.0067
Spats2l	11.5545	7.53365	0.617031	0.00015
Kif18a	6.83906	4.46289	0.615821	0.00245
Pde5a	6.8003	4.44011	0.615004	0.0002
Gng11	13.2545	8.65629	0.614658	0.012
Cntnap2	9.35297	6.11093	0.614033	0.00095
Il2rg	5.50247	3.59617	0.613616	0.0197
Slc35f2	8.56082	5.59773	0.612908	0.00375
Slitrk4	2.2623	1.4797	0.612484	0.01935
Pbk	45.7706	29.9447	0.612117	0.00035
Erg	3.10264	2.03141	0.61102	0.02145
Top2a	101.16	66.279	0.610018	5e-05
1500009C09Rik	3.37833	2.2138	0.60979	0.04285
Chtf18	9.06799	5.94239	0.609738	0.00125
Rftn1	11.7422	7.69893	0.608977	0.0012
Hmgb2	11.0701	7.25853	0.608916	0.00115
Lrr1	8.61266	5.64981	0.608257	0.01225
Fam111a	28.6919	18.8286	0.607719	0.0001
Hoxb5	6.04265	3.96736	0.607002	0.0126
Dio3	3.15817	2.07505	0.605945	0.04475
Cenph	18.9329	12.4449	0.605337	0.00215
Trip13	16.06	10.5606	0.604776	0.0013
Mmrn2	4.73645	3.11479	0.604671	0.0032
Prox1	37.7166	24.807	0.604453	0.00015
Sgol2	11.7722	7.74297	0.604428	0.00055
BC030867	4.89726	3.2218	0.604109	0.00845
Kcnab1	2.54332	1.67339	0.603937	0.02295
Parpbp	5.6089	3.70035	0.600057	0.0045
Melk	17.5934	11.6114	0.599498	0.00075
Camkv	18.66	12.327	0.598124	0.0003
Stat5a	2.55038	1.68553	0.597509	0.0192
Cenpf	21.696	14.3444	0.596944	0.00015
Hpgd	4.96164	3.28359	0.595544	0.033
Hmmr	17.2669	11.4304	0.595131	0.00025
Mcm10	13.7513	9.10618	0.594648	0.0006
St18	1.61665	1.07097	0.594095	0.015
E2f1	23.944	15.8653	0.593793	0.00015
Abcc9	8.50296	5.63505	0.593538	0.00045
Afp	15.3293	10.1643	0.592773	0.0012
Dtl	19.4966	12.9294	0.59257	0.00035
Rad54b	7.3667	4.89185	0.590637	0.0183
Mybl2	11.4662	7.61454	0.590552	0.00075
Sox17	2.22906	1.48096	0.589899	0.0286
Ermap	2.14942	1.42816	0.589791	0.01705
Dscc1	13.1494	8.75094	0.587489	0.0089
Ncapg2	14.4981	9.65306	0.586804	0.00015
Prim1	44.6651	29.7416	0.586664	0.0004
Sh3bgrl2	3.21493	2.1417	0.586033	0.0156
Gins3	8.05665	5.36734	0.585973	0.0055
She	2.66154	1.77335	0.585784	0.01035
Mt1	27.6516	18.4315	0.585189	0.02355
Kif4	16.9714	11.3204	0.584182	0.00025
Wdr76	6.91586	4.61436	0.583777	0.0018
Mcm5	58.0651	38.8206	0.58085	5e-05
Sox9	1.53654	1.0275	0.58054	0.0381
Kif20b	10.2939	6.88658	0.579931	0.00045
Casc5	9.08935	6.08881	0.578017	0.0006
Cenpq	13.2075	8.84929	0.577724	0.00665
Fancd2	7.27457	4.87645	0.577031	0.0015
Hba-x	339.768	227.931	0.575953	0.0001
Bub1	16.1065	10.8134	0.574829	0.0005
Aplnr	18.1077	12.1591	0.574564	0.0004
Mastl	5.35444	3.59569	0.574465	0.00385
Mcm3	53.0794	35.6506	0.574227	0.00015
Mcm6	98.8695	66.4078	0.574172	5e-05
Gpr116	4.53827	3.04941	0.573613	0.0008
Dna2	7.63987	5.14105	0.571485	0.00245
Csmd1	2.03806	1.37177	0.571152	0.0026
Fen1	31.5633	21.2491	0.570842	0.0005
Tmc3	3.88518	2.61738	0.569859	0.0077
Nek2	11.8766	8.00197	0.569695	0.0019
Slfn9	4.33602	2.92218	0.569326	0.00755
Ska1	6.79364	4.58099	0.568525	0.00815
Clmn	3.14765	2.12407	0.567445	0.00105
Kif11	27.6406	18.6578	0.567013	0.00025
Orc1	2.83336	1.91289	0.566763	0.03
Mcc	3.36531	2.27262	0.566384	0.0029
Asb4	2.98964	2.02061	0.565177	0.02665
Brip1	2.43568	1.64688	0.564583	0.0098
Pcdh12	2.13553	1.44396	0.564563	0.0139
Atad2	25.7029	17.3931	0.563412	5e-05
Prkce	15.9223	10.7757	0.563269	0.0004
Smc2	33.4511	22.6513	0.562459	0.0001
Rasl11a	5.9478	4.02767	0.562412	0.04665
Xkr5	2.9764	2.01704	0.561331	0.02515
Hmgn5	15.0591	10.2109	0.560525	0.00235
Unc5a	12.3944	8.40732	0.559972	0.00145
Mcm4	40.8044	27.6786	0.559952	0.00015
Sdpr	13.7964	9.37149	0.557937	0.00125
Dek	81.7744	55.5781	0.557132	0.00065
Sez6l	13.7726	9.36515	0.556429	0.0004
Kit	10.8326	7.3677	0.556099	0.0009
Ldb2	9.55292	6.50269	0.554904	0.0051
Slc5a7	2.70287	1.84004	0.554757	0.0168
Shcbp1	21.9363	14.9452	0.553641	0.00205
Cd93	9.9759	6.79723	0.5535	0.00055
Ckap2l	23.9699	16.3392	0.552887	0.00035
Nusap1	33.2936	22.6957	0.552828	0.0005
Cdca5	14.7273	10.0634	0.549368	0.00455
Ptprt	7.68442	5.25347	0.548667	0.00035
D430020J02Rik	3.11048	2.12728	0.548128	0.0333
Npr1	5.26307	3.60683	0.545171	0.00775
Smc4	53.1294	36.4151	0.544974	0.0004
4732456N10Rik	4.24857	2.91209	0.544923	0.0251
Tcf19	30.9503	21.2275	0.544019	0.001
Cdc45	23.4551	16.0872	0.543988	0.00195
Nos3	2.98573	2.04911	0.543086	0.02055
Usp1	18.883	12.9631	0.54267	0.00095
Mms22l	8.51828	5.84918	0.542328	0.0028
Ptprk	3.70564	2.54475	0.542202	0.00725
Cdca2	12.6872	8.71717	0.541443	0.00135
Nsl1	12.1014	8.31474	0.541433	0.00315
Tst	8.28549	5.69306	0.541384	0.0371
Robo1	4.4887	3.09004	0.538671	0.0026
Acot11	1.90854	1.31413	0.538365	0.02955
Stard13	11.393	7.84616	0.538084	0.0011
Cped1	2.30343	1.58823	0.536361	0.02205
Cdca8	46.0586	31.7584	0.536333	0.00065
Gimap4	6.34523	4.37803	0.535393	0.03185
S1pr1	6.07394	4.19108	0.53531	0.01165
Rad18	11.057	7.63177	0.534867	0.0048
Pola1	11.5312	7.96405	0.533964	0.0011
Mki67	60.2911	41.6796	0.532603	0.00085
Bnc2	5.10815	3.53147	0.532533	0.0038
Tie1	13.4635	9.31245	0.531825	0.0013
Zgrf1	4.93821	3.41713	0.531205	0.00325
Ccna2	79.8036	55.2283	0.531047	0.0007
Nabp1	3.22286	2.23657	0.527053	0.048
Kif2c	21.7268	15.0779	0.527039	0.0015
Ska3	10.2382	7.11121	0.525789	0.0085
Prrg1	2.43661	1.69285	0.525416	0.045
Kntc1	18.216	12.667	0.524131	0.00075
2610018G03Rik	30.1763	20.9901	0.523705	0.00145
Ldoc1	8.73523	6.07729	0.523419	0.0392
Tipin	32.9456	22.9279	0.52298	0.00355
Hbb-y	1944.12	1353.2	0.52274	0.001
Sncaip	16.1741	11.2716	0.520993	0.00165
Spdl1	8.85126	6.16883	0.520886	0.0083
Ttk	14.7317	10.2706	0.520398	0.00255
Ncapg	17.242	12.0276	0.519585	0.01875
Ticrr	5.87303	4.09721	0.519464	0.00905
Rpa2	32.1982	22.4683	0.519088	0.00205
Lyve1	9.39084	6.55685	0.518252	0.00705
Igf1	43.5849	30.4366	0.518022	0.00055
Xrcc2	5.96543	4.16759	0.517412	0.015
Lpar4	8.39409	5.86758	0.51661	0.00495
Recql4	5.33213	3.7274	0.516543	0.0115
Ptprb	3.1664	2.21484	0.515644	0.00345
Spc25	36.4124	25.4836	0.514861	0.0035
Mis18bp1	11.2347	7.86508	0.514431	0.00275
Casp8	3.50392	2.45342	0.51418	0.0411
C330027C09Rik	21.0777	14.7589	0.514136	0.00125
Gsg2	5.41967	3.79844	0.512799	0.0185
Chaf1a	26.053	18.2774	0.511388	0.0013
Mcm2	68.7134	48.2471	0.510149	0.001
Necab2	13.7221	9.63615	0.509971	0.0057
Slc40a1	4.79426	3.36735	0.509694	0.02035
Gypa	10.3702	7.28705	0.509039	0.0192
Thy1	10.068	7.07518	0.508933	0.0139
Pms1	3.04282	2.13945	0.508168	0.0457
Elf4	7.15472	5.03251	0.507618	0.00355
Cdh5	28.483	20.036	0.507503	0.00075
Rad51ap1	10.8243	7.6223	0.505972	0.01565
Frmd7	2.29653	1.61783	0.5054	0.0382
Aspm	14.2184	10.0295	0.503515	0.0013
Gstm7	16.6466	11.7448	0.503205	0.01285
Tyms	12.2535	8.64681	0.502952	0.00295
Plk4	14.6392	10.3393	0.501692	0.0023
Emr1	3.60864	2.55087	0.500468	0.04015
Brca2	4.04314	2.85827	0.500334	0.00325
Pros1	9.42535	6.66355	0.500256	0.0084
Cdc25c	16.4981	11.6647	0.500149	0.0081
Cited2	53.4955	37.827	0.5	0.0011
Cenpi	7.28358	5.15475	0.498746	0.0156
Iqgap3	14.6859	10.4008	0.497736	0.00115
Snap25	250.35	177.343	0.497401	0.00065
Gmnn	32.711	23.1802	0.496886	0.0085
Cldn11	76.4014	54.1774	0.495908	0.00115
Hmgcs2	6.33979	4.49863	0.494947	0.01175
Tpx2	40.9058	29.0329	0.494617	0.00085
Pdgfrb	12.18	8.64844	0.493997	0.00175
Dlgap5	17.2962	12.2872	0.493298	0.00285
Ccnb2	36.6702	26.0565	0.492968	0.0031
Pecam1	22.1588	15.7468	0.492824	0.00225
AW551984	162.062	115.178	0.492683	0.0011
Tk1	13.5025	9.60373	0.491561	0.02925
Fzd6	2.49767	1.77845	0.489968	0.04625
Cdca7	13.7882	9.81778	0.489962	0.00675
Pcna	64.1596	45.6908	0.489763	0.00265
Ncaph	25.8871	18.4413	0.489297	0.0024
Wdr62	7.77765	5.54132	0.489104	0.0047
Rfc5	17.3045	12.3312	0.488841	0.01145
Knstrn	21.0208	14.98	0.488778	0.00265
Cenpe	11.9864	8.54385	0.48844	0.00135
Dut	54.9491	39.1854	0.487779	0.00205
Cdt1	37.3278	26.633	0.487038	0.0022
Gad2	3.38197	2.41311	0.486967	0.01935
1190002N15Rik	10.3832	7.41558	0.485615	0.00735
Kif14	4.18129	2.98664	0.485426	0.00645
Egfr	6.15627	4.39826	0.485126	0.0072
Anln	20.5102	14.6559	0.484862	0.00125
Wee1	18.485	13.2096	0.484767	0.00365
Gtse1	12.0927	8.65009	0.483354	0.0064
Pole2	8.66556	6.20089	0.482819	0.0338
Prc1	40.7916	29.1968	0.482465	0.0018
Eng	16.7022	11.9565	0.482239	0.012
Cep44	18.6044	13.3195	0.482105	0.01515
Stil	10.0181	7.17328	0.481903	0.0049
Prkg2	2.10699	1.50895	0.481633	0.04645
Adh1	9.10403	6.5309	0.479223	0.04815
Dbf4	17.7011	12.6988	0.47915	0.0047
Nedd9	3.42287	2.45559	0.479135	0.02595
Cnr1	78.9496	56.6452	0.478976	0.0014
Bcl6b	2.88085	2.0675	0.478608	0.0467
Shmt1	12.6976	9.11951	0.477526	0.0126
Vcam1	4.84725	3.48144	0.477483	0.02555
Slc2a13	2.69378	1.93487	0.477394	0.02855
4930427A07Rik	12.0706	8.67151	0.477139	0.006
Sema3a	2.3573	1.69351	0.47712	0.0315
Cdk1	36.6682	26.3689	0.475694	0.0024
Polq	4.63216	3.33344	0.474672	0.00725
Ung	14.6426	10.5444	0.473698	0.0146
Esam	10.8404	7.81498	0.472109	0.02145
Spag5	16.8987	12.1976	0.470317	0.00365
Mad2l1	30.4671	22.0004	0.469723	0.00605
Atad5	8.90116	6.42781	0.469667	0.0034
Crtac1	15.4387	11.1578	0.468491	0.0058
Cdca3	30.1586	21.8059	0.467847	0.00685
Ogn	37.0608	26.7992	0.467708	0.01055
Pde4a	2.69109	1.94657	0.467256	0.0457
Cenpa	57.5941	41.6635	0.467136	0.0041
E2f8	7.90057	5.71601	0.46695	0.00965
Gins1	34.6925	25.1048	0.466659	0.01945
Grin3a	1.60522	1.16232	0.465757	0.04505
Spta1	2.06066	1.4927	0.465178	0.02735
Kif18b	14.7534	10.6893	0.464875	0.0058
Tek	5.30962	3.84841	0.464347	0.01585
Arhgap18	5.40441	3.92202	0.462538	0.022
Ets1	10.9306	7.94164	0.460869	0.0051
Clu	10.2544	7.45771	0.45944	0.0299
Cldn5	19.9595	14.5188	0.459155	0.0204
Dkk2	19.9869	14.5416	0.458875	0.00335
Tcf7l2	11.2499	8.18879	0.458193	0.006
Mcm8	6.2766	4.56908	0.458079	0.02655
Cep55	11.7288	8.53995	0.457754	0.01305
Plk2	28.1845	20.5346	0.456846	0.0039
Rab27a	40.9777	29.8881	0.45527	0.0023
Cav1	48.4421	35.3341	0.455202	0.00315
Robo4	3.84309	2.80583	0.453838	0.03595
Fam3c	20.7309	15.14	0.453421	0.00735
Plk1	29.9459	21.8798	0.452757	0.005
Cenpn	17.8547	13.047	0.45258	0.0147
Rtkn2	4.19258	3.06491	0.45199	0.0322
E2f2	17.3784	12.7058	0.451807	0.00435
Tmeff2	37.797	27.6703	0.449933	0.00295
Cenpm	15.7196	11.513	0.449306	0.03415
Traip	5.45306	3.99785	0.447842	0.03865
4632434I11Rik	4.9186	3.60655	0.447629	0.03465
Hat1	30.8957	22.6585	0.447355	0.0107
Pola2	25.7702	18.9027	0.447111	0.00635
Arsb	7.78314	5.71259	0.446205	0.0146
Sez6	3.63913	2.67178	0.445793	0.0366
Ksr2	5.79443	4.25497	0.445518	0.00995
Mcm7	43.0485	31.6188	0.445184	0.0044
Runx1t1	14.0666	10.332	0.445155	0.00415
Rapgef4	12.5933	9.26552	0.442717	0.0088
Hs6st2	4.62585	3.40385	0.442548	0.0301
Nasp	109.139	80.3144	0.442441	0.0046
Ebf2	5.85673	4.31393	0.441092	0.01495
Cd109	2.50029	1.84189	0.440907	0.0498
Espl1	14.0694	10.3665	0.440629	0.004
Incenp	36.6941	27.0461	0.440128	0.003
Prrx1	15.8935	11.7176	0.439757	0.00675
AI504432	3.24363	2.39172	0.439562	0.0448
Rbbp8	9.61434	7.09136	0.439126	0.0135
Pmf1	41.6495	30.7769	0.436452	0.0135
Cbln1	13.0926	9.68076	0.435562	0.01735
Wdhd1	19.1373	14.1503	0.435553	0.0065
Sgol1	5.53833	4.09694	0.434903	0.0339
Elk3	10.414	7.70519	0.434625	0.01115
Aurka	26.012	19.2464	0.43459	0.00955
Rfx5	4.9296	3.64779	0.434448	0.0261
Pdgfb	4.9242	3.6453	0.433854	0.0454
Birc5	57.3299	42.4708	0.432817	0.01055
Ramp2	22.6064	16.7565	0.432009	0.045
Ube2c	126.916	94.1239	0.43124	0.0046
Topbp1	36.6775	27.2062	0.43096	0.0042
Sfrp1	71.2421	52.8924	0.429668	0.0042
Vwf	5.42877	4.03217	0.42907	0.01085
Mbd4	4.69261	3.48625	0.428713	0.042
Tinf2	15.6885	11.6584	0.428339	0.0234
Mast4	3.87515	2.87993	0.428218	0.0115
Dsn1	20.7023	15.3886	0.427932	0.0121
Racgap1	47.8566	35.5731	0.427931	0.00485
Cyp1b1	5.18991	3.8598	0.427181	0.02795
Pcsk6	4.30984	3.20682	0.42649	0.0394
Man1a	10.6311	7.91025	0.426489	0.0158
Bub1b	26.6769	19.8752	0.424622	0.0068
Ccnf	23.2367	17.313	0.424549	0.0071
Alms1	3.81444	2.84214	0.424494	0.0162
Ncapd2	50.8593	37.9257	0.423333	0.0034
Ccne1	18.4025	13.7264	0.422953	0.01965
Dnajc9	51.7364	38.5913	0.422903	0.0074
Tgfb1	7.13605	5.32916	0.421218	0.04795
E2f7	5.07956	3.79412	0.420938	0.0235
S100a16	23.9689	17.9139	0.420082	0.03135
Rfc3	36.4746	27.2742	0.419356	0.0167
Lrrc1	5.6114	4.1971	0.418966	0.04805
B2m	74.0864	55.4486	0.418056	0.0114
Lig1	57.4349	42.9968	0.417697	0.0079
Dlk1	346.47	259.539	0.416778	0.0132
Rfc1	23.7223	17.7784	0.416118	0.0064
Smarca2	37.3399	28.0005	0.415263	0.0214
Kif22	31.4786	23.6053	0.415261	0.00985
Psrc1	11.1994	8.39833	0.415249	0.03975
Arhgap11a	26.7242	20.0498	0.414555	0.0064
Ccnb1	13.9614	10.4832	0.413367	0.02645
Thbd	5.05878	3.79851	0.413357	0.0451
Ucp2	35.4183	26.5982	0.413167	0.0066
Cbln2	62.3078	46.7964	0.413014	0.00705
Cntln	6.61993	4.97448	0.41227	0.01955
Sulf1	20.5445	15.4425	0.411847	0.00885
Fam19a5	13.9411	10.4807	0.411612	0.01805
Kdr	15.0975	11.3582	0.410579	0.00895
Fam122b	16.86	12.6862	0.410343	0.01065
Stat5b	11.5878	8.71973	0.410256	0.01175
Rpa1	36.5685	27.5257	0.409821	0.00725
Fam129a	7.11862	5.35856	0.409753	0.02755
Prr11	13.2764	9.99988	0.408883	0.01395
Ebf3	14.535	10.9587	0.407457	0.01115
Rrm1	87.2619	65.8265	0.406683	0.00675
Maf	12.0806	9.11978	0.405624	0.01775
Ypel2	4.76513	3.59739	0.405564	0.03595
Peg10	56.1061	42.3963	0.40422	0.007
Kif15	10.1834	7.70117	0.403063	0.01585
Tmtc4	20.6682	15.6307	0.403029	0.01275
Elmo1	8.07338	6.1078	0.40252	0.02655
Dusp6	14.285	10.8103	0.402091	0.02
Pold1	30.547	23.1196	0.401911	0.01015
Arhgap19	14.5931	11.0538	0.400748	0.0107
Arrdc4	14.5134	10.9993	0.399974	0.03195
Kif23	21.157	16.0537	0.398228	0.0101
Txnip	70.6794	53.7223	0.395769	0.00815
Foxm1	24.1255	18.3394	0.395611	0.0113
Cep128	6.81529	5.18354	0.394839	0.0349
Aurkb	24.6776	18.7732	0.394524	0.0184
Rab3c	55.0017	41.8898	0.392877	0.0095
Rbfox3	12.8121	9.75892	0.392707	0.02
Asap3	3.92832	2.9932	0.392223	0.0423
Sorcs1	11.8183	9.01283	0.390969	0.02165
Cdc20	38.6072	29.4691	0.389668	0.04945
Zfp703	25.0251	19.1284	0.387664	0.0128
Atp2b4	18.8307	14.3968	0.387335	0.01035
Nrk	22.6953	17.3634	0.386347	0.0135
Prss23	9.07103	6.94184	0.385947	0.0367
Ercc6l2	9.76032	7.47215	0.385406	0.01755
Slc4a1	22.1876	16.9877	0.385265	0.01425
Gucy1a3	9.10598	6.97505	0.384611	0.02295
Lin54	8.06175	6.17633	0.384343	0.0279
Shroom3	5.4959	4.21086	0.38424	0.02395
Trim59	28.1752	21.6157	0.382345	0.0163
Pask	7.01608	5.38268	0.382342	0.02935
Lum	23.1882	17.8122	0.380527	0.02625
Plekhg1	3.87302	2.97677	0.379708	0.03565
Sema5a	5.93518	4.56191	0.379653	0.01625
Pcdh18	6.45829	4.96616	0.379021	0.0336
Car2	22.3493	17.1873	0.378885	0.0323
Cyp39a1	8.36626	6.43571	0.378483	0.0495
Zwilch	10.2924	7.91832	0.378317	0.0439
Cd34	21.6161	16.6317	0.378166	0.02085
Mdm1	10.2541	7.89595	0.377013	0.0353
Ptprr	21.1904	16.3246	0.376367	0.0181
Sepp1	49.5874	38.207	0.376137	0.0144
Cacng5	8.81753	6.7963	0.375625	0.04055
Cenpj	6.42886	4.9576	0.37492	0.0363
Fam149a	4.84666	3.73813	0.374672	0.04455
Arhgap31	5.93963	4.58127	0.374626	0.02385
Ltbp1	14.2277	10.9753	0.374436	0.0141
Jade1	9.02584	6.97564	0.371736	0.026
Pcdh17	2.97634	2.30288	0.370096	0.0429
Mpst	36.595	28.33	0.369313	0.03035
Gpc6	18.2415	14.1419	0.367241	0.01905
Plvap	19.0397	14.7608	0.367235	0.03365
Tmem130	29.4302	22.8603	0.364456	0.02055
Aaas	22.0954	17.1686	0.363978	0.03515
St5	12.5652	9.76883	0.36317	0.03545
Klhl13	39.314	30.5857	0.362186	0.0177
Igfbp5	154.227	120.011	0.361884	0.02475
Zfp217	5.06348	3.94122	0.361487	0.04695
Naa50	38.2369	29.776	0.360817	0.01575
Lsm3	74.45	58.0046	0.360105	0.04015
Pold3	16.2597	12.67	0.359882	0.0304
Trim25	5.96965	4.65503	0.358856	0.04375
Fmo1	15.9351	12.4315	0.35821	0.0415
Npy	505.229	394.962	0.355225	0.0179
Arhgap29	12.2888	9.60839	0.354977	0.0282
Cald1	62.3776	48.7859	0.354563	0.0166
Ccdc34	30.1387	23.5789	0.354122	0.0259
Dsp	13.2631	10.3768	0.354057	0.0197
Cdk5rap2	14.0155	10.9658	0.354015	0.02245
Aqp1	19.2203	15.0488	0.352987	0.03155
Ssbp2	13.1928	10.3367	0.351972	0.0253
Dnmt1	74.6855	58.6259	0.349291	0.01955
Asic4	44.0258	34.5692	0.348861	0.02185
Nova1	6.85272	5.38445	0.347877	0.0433
Pam	78.6914	61.8361	0.347757	0.0197
Piezo2	5.80065	4.55981	0.347242	0.0314
Dcc	8.54336	6.71594	0.347215	0.0264
Dck	40.0958	31.5381	0.346355	0.02495
Ckap2	18.8253	14.8127	0.345837	0.03935
Fignl1	14.0296	11.0417	0.345514	0.0481
Casp8ap2	11.9936	9.44959	0.34394	0.02655
Gas2l3	9.57581	7.54826	0.34325	0.03395
Lpp	3.9066	3.0844	0.340922	0.0438
Cks1b	70.6425	55.8093	0.34003	0.04845
Haus6	12.4921	9.87196	0.339604	0.047
Fancm	7.64363	6.04814	0.337767	0.03625
Tacc3	34.7869	27.533	0.337383	0.02815
Itgb5	13.4351	10.6338	0.337344	0.04485
Fam64a	29.7085	23.5393	0.335803	0.04485
Anp32e	168.918	133.937	0.334768	0.02525
Tmpo	122.498	97.1388	0.334639	0.0273
Sfmbt1	7.58748	6.01711	0.334549	0.03925
Sytl4	256.365	203.324	0.334416	0.0346
Cbfb	55.5817	44.0856	0.334303	0.025
Larp7	25.5159	20.2769	0.331557	0.03735
Trp53inp1	12.7908	10.1673	0.331177	0.0385
Parm1	37.1415	29.5643	0.329176	0.03495
H2afv	64.6172	51.4671	0.328266	0.03255
Cpt1a	62.0367	49.4314	0.327696	0.0283
Gpc3	134.142	106.921	0.327208	0.02515
Gpr56	33.1727	26.4619	0.326081	0.0336
Ssfa2	10.9454	8.73358	0.325684	0.04525
Flrt2	7.94559	6.34387	0.324792	0.04825
Rnd3	42.4048	33.906	0.322687	0.0326
Rnf168	15.5159	12.4066	0.322633	0.04215
Cit	7.57626	6.05893	0.322424	0.0489
Cbx5	85.2489	68.1865	0.322195	0.0351
Sh3rf1	11.871	9.4969	0.321918	0.04195
Pds5b	32.6288	26.1119	0.321437	0.0308
Rfc2	49.0613	39.3142	0.319534	0.04285
Vrk1	16.7716	13.4423	0.319236	0.04875
Pcdh10	16.7977	13.4781	0.317648	0.04685
Serpine2	45.4444	36.4761	0.317151	0.043
Nup210	9.50509	7.62951	0.317109	0.04625
Plod2	24.1987	19.4453	0.31551	0.04495
Rsrc1	31.9424	25.6848	0.314557	0.0434
Uaca	15.8882	12.7833	0.313693	0.0436
Chrna4	14.6119	11.759	0.313386	0.04705
Rif1	10.8306	8.72287	0.312238	0.04385
Celf2	11.9781	9.65286	0.311376	0.04955
Ednrb	105.488	85.1653	0.308739	0.0379
Apba1	44.285	35.7703	0.308056	0.03655
Pak3	12.3863	10.0097	0.307347	0.04635
Wbp5	139.32	112.753	0.305238	0.0427
Smc6	25.1514	20.4242	0.300358	0.0457
Ccnd2	29.4624	23.9983	0.295943	0.04765
Efna5	25.8307	21.0613	0.294491	0.0483
Plce1	17.584	14.3382	0.294401	0.0468

## Sheet: D-GO-Downregulated genes
Gene Ontology analysis of genes Downregulated in hypo mutant sympathetic neuron
Biological Process
Category	Ontology Name(Ontology-ID)	Number Changed	Percent Changed	P-Value	Genes
GOTERM_BP_FAT	GO:0048666~neuron development	27	5.4	1.28134e-08	ABLIM1, RAB3A, PLXNA3, NRP1, TH, RORB, L1CAM, NRCAM, LINGO1, ATP2B2, BDNF, RAC3, MCF2, DPYSL5, PCDH15, ISL1, CTNNA2, NUMBL, MIAT, SEMA4F, VEGFA, NGFR, APBB1, GAP43, CHL1, CACNA1A, GFRA3
GOTERM_BP_FAT	GO:0006695~cholesterol biosynthetic process	9	1.8	4.15804e-08	CYP51, MVD, DHCR7, INSIG1, FDPS, MVK, HSD17B7, NSDHL, DHCR24
GOTERM_BP_FAT	GO:0007267~cell-cell signaling	24	4.8	7.20617e-07	GJD2, SYT1, RAB3A, FGFR4, CPLX1, SYT4, DLGAP4, TH, RPH3A, STX1B, WNT2B, CTNNA2, BDNF, WNT3, CAMK4, P2RX3, GATA4, CHRNA7, AGRN, NCAN, SV2C, SMPD3, CACNA1A, CACNA1B
GOTERM_BP_FAT	GO:0000904~cell morphogenesis involved in differentiation	20	4	1.10807e-06	ABLIM1, RAB3A, PLXNA3, NRP1, DPYSL5, PCDH15, L1CAM, ISL1, NUMBL, CTNNA2, NRCAM, ATP2B2, BDNF, SEMA4F, NGFR, APBB1, GAP43, CACNA1A, CHL1, GFRA3
GOTERM_BP_FAT	GO:0006836~neurotransmitter transport	12	2.4	3.65388e-06	SYT1, RAB3A, CPLX1, SYT4, SLC6A4, SLC18A3, SLC6A15, RPH3A, STX1B, SV2C, CACNA1A, CACNA1B
GOTERM_BP_FAT	GO:0030030~cell projection organization	24	4.8	3.66487e-06	ABLIM1, RAB3A, PLXNA3, NRP1, MCF2, DPYSL5, PCDH15, L1CAM, ISL1, NUMBL, CTNNA2, NRCAM, LINGO1, ATP2B2, BDNF, CORO1A, RAC3, SEMA4F, NGFR, APBB1, GAP43, CHL1, CACNA1A, GFRA3
GOTERM_BP_FAT	GO:0007268~synaptic transmission	17	3.4	7.58881e-06	GJD2, SYT1, RAB3A, CPLX1, SYT4, TH, RPH3A, STX1B, CTNNA2, CAMK4, P2RX3, CHRNA7, AGRN, NCAN, SV2C, CACNA1A, CACNA1B
GOTERM_BP_FAT	GO:0006811~ion transport	37	7.4	2.81491e-05	SLC8A3, SLC36A1, ATP1B1, KCNC4, TRPV2, SFXN3, KCNMB2, ATP2B2, SLC25A22, CHRNA5, CHRNA7, NALCN, HCN4, HCN3, KCND3, KCND2, ATP1A3, SLC10A4, CACNA2D3, ATP13A2, TECR, CACNA2D2, CNNM1, SLC26A4, CORO1A, KCNT1, KCNN1, P2RX3, SLC41A2, RYR3, RYR2, CACNA1E, KCTD13, CLCN6, ABCC8, CACNA1A, CACNA1B
GOTERM_BP_FAT	GO:0019226~transmission of nerve impulse	18	3.6	4.06552e-05	GJD2, SYT1, RAB3A, CPLX1, SYT4, TH, RPH3A, STX1B, CTNNA2, NRCAM, CAMK4, P2RX3, CHRNA7, AGRN, NCAN, SV2C, CACNA1A, CACNA1B
GOTERM_BP_FAT	GO:0008202~steroid metabolic process	14	2.8	0.000162186	CYP51, OSBPL5, SC5D, LDLR, MVD, DHCR7, INSIG1, FDPS, MVK, LSS, TECR, HSD17B7, DHCR24, NSDHL
GOTERM_BP_FAT	GO:0007269~neurotransmitter secretion	7	1.4	0.000213253	SYT1, RAB3A, CPLX1, SYT4, RPH3A, CACNA1A, CACNA1B
GOTERM_BP_FAT	GO:0008610~lipid biosynthetic process	19	3.8	0.000228468	SCD1, CYP51, SC5D, MVD, FDPS, LSS, ACLY, CDS1, TECR, DHCR7, INSIG1, FASN, ELOVL7, MVK, PCYT2, HSD17B7, B4GALNT1, DHCR24, NSDHL
GOTERM_BP_FAT	GO:0006928~cell motion	22	4.4	0.00027623	ABLIM1, PLXNA3, NRP1, FUT8, MDGA1, ATP1A3, DPYSL5, L1CAM, ISL1, CTNNA2, NRCAM, BDNF, CORO1A, SEMA4F, LYST, VEGFA, CHRNA7, NGFR, APBB1, GAP43, CHL1, GFRA3
GOTERM_BP_FAT	GO:0050768~negative regulation of neurogenesis	7	1.4	0.000290092	LINGO1, BDNF, PLXNA3, NRP1, SEMA4F, TLX2, MT3
GOTERM_BP_FAT	GO:0010721~negative regulation of cell development	7	1.4	0.000387124	LINGO1, BDNF, PLXNA3, NRP1, SEMA4F, TLX2, MT3
GOTERM_BP_FAT	GO:0001505~regulation of neurotransmitter levels	8	1.6	0.000757433	SYT1, RAB3A, CPLX1, SYT4, TH, RPH3A, CACNA1A, CACNA1B
GOTERM_BP_FAT	GO:0003001~generation of a signal involved in cell-cell signaling	9	1.8	0.00101389	SYT1, RAB3A, BDNF, CPLX1, SYT4, RPH3A, SMPD3, CACNA1A, CACNA1B
GOTERM_BP_FAT	GO:0051960~regulation of nervous system development	12	2.4	0.00102244	LINGO1, BDNF, PLXNA3, NRP1, SOCS2, SEMA4F, MAPT, AGRN, ISL1, TLX2, CACNA1A, MT3
GOTERM_BP_FAT	GO:0032989~cellular component morphogenesis	20	4	0.00103982	ABLIM1, RAB3A, PLXNA3, NRP1, DPYSL5, PCDH15, L1CAM, ISL1, NUMBL, CTNNA2, NRCAM, ATP2B2, BDNF, SEMA4F, NGFR, APBB1, GAP43, CACNA1A, CHL1, GFRA3
GOTERM_BP_FAT	GO:0007167~enzyme linked receptor protein signaling pathway	17	3.4	0.00112161	FGFR4, NRP1, PTPRE, FUT8, EPHA10, PTPRN, INSRR, EPHA5, RGMB, EPHA8, DOK5, NTRK1, VEGFA, HIPK2, AGRN, CACNA1A, GFRA3
GOTERM_BP_FAT	GO:0044057~regulation of system process	14	2.8	0.00133911	SNCG, ATP2B2, RAB3A, BDNF, CHRM2, P2RX3, TH, RYR2, CHRNA7, LGI1, HCN4, CACNA2D2, CACNA1A, CACNA1B
GOTERM_BP_FAT	GO:0060284~regulation of cell development	12	2.4	0.0018243	LINGO1, BDNF, PLXNA3, NRP1, SOCS2, SEMA4F, MAPT, AGRN, ISL1, TLX2, CACNA1A, MT3
GOTERM_BP_FAT	GO:0048638~regulation of developmental growth	6	1.2	0.00193754	PLXNA3, NRP1, SEMA4F, MAPT, GATA4, AGRN
GOTERM_BP_FAT	GO:0008344~adult locomotory behavior	7	1.4	0.00395821	SNCG, CHD7, HIPK2, ATP1A3, PCDH15, CHL1, CACNA1A
GOTERM_BP_FAT	GO:0001666~response to hypoxia	7	1.4	0.00463556	ATP1B1, P2RX3, TH, ARNT2, VEGFA, RYR2, MT3
GOTERM_BP_FAT	GO:0051969~regulation of transmission of nerve impulse	9	1.8	0.00468139	ATP2B2, SNCG, RAB3A, BDNF, P2RX3, CHRNA7, LGI1, CACNA2D2, CACNA1A
GOTERM_BP_FAT	GO:0070482~response to oxygen levels	7	1.4	0.00500452	ATP1B1, P2RX3, TH, ARNT2, VEGFA, RYR2, MT3
GOTERM_BP_FAT	GO:0048489~synaptic vesicle transport	5	1	0.0051306	RAB3A, CPLX1, SYT4, RPH3A, UNC13A
GOTERM_BP_FAT	GO:0043279~response to alkaloid	5	1	0.00580787	GNAL, CHRNA5, RYR2, CHRNA7, MYC
GOTERM_BP_FAT	GO:0031644~regulation of neurological system process	9	1.8	0.006485	ATP2B2, SNCG, RAB3A, BDNF, P2RX3, CHRNA7, LGI1, CACNA2D2, CACNA1A
GOTERM_BP_FAT	GO:0007169~transmembrane receptor protein tyrosine kinase signaling pathway	12	2.4	0.00759741	EPHA5, FGFR4, NRP1, DOK5, EPHA8, NTRK1, VEGFA, EPHA10, AGRN, CACNA1A, GFRA3, INSRR
GOTERM_BP_FAT	GO:0046903~secretion	13	2.6	0.00819112	SYT1, RAB3A, BDNF, CPLX1, SRCIN1, SYT4, LYST, RPH3A, SMPD3, UNC13A, PCSK4, CACNA1A, CACNA1B
GOTERM_BP_FAT	GO:0040008~regulation of growth	14	2.8	0.0102878	PLXNA3, NRP1, SOCS2, IGFBPL1, NELL2, CACNA2D2, NOV, CHD7, SEMA4F, MAPT, GATA4, AGRN, APBB1, GAP43
GOTERM_BP_FAT	GO:0007610~behavior	19	3.8	0.0107431	SNCG, PLXNA3, TH, ATP1A3, PCDH15, GAL, ATP2B2, BDNF, CORO1A, CHD7, LYST, P2RX3, HIPK2, NHLH2, CHRNA7, APBB1, CHL1, CACNA1A, CACNA1B
GOTERM_BP_FAT	GO:0043062~extracellular structure organization	10	2	0.0109588	IBSP, ATP2B2, COL2A1, AGRN, VIT, COL11A2, COL5A3, CACNA2D2, APBB1, CACNA1A
GOTERM_BP_FAT	GO:0021700~developmental maturation	8	1.6	0.0118442	NRCAM, RAB3A, VEGFA, PDE3A, FOXO3, UNC13A, PCSK4, CACNA1A
GOTERM_BP_FAT	GO:0031345~negative regulation of cell projection organization	4	0.8	0.0121058	PLXNA3, NRP1, SEMA4F, TLX2
GOTERM_BP_FAT	GO:0031344~regulation of cell projection organization	6	1.2	0.0125319	PLXNA3, NRP1, SEMA4F, MAPT, TLX2, CACNA1A
GOTERM_BP_FAT	GO:0016358~dendrite development	5	1	0.0146882	BDNF, NRP1, MCF2, CACNA1A, CTNNA2
GOTERM_BP_FAT	GO:0050905~neuromuscular process	6	1.2	0.0154117	ATP2B2, RAC3, PCDH15, CACNA1A, CTNNA2, GCH1
GOTERM_BP_FAT	GO:0048878~chemical homeostasis	17	3.4	0.0177964	GJD2, LDLR, ATP1A3, FOXO3, TECR, CKB, PTHLH, SLC26A4, ATP2B2, RYR3, LYST, VEGFA, RYR2, CACNA1E, CHRNA7, CACNA1A, MT3
GOTERM_BP_FAT	GO:0001754~eye photoreceptor cell differentiation	4	0.8	0.0178219	MIAT, TH, VEGFA, RORB
GOTERM_BP_FAT	GO:0014070~response to organic cyclic substance	5	1	0.0188853	GNAL, CHRNA5, EPHX1, RYR2, CHRNA7
GOTERM_BP_FAT	GO:0050910~detection of mechanical stimulus involved in sensory perception of sound	3	0.6	0.0191276	ATP2B2, PCDH15, MYC
GOTERM_BP_FAT	GO:0007264~small GTPase mediated signal transduction	13	2.6	0.0248535	RAB3A, RAB3B, DIRAS1, RAC3, RASGRP1, RASL10B, RAPGEF5, RAB15, RAB6B, AGAP2, RHOU, RAB33A, RALGDS
GOTERM_BP_FAT	GO:0051129~negative regulation of cellular component organization	7	1.4	0.0263004	PLXNA3, NRP1, PACSIN3, SEMA4F, MAPT, SNPH, TLX2
GOTERM_BP_FAT	GO:0009100~glycoprotein metabolic process	9	1.8	0.0279261	ST6GALNAC5, HS3ST5, FUT8, B3GALT1, ST8SIA4, COL2A1, ST8SIA2, UNC13A, DHCR24
GOTERM_BP_FAT	GO:0007010~cytoskeleton organization	15	3	0.0294711	INA, ABLIM1, PRKCZ, PRPH, TPPP3, ABLIM3, PCDH15, RHOU, FMN1, EPB4.1L3, CORO1A, MAST1, RAC3, MAPT, AGAP2
GOTERM_BP_FAT	GO:0046530~photoreceptor cell differentiation	4	0.8	0.0301553	MIAT, TH, VEGFA, RORB
GOTERM_BP_FAT	GO:0016337~cell-cell adhesion	12	2.4	0.0305206	CDH22, CDH8, NCAM1, NRCAM, CADM3, FAT4, COL2A1, L1CAM, PCDH15, NCAN, CHL1, CTNNA2
GOTERM_BP_FAT	GO:0050807~regulation of synapse organization	3	0.6	0.0334179	AGRN, NCAN, CTNNA2
GOTERM_BP_FAT	GO:0008038~neuron recognition	3	0.6	0.0334179	BDNF, NRP1, GAP43
GOTERM_BP_FAT	GO:0001894~tissue homeostasis	5	1	0.0334255	PTHLH, CORO1A, VEGFA, COL2A1, COL11A2
GOTERM_BP_FAT	GO:0008016~regulation of heart contraction	5	1	0.0334255	TH, RYR2, CHRNA7, HCN4, CACNA1B
GOTERM_BP_FAT	GO:0016050~vesicle organization	4	0.8	0.0392325	RAB3A, LYST, SNPH, UNC13A
GOTERM_BP_FAT	GO:0007595~lactation	4	0.8	0.0392325	PTHLH, ATP2B2, SOCS2, VEGFA
GOTERM_BP_FAT	GO:0043583~ear development	7	1.4	0.0420695	ATP2B2, BDNF, CHD7, INSIG1, COL2A1, PCDH15, MYC
GOTERM_BP_FAT	GO:0051674~localization of cell	13	2.6	0.0464315	CORO1A, NRP1, FUT8, MDGA1, LYST, VEGFA, ATP1A3, CHRNA7, ISL1, APBB1, CHL1, GFRA3, CTNNA2
GOTERM_BP_FAT	GO:0048870~cell motility	13	2.6	0.0464315	CORO1A, NRP1, FUT8, MDGA1, LYST, VEGFA, ATP1A3, CHRNA7, ISL1, APBB1, CHL1, GFRA3, CTNNA2

## Sheet: E-GO-Upregulated genes
Gene Ontology analysis of genes Upregulated in hypo mutant sympathetic neuron
Biological Process
Category	Ontology Name(Ontology-ID)	Number Changed	Percent Changed	P-Value	Genes
GOTERM_BP_FAT	GO:0007049~cell cycle	117	19.1489	3.76143e-54	PRC1, DBF4, KNTC1, AURKA, AURKB, CDCA8, CASP8AP2, INCENP, CDCA2, CCNA1, CDCA5, CCNA2, ASPM, CDCA3, SGOL2, LIG1, SGOL1, 4632434I11RIK, ESPL1, TOPBP1, TACC3, ESCO2, WEE1, NCAPD2, UHRF1, REC8, MAD2L1, SPAG5, DSCC1, NEK2, TIPIN, NEDD9, CHEK1, ANLN, SPC24, SPC25, NCAPG2, FBXO5, SKA1, HELLS, ERCC6L, CKAP2, MKI67, NUF2, BRCA2, NDC80, CDC20, PMF1, BRCA1, PLK2, PLK1, CHAF1A, CHAF1B, E2F1, GAS2L3, E2F2, CL…
GOTERM_BP_FAT	GO:0000279~M phase	72	11.784	4.17052e-41	KNTC1, AURKB, CDCA8, INCENP, CDCA2, CCNA1, CDCA5, CCNA2, ASPM, CDCA3, CDC6, CDK1, KIF11, DSN1, SGOL2, SGOL1, CCNF, TPX2, NUSAP1, ESPL1, TOPBP1, TACC3, UBE2C, WEE1, RAD51, NCAPD2, REC8, MAD2L1, SPAG5, FANCD2, NSL1, BUB1B, NEK2, TIPIN, NEDD9, ANLN, CEP55, SPC24, RPA1, SPC25, NCAPH, NCAPG2, BUB1, FBXO5, SKA1, ZWILCH, HELLS, TRIP13, ERCC6L, EXO1, PDS5B, MKI67, DLGAP5, KIF18A, NUF2, CENPF, BRCA2, BIRC…
GOTERM_BP_FAT	GO:0022402~cell cycle process	83	13.5843	5.47032e-41	GAS2L3, DBF4, KNTC1, AURKB, CDCA8, INCENP, CDCA2, CCNA1, CDCA5, CCNA2, ASPM, CDCA3, CDC6, CDK1, KIF11, DSN1, SGOL2, SGOL1, CCNF, TPX2, 4632434I11RIK, NUSAP1, ESPL1, TOPBP1, TACC3, UBE2C, WEE1, RAD51, RBBP8, NCAPD2, REC8, MAD2L1, SPAG5, FANCD2, CCND2, NSL1, BUB1B, NEK2, POLA1, TIPIN, NEDD9, CHEK1, ANLN, CEP55, MLF1, SPC24, RPA1, SPC25, NCAPH, NCAPG2, BUB1, TRP53INP1, FBXO5, SKA1, ZWILCH, HELLS, ER…
GOTERM_BP_FAT	GO:0051301~cell division	68	11.1293	2.8003e-37	PRC1, KNTC1, AURKB, CCNE2, CCNE1, CDCA8, CDC45, CDCA7, INCENP, CDCA2, CCNA1, CDCA5, CCNA2, TOP2A, ASPM, CDCA3, CDC6, CDK1, KIF11, DSN1, SGOL2, LIG1, SGOL1, CCNF, NUSAP1, UBE2C, MCM5, WEE1, NCAPD2, MAD2L1, SPAG5, CCND2, NSL1, BUB1B, CKS1B, NEK2, TIPIN, NEDD9, ANLN, CEP55, SPC24, SPC25, NCAPH, NCAPG2, BUB1, FBXO5, SKA1, ZWILCH, HELLS, ERCC6L, PDS5B, NUF2, BRCA2, BIRC5, CDC20, CENPE, NDC80, PMF1, RA…
GOTERM_BP_FAT	GO:0000280~nuclear division	56	9.1653	1.86201e-35	KNTC1, AURKB, CDCA8, INCENP, CDCA2, CCNA1, CDCA5, CCNA2, ASPM, CDCA3, CDC6, CDK1, KIF11, DSN1, SGOL1, CCNF, NUSAP1, UBE2C, WEE1, NCAPD2, MAD2L1, SPAG5, NSL1, BUB1B, NEK2, TIPIN, NEDD9, ANLN, CEP55, SPC24, SPC25, NCAPH, NCAPG2, BUB1, FBXO5, SKA1, ZWILCH, HELLS, ERCC6L, PDS5B, KIF18A, NUF2, CDC20, CENPE, NDC80, BIRC5, PMF1, CDC25C, SMC2, SMC4, CENPH, CCNB1, CCNB2, PLK1, KIF20B, CIT
GOTERM_BP_FAT	GO:0048285~organelle fission	56	9.1653	1.53495e-34	KNTC1, AURKB, CDCA8, INCENP, CDCA2, CCNA1, CDCA5, CCNA2, ASPM, CDCA3, CDC6, CDK1, KIF11, DSN1, SGOL1, CCNF, NUSAP1, UBE2C, WEE1, NCAPD2, MAD2L1, SPAG5, NSL1, BUB1B, NEK2, TIPIN, NEDD9, ANLN, CEP55, SPC24, SPC25, NCAPH, NCAPG2, BUB1, FBXO5, SKA1, ZWILCH, HELLS, ERCC6L, PDS5B, KIF18A, NUF2, CDC20, CENPE, NDC80, BIRC5, PMF1, CDC25C, SMC2, SMC4, CENPH, CCNB1, CCNB2, PLK1, KIF20B, CIT
GOTERM_BP_FAT	GO:0006259~DNA metabolic process	76	12.4386	1.46043e-32	CLSPN, KIF22, XRCC2, PDGFB, DBF4, MCM10, CDT1, PRIM1, CCNE2, FANCM, CCNE1, MCM8, CDC45, MCM7, TOP2A, PMS1, CDC6, DTL, GEN1, USP1, LIG1, POLE, MBD4, TOPBP1, MCM2, MCM3, MCM4, ESCO2, MCM5, MCM6, RAD51, RFC5, RFC3, UHRF1, RFC1, RFC2, FANCD2, RRM2, RRM1, RAD18, DSCC1, HMGB2, UNG, POLA1, TIPIN, CHEK1, POLA2, TK1, RPA1, RPA2, POLE2, RNF168, POLQ, TINF2, HELLS, FEN1, TRIP13, EXO1, RECQL4, GINS1, RAD51AP…
GOTERM_BP_FAT	GO:0006260~DNA replication	48	7.85597	7.65537e-32	PDGFB, DBF4, TIPIN, POLA1, POLA2, MCM10, TK1, CDT1, PRIM1, CCNE2, RPA1, CCNE1, RPA2, MCM8, CDC45, MCM7, POLE2, POLQ, FEN1, GINS1, CDC6, DTL, GINS3, NASP, LIG1, POLE, BRCA2, MCM2, MCM3, MCM4, BRCA1, MCM5, MCM6, RAD51, POLD3, RFC5, DNA2, RFC3, RFC1, RFC2, POLD1, RRM2, RRM1, PCNA, CHTF18, CHAF1A, CHAF1B, DSCC1
GOTERM_BP_FAT	GO:0007059~chromosome segregation	25	4.09165	4.69009e-19	NEK2, SPC25, INCENP, SKA1, CDCA5, TOP2A, PDS5B, DSN1, SGOL2, SGOL1, KIF18A, NUF2, NUSAP1, CENPF, NDC80, CENPE, BIRC5, ESPL1, PMF1, SMC4, CENPH, REC8, MAD2L1, NSL1, CIT
GOTERM_BP_FAT	GO:0006974~response to DNA damage stimulus	43	7.03764	2.86941e-15	KIF22, CLSPN, HMGB2, XRCC2, UNG, TIPIN, POLA1, CHEK1, RPA1, FANCM, RNF168, POLQ, PMS1, FEN1, TRIP13, EXO1, CDK1, RAD51AP1, GEN1, DTL, LIG1, USP1, POLE, SMC6, BRIP1, BRCA2, TOPBP1, ATAD5, MBD4, ESCO2, BRCA1, RAD51, DNA2, UHRF1, UACA, RIF1, FANCD2, POLD1, PCNA, RAD18, RAD54B, CHAF1A, CHAF1B
GOTERM_BP_FAT	GO:0006261~DNA-dependent DNA replication	17	2.78232	5.30667e-15	POLA1, TIPIN, BRCA2, MCM2, MCM3, MCM4, MCM5, RAD51, MCM6, PRIM1, CCNE2, DNA2, CCNE1, CDC45, MCM7, POLE2, POLD1
GOTERM_BP_FAT	GO:0033554~cellular response to stress	48	7.85597	4.08349e-13	KIF22, CLSPN, HMGB2, XRCC2, UNG, TIPIN, POLA1, CHEK1, RPA1, FANCM, ALB, RNF168, POLQ, FAM129A, PMS1, FEN1, TRIP13, EXO1, CDK1, RAD51AP1, GEN1, DTL, USP1, LIG1, POLE, SMC6, BRIP1, BRCA2, TOPBP1, MBD4, ATAD5, ESCO2, BRCA1, RAD51, DNA2, UHRF1, UACA, RIF1, FANCD2, POLD1, PCNA, CARTPT, MPO, RAD18, NRK, RAD54B, CHAF1A, CHAF1B
GOTERM_BP_FAT	GO:0006468~protein amino acid phosphorylation	49	8.01964	5.71736e-07	NEK2, STAT5A, PASK, RORC, TTK, AURKA, CHEK1, PRKG2, AURKB, KIT, CD74, EPHB1, TGFB1, CAMKV, CCNE1, VRK1, 2610018G03RIK, PAK3, TEK, BUB1, TIE1, MASTL, IRAK2, EGFR, CDK1, RET, LTK, SGK3, NPR1, PBK, PRKCE, GSG2, WEE1, KDR, EPHA3, CCNB1, MAST4, PLK4, PLCE1, KSR2, PLK2, PLK1, RSRC1, BUB1B, CARTPT, PDGFRB, NRK, CIT, MELK
GOTERM_BP_FAT	GO:0000910~cytokinesis	9	1.473	2.72167e-06	PRC1, INCENP, BRCA2, NUSAP1, BIRC5, ANLN, AURKB, RACGAP1, CIT
GOTERM_BP_FAT	GO:0051321~meiotic cell cycle	15	2.45499	2.86404e-06	EXO1, MKI67, NEK2, SGOL2, SGOL1, BRCA2, TOPBP1, ESPL1, RAD51, RPA1, REC8, FANCD2, FBXO5, CCNA1, TRIP13
GOTERM_BP_FAT	GO:0051052~regulation of DNA metabolic process	12	1.96399	4.63988e-06	CLSPN, DNA2, USP1, GMNN, PCNA, TIPIN, RAD18, BRCA2, RNF168, CD40, TGFB1, CDT1
GOTERM_BP_FAT	GO:0007017~microtubule-based process	23	3.76432	5.3395e-06	KIF14, KIF23, KIF22, KIF11, KIF15, PSRC1, NUF2, TPX2, KIF18A, KIF18B, NUSAP1, ESPL1, CENPE, NDC80, BIRC5, TACC3, CENPJ, BRCA1, SPC25, KIF2C, KIF4, KIF20B, FBXO5
GOTERM_BP_FAT	GO:0006793~phosphorus metabolic process	57	9.32897	6.7344e-06	STAT5A, PASK, RORC, TTK, AURKA, PRKG2, AURKB, TGFB1, CCNE1, PAK3, MASTL, TIE1, EGFR, IRAK2, CDK1, PTPRK, RET, SGK3, PTPRR, PTPRT, PBK, PRKCE, WEE1, MAST4, PLCE1, KSR2, PPM1H, BUB1B, CARTPT, PDGFRB, NRK, MELK, NEK2, CHEK1, KIT, CD74, EPHB1, CAMKV, VRK1, 2610018G03RIK, TEK, BUB1, PTPRB, LTK, NPR1, CDC25C, GSG2, KDR, EPHA3, CCNB1, PLK4, PLK2, GCK, PLK1, RSRC1, CIT, DUSP6
GOTERM_BP_FAT	GO:0006796~phosphate metabolic process	57	9.32897	6.7344e-06	STAT5A, PASK, RORC, TTK, AURKA, PRKG2, AURKB, TGFB1, CCNE1, PAK3, MASTL, TIE1, EGFR, IRAK2, CDK1, PTPRK, RET, SGK3, PTPRR, PTPRT, PBK, PRKCE, WEE1, MAST4, PLCE1, KSR2, PPM1H, BUB1B, CARTPT, PDGFRB, NRK, MELK, NEK2, CHEK1, KIT, CD74, EPHB1, CAMKV, VRK1, 2610018G03RIK, TEK, BUB1, PTPRB, LTK, NPR1, CDC25C, GSG2, KDR, EPHA3, CCNB1, PLK4, PLK2, GCK, PLK1, RSRC1, CIT, DUSP6
GOTERM_BP_FAT	GO:0030261~chromosome condensation	8	1.30933	6.87282e-06	NCAPH, NCAPG2, NUSAP1, SMC2, CDCA5, TOP2A, NCAPD2, SMC4
GOTERM_BP_FAT	GO:0006310~DNA recombination	13	2.12766	1.08904e-05	EXO1, RECQL4, XRCC2, RAD51AP1, LIG1, UNG, BRCA2, SMC6, TOPBP1, RAD51, RPA1, RAD54B, TRIP13
GOTERM_BP_FAT	GO:0051640~organelle localization	11	1.80033	1.57238e-05	HHEX, ALB, PLXNA2, KIF18A, CENPF, NUSAP1, BIRC5, TACC3, CDCA5, ASPM, RAB27A
GOTERM_BP_FAT	GO:0051276~chromosome organization	33	5.40098	1.58665e-05	NEK2, HAT1, CBX5, RPA1, NCAPH, H2AFV, CENPA, NCAPG2, RNF168, ASF1B, TINF2, CDCA5, TOP2A, HELLS, PDS5B, SGOL2, NASP, KIF18A, NUSAP1, BRCA2, PADI4, MCM2, SMC2, GSG2, NCAPD2, CENPH, SMC4, REC8, MAD2L1, FANCD2, DNMT1, CIT, SMARCA2
GOTERM_BP_FAT	GO:0045787~positive regulation of cell cycle	9	1.473	1.79164e-05	STAT5A, STAT5B, BRCA2, CENPF, NUSAP1, CENPE, BIRC5, PROX1, CITED2
GOTERM_BP_FAT	GO:0008284~positive regulation of cell proliferation	26	4.25532	2.42131e-05	PDGFB, FOXM1, STAT5A, STAT5B, CLU, TIPIN, PRRX1, FGF10, KIT, TGFB1, RPA1, S1PR1, RTKN2, CALCRL, SCG2, EGFR, RECQL4, IGF1, CENPF, CD40, PROX1, KDR, SHOX2, GHRH, CCND2, FABP4
GOTERM_BP_FAT	GO:0000226~microtubule cytoskeleton organization	15	2.45499	3.39322e-05	KIF11, PSRC1, NUF2, TPX2, KIF18A, NUSAP1, CENPE, NDC80, BIRC5, ESPL1, TACC3, CENPJ, BRCA1, SPC25, FBXO5
GOTERM_BP_FAT	GO:0008283~cell proliferation	23	3.76432	6.20764e-05	GINS1, MKI67, PDGFB, ELF4, NASP, E2F8, POLA1, ALMS1, BRCA2, FGF10, KIT, RACGAP1, TACC3, SOX9, CXCL12, TGFB1, CD74, HHEX, UHRF1, MCM7, NCAPG2, HELLS, ASPM
GOTERM_BP_FAT	GO:0048514~blood vessel morphogenesis	19	3.10966	0.000220493	CAV1, EMCN, FOXM1, PRRX1, FGF10, ELK3, CXCL12, PROX1, KDR, THY1, CITED2, SEMA5A, S1PR1, CASP8, ROBO4, NOS3, SOX17, ENG, SCG2
GOTERM_BP_FAT	GO:0032103~positive regulation of response to external stimulus	8	1.30933	0.000369184	S1PR1, NPY, STAT5A, STAT5B, FABP4, FGF10, CXCL12, SCG2
GOTERM_BP_FAT	GO:0002009~morphogenesis of an epithelium	17	2.78232	0.000401501	EGFR, STIL, RET, SHROOM3, STAT5A, IGF1, FGF10, SOX9, PROX1, TGFB1, FZD6, HHEX, GPC3, SFRP1, CASP8, SEMA3A, CAR2
GOTERM_BP_FAT	GO:0006284~base-excision repair	6	0.981997	0.000407363	DNA2, HMGB2, UNG, POLD1, PCNA, MBD4
GOTERM_BP_FAT	GO:0000075~cell cycle checkpoint	9	1.473	0.000426236	CDK1, CLSPN, MAD2L1, TIPIN, CENPE, BIRC5, CHEK1, ZWILCH, CDT1
GOTERM_BP_FAT	GO:0051053~negative regulation of DNA metabolic process	6	0.981997	0.000527571	CLSPN, GMNN, TIPIN, RAD18, BRCA2, CDT1
GOTERM_BP_FAT	GO:0048520~positive regulation of behavior	5	0.818331	0.000597664	S1PR1, ALB, FGF10, CXCL12, SCG2
GOTERM_BP_FAT	GO:0045596~negative regulation of cell differentiation	17	2.78232	0.000702235	CAV1, STAT5A, STAT5B, FGF10, PF4, SOX9, TCF7L2, TGFB1, CD74, THY1, RIF1, CLEC2D, CARTPT, SEMA3A, TLX3, CIT, ASPM
GOTERM_BP_FAT	GO:0002520~immune system development	23	3.76432	0.000763071	EXO1, STAT5A, UNG, MITF, STAT5B, BRCA2, FGF10, RORC, KIT, TACC3, CBFA2T3, TGFB1, CBFB, CD74, MLF1, KDR, RPA1, CCNB2, CXCL13, CASP8, RTKN2, HBA-X, HELLS
GOTERM_BP_FAT	GO:0000724~double-strand break repair via homologous recombination	5	0.818331	0.000839417	RPA1, XRCC2, BRCA2, RAD54B, RAD51
GOTERM_BP_FAT	GO:0045931~positive regulation of mitotic cell cycle	4	0.654664	0.0013621	STAT5A, STAT5B, BRCA2, BIRC5
GOTERM_BP_FAT	GO:0060429~epithelium development	21	3.43699	0.00147715	EGFR, STIL, RET, SHROOM3, STAT5A, IGF1, FGF10, SOX9, PROX1, TGFB1, FZD6, KDR, HHEX, GPC3, S1PR1, EVPL, SFRP1, HOXB5, CASP8, SEMA3A, CAR2
GOTERM_BP_FAT	GO:0001763~morphogenesis of a branching structure	13	2.12766	0.00150439	SEMA5A, HHEX, GPC3, SFRP1, PDGFB, IGF1, FGF10, SEMA3A, SOX9, CXCL12, ENG, TGFB1, KDR
GOTERM_BP_FAT	GO:0051651~maintenance of location in cell	6	0.981997	0.0015637	ALB, GYPA, NUF2, CENPE, TACC3, ASPM
GOTERM_BP_FAT	GO:0040012~regulation of locomotion	12	1.96399	0.00168384	S1PR1, PDGFB, PECAM1, TEK, ROBO4, FGF10, SEMA3A, TIE1, CXCL12, SST, SCG2, THY1
GOTERM_BP_FAT	GO:0043009~chordate embryonic development	28	4.58265	0.00198339	STIL, XRCC2, SHROOM3, PRRX1, DLK1, TCF7L2, CITED2, RPA1, VCAM1, NCAPG2, CASP8, APBA1, EGFR, GINS1, NASP, PTPRR, PCDH12, BRCA2, BRCA1, FZD6, RBBP8, SHOX2, CCNB1, PLK4, CCNB2, SFRP1, HOXB5, PDGFRB
GOTERM_BP_FAT	GO:0050000~chromosome localization	4	0.654664	0.00212261	KIF18A, CENPF, BIRC5, CDCA5
GOTERM_BP_FAT	GO:0051303~establishment of chromosome localization	4	0.654664	0.00212261	KIF18A, CENPF, BIRC5, CDCA5
GOTERM_BP_FAT	GO:0048534~hemopoietic or lymphoid organ development	21	3.43699	0.00227101	STAT5A, MITF, STAT5B, FGF10, RORC, BRCA2, KIT, TACC3, CBFA2T3, TGFB1, CBFB, CD74, MLF1, KDR, RPA1, CCNB2, CXCL13, CASP8, RTKN2, HBA-X, HELLS
GOTERM_BP_FAT	GO:0022612~gland morphogenesis	10	1.63666	0.00271525	EGFR, CAV1, PDGFB, SFRP1, STAT5A, IGF1, FGF10, SEMA3A, SOX9, TGFB1
GOTERM_BP_FAT	GO:0021700~cytoskeleton organization	23	3.76432	0.00272467	KIF11, SHROOM3, PDGFB, PSRC1, GYPA, NUF2, KIF18A, TPX2, NUSAP1, ESPL1, BIRC5, CENPE, NDC80, RACGAP1, TACC3, CENPJ, PROX1, BRCA1, THY1, ELMO1, SPC25, FBXO5, DIAP3
GOTERM_BP_FAT	GO:0021700~developmental maturation	11	1.80033	0.00290114	RET, REC8, TRPV1, FBXO5, BRCA2, LHX6, HBA-X, CBFB, CDH5, TRIP13, KDR
GOTERM_BP_FAT	GO:0050795~regulation of behavior	5	0.818331	0.00312406	S1PR1, ALB, FGF10, CXCL12, SCG2
GOTERM_BP_FAT	GO:0032101~regulation of response to external stimulus	11	1.80033	0.00334797	S1PR1, UACA, NPY, STAT5A, STAT5B, CARTPT, FABP4, FGF10, GRIN3A, CXCL12, SCG2
GOTERM_BP_FAT	GO:0007167~enzyme linked receptor protein signaling pathway	20	3.27332	0.00370217	EGFR, TXNIP, RET, LTK, LTBP1, PDGFB, STAT5A, STAT5B, IGF1, FGF10, MSTN, KIT, EPHB1, TGFB1, KDR, EPHA3, TEK, PDGFRB, HPGD, ENG
GOTERM_BP_FAT	GO:0031328~positive regulation of cellular biosynthetic process	33	5.40098	0.00388504	E2F1, HMGB2, ELF4, FOXM1, STAT5A, MITF, STAT5B, TLR1, SOX9, LIN28A, TCF7L2, TGFB1, CBFB, CITED2, APOA2, S1PR1, SDPR, GUCY1A3, FAM129A, CCNA2, TOP2A, MAF, PSRC1, NPR1, IGF1, SHOX2, DNA2, GCK, GHRH, EBF3, ETS1, EBF2, NEUROD1
GOTERM_BP_FAT	GO:0045446~endothelial cell differentiation	4	0.654664	0.00431528	S1PR1, HOXB5, PROX1, KDR
GOTERM_BP_FAT	GO:0060341~regulation of cellular localization	14	2.29133	0.00452008	RAB3C, SNCAIP, CENPF, CENPE, CD40, TACC3, CPT1A, TGFB1, UACA, GCK, GHRH, CARTPT, CHRNA4, RAPGEF4
GOTERM_BP_FAT	GO:0048469~cell maturation	9	1.473	0.00473195	RET, REC8, FBXO5, BRCA2, LHX6, HBA-X, CBFB, TRIP13, KDR
GOTERM_BP_FAT	GO:0045582~positive regulation of T cell differentiation	6	0.981997	0.00484257	CD83, STAT5A, STAT5B, H2-AA, IL2RG, CD74
GOTERM_BP_FAT	GO:0032844~regulation of homeostatic process	8	1.30933	0.00492011	CAV1, ETS1, STAT5A, STAT5B, MC4R, CARTPT, TGFB1, THY1
GOTERM_BP_FAT	GO:0007155~cell adhesion	33	5.40098	0.00496694	EMCN, CLDN3, CLDN5, NEDD9, ITGB5, CLDN11, SOX9, CNTNAP5A, CDH5, VCAM1, COL9A1, COL7A1, CD93, TNR, TEK, CNTNAP2, ESAM, NEGR1, RET, LPP, PCDH10, PCDH12, PCDH17, THY1, PCDH18, VWF, LYVE1, CD36, CD34, PECAM1, ENG, NTM, ITGA2B
GOTERM_BP_FAT	GO:0030334~regulation of cell migration	10	1.63666	0.00501054	S1PR1, PDGFB, PECAM1, TEK, ROBO4, SEMA3A, TIE1, CXCL12, SST, THY1
