# Supplementary material for: Temporal requirements for ISL1 in sympathetic neuron proliferation, differentiation, and diversification
Source: Cell Death Dis. 2018 Feb 14;9(2):247. doi: 10.1038/s41419-018-0283-9 (PMC5833373; doi:10.1038/s41419-018-0283-9)
Supplement: Supplementary file 10 — Supplementary Table 3 [file 41419_2018_283_MOESM10_ESM.xlsx]

## Sheet: A-Noradrenergic neuron enriched
Gene Symbol	RPKM ctrl	RPKM hypo	log2(Fold Change hypo vs ctrl)	p_value
Nxph1	8.4482	1.44061	-2.55196	5e-05
Ntrk1	151.434	43.453	-1.80116	5e-05
Tbx20	24.5848	7.20346	-1.77101	5e-05
Hmx1	365.888	108.02	-1.76011	5e-05
Rorb	1.6413	0.582804	-1.49376	5e-05
Insrr	4.04663	1.49244	-1.43905	5e-05
Lmo1	65.6327	30.9014	-1.08674	5e-05
Chgb	314.187	169.189	-0.892982	5e-05
Lingo1	10.64	6.30335	-0.755315	5e-05
Th	279.555	207.278	-0.431569	0.0039
Bai3	27.9373	22.7219	-0.298106	0.05065
Slc6a2	177.735	146.126	-0.282508	0.07805
Kcnk1	12.3289	10.3615	-0.250816	0.1651
Ctxn1	192.154	162.993	-0.23746	0.11255
Fkbp1b	44.7837	38.5494	-0.216268	0.20725
Kirrel3	1.65608	1.45419	-0.187554	0.48025
Pmp22	90.6125	81.4694	-0.153451	0.30295
Pnoc	1.48392	1.37376	-0.111278	0.73935
Dbh	608.15	568.142	-0.0981755	0.56585
Igsf21	31.0701	29.1559	-0.0917411	0.55405
Eif2ak3	13.0842	13.0027	-0.00900768	0.953
Kitl	7.73462	7.70376	-0.00576859	0.97125
Sulf2	57.8246	58.0079	0.00456717	0.97485
Tecpr2	7.35733	7.47451	0.022795	0.8845
Pcdh7	5.93059	6.06291	0.0318345	0.85475
Prkca	17.4627	18.4685	0.0807925	0.58215
Npy	20.0202	21.3956	0.0958605	0.57615
Ptn	32.6238	34.9482	0.0992934	0.52325
Gpr126	10.1584	11.4292	0.170053	0.27835
Plcb4	45.4923	51.6939	0.184373	0.2179
Col12a1	17.3921	19.8068	0.187568	0.21695
Smoc2	29.6835	34.4621	0.21535	0.1588
Ankrd9	1.02477	1.19522	0.221972	0.5107
Bmpr1b	35.8635	42.6363	0.249566	0.09395
Rgs9	8.89623	10.7501	0.273085	0.0894
Pkp2	1.20497	1.49732	0.313391	0.2954
Lsamp	4.52923	5.76214	0.347337	0.1142
Dlk1	259.539	346.47	0.416778	0.0132
Cnr1	56.6452	78.9496	0.478976	0.0014
Wscd1	2.00387	3.1719	0.662553	0.0115
Slc18a1	18.2169	44.4258	1.28612	0.00255

## Sheet: B-Cholinergic neuron enrichend
Gene Symbol	RPKM ctrl	RPKM hypo	log2(Fold Change hypo vs ctrl)	p_value
Dok5	5.19064	3.35829	-0.628185	0.01505
Slc10a4	51.1098	34.1085	-0.583471	0.00015
Prph	920.993	650.938	-0.500669	0.0027
Chl1	8.41847	6.44876	-0.384537	0.01845
Slc18a3	32.0094	25.484	-0.328904	0.04225
Mgll	8.26836	6.67221	-0.309437	0.08045
Chat	1.63835	1.41294	-0.213542	0.73025
Rims4	18.5778	16.1656	-0.200649	0.3586
Alk	19.0247	17.1676	-0.148182	0.3256
Elmod1	5.62743	5.21389	-0.110116	0.60635
Spock1	68.3597	63.3828	-0.109054	0.4617
Ebf1	21.2753	19.8561	-0.0995957	0.70795
Fras1	2.62352	2.45389	-0.0964343	0.5669
Fhl1	45.937	43.2101	-0.0882879	0.5649
Gpr125	23.168	21.8218	-0.0863624	0.5705
Ankib1	13.7113	12.923	-0.0854279	0.57595
Thsd7a	5.18226	4.90502	-0.0793241	0.62035
Tenm2	2.65447	2.51542	-0.0776278	0.66125
Krtcap2	169.709	163.448	-0.0542305	0.7446
Kcna4	3.18331	3.11824	-0.0297928	0.8899
Pik3r1	64.098	63.6037	-0.0111696	0.942
Hpcal1	20.8936	21.195	0.020657	0.91075
Hs6st3	2.34357	2.44027	0.0583324	0.8444
Serpini1	35.3871	37.2861	0.0754121	0.62275
Fbln1	64.3868	71.9749	0.160729	0.2774
Plcl2	5.53123	6.29058	0.185593	0.3142
Col12a1	17.3921	19.8068	0.187568	0.21695
Asic1	1.47084	1.68224	0.193747	0.4622
Necab1	1.84355	2.15641	0.226145	0.3689
Man1a	7.91025	10.6311	0.426489	0.0158
Runx1t1	10.332	14.0666	0.445155	0.00415
Nedd9	2.45559	3.42287	0.479135	0.02595
Robo1	3.09004	4.4887	0.538671	0.0026
Slc5a7	1.84004	2.70287	0.554757	0.0168
Csmd1	1.37177	2.03806	0.571152	0.0026
Crabp1	64.5954	102.667	0.668462	5e-05
Agtr2	201.556	347.808	0.787109	5e-05
Ret	68.8364	129.83	0.915378	5e-05
Shox2	26.7999	51.2586	0.935565	5e-05
Sst	74.9433	151.094	1.01157	5e-05
Tlx3	32.8324	72.279	1.13846	5e-05
Vip	18.039	45.326	1.32922	5e-05
