# Supplementary material for: Temporal requirements for ISL1 in sympathetic neuron proliferation, differentiation, and diversification
Source: Cell Death Dis. 2018 Feb 14;9(2):247. doi: 10.1038/s41419-018-0283-9 (PMC5833373; doi:10.1038/s41419-018-0283-9)
Supplement: Supplementary file 11 — Supplementary Table 4 [file 41419_2018_283_MOESM11_ESM.xlsx]

## Sheet: A-ISL1 ChIP-seq peaks
List of ISL1 ChIP-seq peaks significantly enriched over input (FDR threshold = 0.001; Fold over input required = 4.00)
Peak.ID	Chr	Start	End	Length	Fold_enrichment	Annotation	Distance to Nearest TSS	Nearest PromoterID	Nearest Refseq	Nearest.Ensembl	Gene Symbol	Gene.Description	Gene Type
MACS_peak_1	chr1	5112035	5112259	224	14.15	intron (NM_133826, intron 8 of 13)	38893	NM_133826	XM_006495433	ENSMUSG00000033793	Atp6v1h	ATPase, H+ transporting, lysosomal V1 subunit H	protein-coding
MACS_peak_10	chr1	14476598	14476874	276	11.79	Intergenic	-176456	NM_010164	XM_006495445	ENSMUSG00000025932	Eya1	eyes absent 1 homolog (Drosophila)	protein-coding
MACS_peak_100	chr1	80294512	80294730	218	11.79	intron (NM_016716, intron 3 of 15)	42384	NM_016716	XM_006496495	ENSMUSG00000004364	Cul3	cullin 3	protein-coding
MACS_peak_1000	chr14	124048466	124048674	208	11.79	Intergenic	-10792	NM_145467	XM_006518921		Itgbl1	integrin, beta-like 1	protein-coding
MACS_peak_1001	chr14	124492303	124492480	177	11.79	intron (NM_010201, intron 3 of 4)	99376	NM_010201	XM_006518548	ENSMUSG00000025551	Fgf14	fibroblast growth factor 14	protein-coding
MACS_peak_1002	chr15	5109774	5109985	211	8.72	intron (NM_001013367, intron 1 of 8)	16019	NM_001013367	XM_006519938	ENSMUSG00000050697	Prkaa1	protein kinase, AMP-activated, alpha 1 catalytic subunit	protein-coding
MACS_peak_1003	chr15	5154427	5154650	223	9.43	intron (NM_026213, intron 2 of 4)	18979	NM_026213	XM_006519992	ENSMUSG00000022151	Ttc33	tetratricopeptide repeat domain 33	protein-coding
MACS_peak_1004	chr15	6046545	6046746	201	14.15	Intergenic	-203143	NM_001008702	XM_006519960	ENSMUSG00000022150	Dab2	disabled 2, mitogen-responsive phosphoprotein	protein-coding
MACS_peak_1005	chr15	6283672	6283952	280	11.79	intron (NM_001008702, intron 1 of 13)	34023	NM_001008702	XM_006519960	ENSMUSG00000022150	Dab2	disabled 2, mitogen-responsive phosphoprotein	protein-coding
MACS_peak_1006	chr15	6750288	6750532	244	15.26	TTS (NM_030168)	73903	NM_011019	XM_006519973	ENSMUSG00000022146	Osmr	oncostatin M receptor	protein-coding
MACS_peak_1007	chr15	6998970	6999260	290	17.44	Intergenic	-80457	NM_001113386	XM_006519967	ENSMUSG00000054263	Lifr	leukemia inhibitory factor receptor	protein-coding
MACS_peak_1008	chr15	7073898	7074106	208	12.35	Intergenic	-5570	NM_001113386	XM_006519967	ENSMUSG00000054263	Lifr	leukemia inhibitory factor receptor	protein-coding
MACS_peak_1009	chr15	7074116	7074540	424	30.34	Intergenic	-5244	NM_001113386	XM_006519967	ENSMUSG00000054263	Lifr	leukemia inhibitory factor receptor	protein-coding
MACS_peak_101	chr1	80339634	80339820	186	14.15	Intergenic	-2722	NM_016716	XM_006496495	ENSMUSG00000004364	Cul3	cullin 3	protein-coding
MACS_peak_1010	chr15	9297834	9298065	231	9.43	intron (NM_144845, intron 6 of 6)	32597	NM_144845	XM_006520049	ENSMUSG00000049152	Ugt3a2	UDP glycosyltransferases 3 family, polypeptide A2	protein-coding
MACS_peak_1011	chr15	11913794	11913906	112	16.51	3' UTR (NM_011294, exon 5 of 5)	11912	NM_011294	XM_006520041	ENSMUSG00000022205	Sub1	SUB1 homolog (S. cerevisiae)	protein-coding
MACS_peak_1012	chr15	12280814	12281034	220	29.31	TTS (NM_025673)	29673	NM_025673	XM_006520143	ENSMUSG00000022200	Golph3	golgi phosphoprotein 3	protein-coding
MACS_peak_1013	chr15	12982170	12982456	286	18.87	intron (NM_007666, intron 6 of 11)	121081	NM_007666	XM_006520017	ENSMUSG00000039385	Cdh6	cadherin 6	protein-coding
MACS_peak_1014	chr15	14912113	14912368	255	14.15	Intergenic	-1795615	NM_009869	NM_009869	ENSMUSG00000025370	Cdh9	cadherin 9	protein-coding
MACS_peak_1015	chr15	16095789	16095992	203	11.79	Intergenic	-611965	NM_009869	NM_009869	ENSMUSG00000025370	Cdh9	cadherin 9	protein-coding
MACS_peak_1016	chr15	16812150	16812362	212	11.79	Intergenic	104400	NM_009869	NM_009869	ENSMUSG00000025370	Cdh9	cadherin 9	protein-coding
MACS_peak_1017	chr15	17119156	17119356	200	9.43	Intergenic	411400	NM_009869	NM_009869	ENSMUSG00000025370	Cdh9	cadherin 9	protein-coding
MACS_peak_1018	chr15	17219382	17219585	203	14.15	Intergenic	511628	NM_009869	NM_009869	ENSMUSG00000025370	Cdh9	cadherin 9	protein-coding
MACS_peak_1019	chr15	17717937	17718146	209	9.43	Intergenic	581340	NR_045711	NR_045711		4921515E04Rik	RIKEN cDNA 4921515E04 gene	ncRNA
MACS_peak_102	chr1	81088706	81089023	317	14.15	intron (NM_172849, intron 2 of 4)	14973	NM_172849	XM_006496485	ENSMUSG00000054976	Nyap2	neuronal tyrosine-phophorylated phosphoinositide 3-kinase adaptor 2	protein-coding
MACS_peak_1020	chr15	17862131	17862574	443	14.15	Intergenic	437029	NR_045711	NR_045711		4921515E04Rik	RIKEN cDNA 4921515E04 gene	ncRNA
MACS_peak_1021	chr15	18351297	18351531	234	9.43	Intergenic	-52032	NR_045711	NR_045711		4921515E04Rik	RIKEN cDNA 4921515E04 gene	ncRNA
MACS_peak_1022	chr15	18480851	18481062	211	16.51	Intergenic	-181575	NR_045711	NR_045711		4921515E04Rik	RIKEN cDNA 4921515E04 gene	ncRNA
MACS_peak_1023	chr15	20378258	20378471	213	11.79	Intergenic	218140	NM_022816	NM_022816	ENSMUSG00000047565	Acot10	acyl-CoA thioesterase 10	protein-coding
MACS_peak_1024	chr15	20671533	20671816	283	9.43	Intergenic	-75170	NM_022816	NM_022816	ENSMUSG00000047565	Acot10	acyl-CoA thioesterase 10	protein-coding
MACS_peak_1025	chr15	22171809	22171965	156	14.15	Intergenic	472852	NM_001165971	NM_001165971		Gm5803	predicted gene 5803	protein-coding
MACS_peak_1026	chr15	22399964	22400183	219	9.43	Intergenic	244665	NM_001165971	NM_001165971		Gm5803	predicted gene 5803	protein-coding
MACS_peak_1027	chr15	24807660	24808021	361	16.51	Intergenic	535678	NM_027395	NM_027395	ENSMUSG00000045763	Basp1	brain abundant, membrane attached signal protein 1	protein-coding
MACS_peak_1028	chr15	24910496	24910724	228	11.79	Intergenic	432909	NM_027395	NM_027395	ENSMUSG00000045763	Basp1	brain abundant, membrane attached signal protein 1	protein-coding
MACS_peak_1029	chr15	25035023	25035255	232	14.15	Intergenic	308380	NM_027395	NM_027395	ENSMUSG00000045763	Basp1	brain abundant, membrane attached signal protein 1	protein-coding
MACS_peak_103	chr1	81316775	81316987	212	9.43	Intergenic	242989	NM_172849	XM_006496485	ENSMUSG00000054976	Nyap2	neuronal tyrosine-phophorylated phosphoinositide 3-kinase adaptor 2	protein-coding
MACS_peak_1030	chr15	25214150	25214463	313	14.49	Intergenic	129212	NM_027395	NM_027395	ENSMUSG00000045763	Basp1	brain abundant, membrane attached signal protein 1	protein-coding
MACS_peak_1031	chr15	25292879	25293564	685	78.94	3' UTR (NM_027395, exon 2 of 2)	50297	NM_027395	NM_027395	ENSMUSG00000045763	Basp1	brain abundant, membrane attached signal protein 1	protein-coding
MACS_peak_1032	chr15	26404952	26405161	209	9.43	Intergenic	166230	NM_177597	XM_006520045	ENSMUSG00000022269	2016-03-11	membrane-associated ring finger (C3HC4) 11	protein-coding
MACS_peak_1033	chr15	26448789	26449252	463	14.15	Intergenic	210194	NM_177597	XM_006520045	ENSMUSG00000022269	2016-03-11	membrane-associated ring finger (C3HC4) 11	protein-coding
MACS_peak_1034	chr15	26483729	26483952	223	11.79	intron (NM_176959, intron 2 of 3)	245014	NM_177597	XM_006520045	ENSMUSG00000022269	2016-03-11	membrane-associated ring finger (C3HC4) 11	protein-coding
MACS_peak_1035	chr15	26486328	26486610	282	14.15	intron (NM_176959, intron 2 of 3)	247642	NM_177597	XM_006520045	ENSMUSG00000022269	2016-03-11	membrane-associated ring finger (C3HC4) 11	protein-coding
MACS_peak_1036	chr15	27371684	27371952	268	11.83	Intergenic	-24614	NM_020332	NM_020332	ENSMUSG00000022265	Ank	progressive ankylosis	protein-coding
MACS_peak_1037	chr15	27392120	27392390	270	8.72	Intergenic	-4177	NM_020332	NM_020332	ENSMUSG00000022265	Ank	progressive ankylosis	protein-coding
MACS_peak_1038	chr15	28043026	28043295	269	9.97	Intergenic	-87558	NM_001081302	XM_006520050	ENSMUSG00000022263	Trio	triple functional domain (PTPRF interacting)	protein-coding
MACS_peak_1039	chr15	30292285	30292515	230	11.79	intron (NM_008729, intron 2 of 22)	190052	NM_008729	XM_006520032	ENSMUSG00000022240	Ctnnd2	catenin (cadherin associated protein), delta 2	protein-coding
MACS_peak_104	chr1	82103546	82103815	269	11.58	Intergenic	-24810	NR_105762	NR_105762	ENSMUSG00000098797	Mir6344	microRNA mir-6344	ncRNA
MACS_peak_1040	chr15	30677448	30677598	150	21.23	intron (NM_008729, intron 9 of 22)	-291358	NR_045186	NR_045186		4930430F21Rik	RIKEN cDNA 4930430F21 gene	ncRNA
MACS_peak_1041	chr15	31388627	31388756	129	8.65	3' UTR (NM_172606, exon 26 of 26)	-5248	NM_145852	NM_145852	ENSMUSG00000022236	Ropn1l	ropporin 1-like	protein-coding
MACS_peak_1042	chr15	31950777	31951059	282	7.67	Intergenic	-156126	NM_020503	NM_020503	ENSMUSG00000045267	Tas2r119	taste receptor, type 2, member 119	protein-coding
MACS_peak_1043	chr15	32064750	32064964	214	16.51	Intergenic	-42187	NM_020503	NM_020503	ENSMUSG00000045267	Tas2r119	taste receptor, type 2, member 119	protein-coding
MACS_peak_1044	chr15	32308274	32308532	258	14.15	intron (NM_009154, intron 2 of 22)	133835	NM_009154	XM_006520043	ENSMUSG00000022231	Sema5a	sema domain, seven thrombospondin repeats (type 1 and type 1-like), transmembrane domain (TM) and short cytoplasmic domain, (semaphorin) 5A	protein-coding
MACS_peak_1045	chr15	32963255	32963445	190	16.51	3' UTR (NM_008304, exon 5 of 5)	-49534	NM_018755	NM_018755	ENSMUSG00000039007	Cpq	carboxypeptidase Q	protein-coding
MACS_peak_1046	chr15	33388571	33388794	223	9.43	intron (NM_176073, intron 5 of 7)	-52989	NR_033608	NR_033608		1700084J12Rik	ribosomal protein L7-like 1 pseudogene	pseudo
MACS_peak_1047	chr15	34277588	34277809	221	8.72	intron (NM_016762, intron 3 of 18)	9928	NM_001256161	NM_001256161		9430069I07Rik	RIKEN cDNA 9430069I07 gene	protein-coding
MACS_peak_1048	chr15	35426807	35427018	211	9.43	intron (NM_177151, intron 17 of 61)	125612	NM_177151	XM_006520138	ENSMUSG00000037646	Vps13b	vacuolar protein sorting 13B (yeast)	protein-coding
MACS_peak_1049	chr15	36700503	36700652	149	10.43	3' UTR (NM_011740, exon 7 of 7)	20109	NM_001253807	NM_001253805	ENSMUSG00000022285	Ywhaz	tyrosine 3-monooxygenase/tryptophan 5-monooxygenase activation protein, zeta polypeptide	protein-coding
MACS_peak_105	chr1	82646777	82647143	366	14.82	intron (NM_007734, intron 5 of 51)	63464	NM_007734	NM_007734	ENSMUSG00000079465	Col4a3	collagen, type IV, alpha 3	protein-coding
MACS_peak_1050	chr15	36706176	36706384	208	9.43	intron (NM_001253806, intron 2 of 5)	14407	NM_001253807	NM_001253805	ENSMUSG00000022285	Ywhaz	tyrosine 3-monooxygenase/tryptophan 5-monooxygenase activation protein, zeta polypeptide	protein-coding
MACS_peak_1051	chr15	37515551	37515882	331	13.08	intron (NM_134094, intron 2 of 6)	-126580	NM_001170868	XM_006520107	ENSMUSG00000051359	Ncald	neurocalcin delta	protein-coding
MACS_peak_1052	chr15	38023117	38023286	169	10.9	Intergenic	-14593	NM_001081359	XM_006520179	ENSMUSG00000037487	Ubr5	ubiquitin protein ligase E3 component n-recognin 5	protein-coding
MACS_peak_1053	chr15	38919514	38919737	223	11.79	TTS (NM_026778)	11148	NM_026778	XM_006521318	ENSMUSG00000054196	Cthrc1	collagen triple helix repeat containing 1	protein-coding
MACS_peak_1054	chr15	41130930	41131136	206	9.43	Intergenic	-147995	NM_001130166	XM_006520524	ENSMUSG00000022307	Oxr1	oxidation resistance 1	protein-coding
MACS_peak_1055	chr15	41256976	41257184	208	11.79	intron (NR_106195, intron 3 of 4)	-21948	NM_001130166	XM_006520524	ENSMUSG00000022307	Oxr1	oxidation resistance 1	protein-coding
MACS_peak_1056	chr15	42270658	42270875	217	9.43	intron (NM_009640, intron 7 of 8)	237756	NM_001286062	XM_006520323	ENSMUSG00000022309	Angpt1	angiopoietin 1	protein-coding
MACS_peak_1057	chr15	42679044	42679256	212	9.43	Intergenic	-170627	NM_009640	XM_006520323	ENSMUSG00000022309	Angpt1	angiopoietin 1	protein-coding
MACS_peak_1058	chr15	42683179	42683398	219	9.43	Intergenic	-174766	NM_009640	XM_006520323	ENSMUSG00000022309	Angpt1	angiopoietin 1	protein-coding
MACS_peak_1059	chr15	43035716	43035866	150	14.15	Intergenic	-33427	NM_172815	XM_006520905	ENSMUSG00000051920	Rspo2	R-spondin 2 homolog (Xenopus laevis)	protein-coding
MACS_peak_106	chr1	82883767	82884001	234	9.43	intron (NM_010472, intron 10 of 12)	47826	NM_010472	XM_006496430	ENSMUSG00000026159	Agfg1	ArfGAP with FG repeats 1	protein-coding
MACS_peak_1060	chr15	45075797	45075952	155	14.15	Intergenic	-129395	NM_026200	XM_006521297	ENSMUSG00000022342	Kcnv1	potassium channel, subfamily V, member 1	protein-coding
MACS_peak_1061	chr15	45342884	45343089	205	14.15	Intergenic	-396507	NM_026200	XM_006521297	ENSMUSG00000022342	Kcnv1	potassium channel, subfamily V, member 1	protein-coding
MACS_peak_1062	chr15	45661153	45661362	209	11.79	Intergenic	-494873	NR_045509	NR_045509		1700022A22Rik	RIKEN cDNA 1700022A22 gene	ncRNA
MACS_peak_1063	chr15	46899112	46899371	259	11.79	Intergenic	444391	NR_045811	NR_045811		4930548G14Rik	RIKEN cDNA 4930548G14 gene	ncRNA
MACS_peak_1064	chr15	47419760	47419972	212	11.79	intron (NM_001081391, intron 68 of 70)	965015	NR_045811	NR_045811		4930548G14Rik	RIKEN cDNA 4930548G14 gene	ncRNA
MACS_peak_1065	chr15	47538962	47539161	199	9.43	intron (NM_001081391, intron 40 of 70)	1084211	NR_045811	NR_045811		4930548G14Rik	RIKEN cDNA 4930548G14 gene	ncRNA
MACS_peak_1066	chr15	49534663	49534833	170	9.43	Intergenic	-911213	NM_001081391	XM_006520909	ENSMUSG00000022311	Csmd3	CUB and Sushi multiple domains 3	protein-coding
MACS_peak_1067	chr15	50587696	50587857	161	11.79	intron (NM_032000, intron 4 of 5)	132883	NR_035444	NR_035444	ENSMUSG00000084458	Mir1907	microRNA 1907	ncRNA
MACS_peak_1068	chr15	51023810	51023960	150	14.15	Intergenic	203271	NR_045092	NR_045092		Gm19303	predicted gene, 19303	ncRNA
MACS_peak_1069	chr15	51794146	51794318	172	25.95	TTS (NM_009009)	29074	NM_009009	XM_006520644	ENSMUSG00000022314	Rad21	RAD21 homolog (S. pombe)	protein-coding
MACS_peak_107	chr1	84039329	84039533	204	11.79	intron (NM_001003948, intron 2 of 2)	176105	NR_105771	NR_105771		Mir6353	microRNA mir-6353	ncRNA
MACS_peak_1070	chr15	52899819	52899988	169	14.41	TTS (NM_010162)	277834	NM_010162	NM_010162		Ext1	exostoses (multiple) 1	protein-coding
MACS_peak_1071	chr15	53764506	53764719	213	11.79	Intergenic	-30622	NM_177225	XM_006521080	ENSMUSG00000058656	Samd12	sterile alpha motif domain containing 12	protein-coding
MACS_peak_1072	chr15	55020808	55021163	355	11.79	intron (NM_001037937, intron 4 of 8)	55995	NM_001037937	NM_001037937	ENSMUSG00000022419	Deptor	DEP domain containing MTOR-interacting protein	protein-coding
MACS_peak_1073	chr15	55858847	55859102	255	13.23	Intergenic	-120471	NM_016667	XM_006520671	ENSMUSG00000060429	Sntb1	syntrophin, basic 1	protein-coding
MACS_peak_1074	chr15	56497295	56497422	127	16.51	3' UTR (NM_008216, exon 4 of 4)	-24140	NR_002874	NR_002874	ENSMUSG00000086541	Has2os	hyaluronan synthase 2, opposite strand	ncRNA
MACS_peak_1075	chr15	58291351	58291594	243	11.79	Intergenic	44450	NM_145959	XM_006520704	ENSMUSG00000037119	D15Ertd621e	DNA segment, Chr 15, ERATO Doi 621, expressed	protein-coding
MACS_peak_1076	chr15	58631951	58632129	178	14.41	intron (NM_175212, intron 1 of 6)	22942	NM_175212	XM_006521504	ENSMUSG00000062373	Tmem65	transmembrane protein 65	protein-coding
MACS_peak_1077	chr15	58731852	58732020	168	13.9	3' UTR (NM_175226, exon 2 of 2)	11152	NM_175226	XM_006521523	ENSMUSG00000037075	Rnf139	ring finger protein 139	protein-coding
MACS_peak_1078	chr15	60850534	60850752	218	14.15	Intergenic	-97818	NM_001081067	NM_001081067	ENSMUSG00000022347	A1bg	alpha-1-B glycoprotein	protein-coding
MACS_peak_1079	chr15	61231329	61231611	282	14.15	Intergenic	374536	NR_040350	NR_040350		D030024E09Rik	RIKEN cDNA D030024E09 gene	ncRNA
MACS_peak_108	chr1	87900985	87901094	109	24.26	Intergenic	-17477	NM_001122732	XM_006529862	ENSMUSG00000026226	Spata3	spermatogenesis associated 3	protein-coding
MACS_peak_1080	chr15	61596579	61596796	217	10.29	intron (NR_040350, intron 2 of 4)	9318	NR_040350	NR_040350		D030024E09Rik	RIKEN cDNA D030024E09 gene	ncRNA
MACS_peak_1081	chr15	61978938	61979255	317	8.23	intron (NR_003368, intron 2 of 8)	71909	NR_003523	NR_003523		H2afy3	H2A histone family, member Y3	pseudo
MACS_peak_1082	chr15	62235250	62235491	241	14.15	Intergenic	-184365	NR_003523	NR_003523		H2afy3	H2A histone family, member Y3	pseudo
MACS_peak_1083	chr15	62440567	62440765	198	11.79	Intergenic	-389660	NR_003523	NR_003523		H2afy3	H2A histone family, member Y3	pseudo
MACS_peak_1084	chr15	63018861	63019078	217	11.79	Intergenic	292193	NR_045279	NR_045279		Gm20740	predicted gene, 20740	ncRNA
MACS_peak_1085	chr15	63084756	63084932	176	14.15	Intergenic	226319	NR_045279	NR_045279		Gm20740	predicted gene, 20740	ncRNA
MACS_peak_1086	chr15	63762394	63762737	343	18.87	3' UTR (NM_144846, exon 12 of 12)	16550	NR_029414	NR_029414		Gsdmcl-ps	gasdermin C-like, pseudogene	pseudo
MACS_peak_1087	chr15	65031141	65031355	214	11.79	Intergenic	-277390	NM_009623	XM_006520318	ENSMUSG00000022376	Adcy8	adenylate cyclase 8	protein-coding
MACS_peak_1088	chr15	66173571	66173780	209	11.79	Intergenic	-55890	NM_152923	NM_152923		Kcnq3	potassium voltage-gated channel, subfamily Q, member 3	protein-coding
MACS_peak_1089	chr15	69418707	69418918	211	9.43	Intergenic	-335850	NR_045071	NR_045071		Gm19782	predicted gene, 19782	ncRNA
MACS_peak_109	chr1	88027204	88027315	111	15.16	exon (NM_027357, exon 21 of 25)	-18715	NM_008311	XM_006529145	ENSMUSG00000026228	Htr2b	5-hydroxytryptamine (serotonin) receptor 2B	protein-coding
MACS_peak_1090	chr15	69513727	69514001	274	14.15	Intergenic	-240799	NR_045071	NR_045071		Gm19782	predicted gene, 19782	ncRNA
MACS_peak_1091	chr15	69530862	69531078	216	9.43	Intergenic	-223693	NR_045071	NR_045071		Gm19782	predicted gene, 19782	ncRNA
MACS_peak_1092	chr15	69612964	69613182	218	9.43	Intergenic	-141590	NR_045071	NR_045071		Gm19782	predicted gene, 19782	ncRNA
MACS_peak_1093	chr15	69620160	69620635	475	16.51	Intergenic	-134265	NR_045071	NR_045071		Gm19782	predicted gene, 19782	ncRNA
MACS_peak_1094	chr15	69688362	69688674	312	14.15	Intergenic	-66145	NR_045071	NR_045071		Gm19782	predicted gene, 19782	ncRNA
MACS_peak_1095	chr15	70372452	70372633	181	14.15	Intergenic	617880	NR_045071	NR_045071		Gm19782	predicted gene, 19782	ncRNA
MACS_peak_1096	chr15	70813184	70813395	211	9.43	Intergenic	744978	NM_177819	XM_006521393	ENSMUSG00000036800	Fam135b	family with sequence similarity 135, member B	protein-coding
MACS_peak_1097	chr15	70819364	70819599	235	11.79	Intergenic	738786	NM_177819	XM_006521393	ENSMUSG00000036800	Fam135b	family with sequence similarity 135, member B	protein-coding
MACS_peak_1098	chr15	71157943	71158169	226	9.43	Intergenic	400212	NM_177819	XM_006521393	ENSMUSG00000036800	Fam135b	family with sequence similarity 135, member B	protein-coding
MACS_peak_1099	chr15	71556801	71557090	289	11.83	intron (NM_177819, intron 1 of 19)	1322	NM_177819	XM_006521393	ENSMUSG00000036800	Fam135b	family with sequence similarity 135, member B	protein-coding
MACS_peak_11	chr1	14688845	14689143	298	11.79	Intergenic	57053	NM_010827	XM_006495458	ENSMUSG00000025930	Msc	musculin	protein-coding
MACS_peak_110	chr1	90559248	90559458	210	13.47	Intergenic	39413	NM_177305	NM_177305	ENSMUSG00000049866	Arl4c	ADP-ribosylation factor-like 4C	protein-coding
MACS_peak_1100	chr15	71964439	71964582	143	16.51	Intergenic	-99854	NM_027174	XM_006521378		Col22a1	collagen, type XXII, alpha 1	protein-coding
MACS_peak_1101	chr15	72321749	72322011	262	11.79	Intergenic	54829	NM_001033876	XM_006520768	ENSMUSG00000036760	Kcnk9	potassium channel, subfamily K, member 9	protein-coding
MACS_peak_1102	chr15	72323806	72324083	277	16.51	Intergenic	52764	NM_001033876	XM_006520768	ENSMUSG00000036760	Kcnk9	potassium channel, subfamily K, member 9	protein-coding
MACS_peak_1103	chr15	74915846	74916715	869	7.84	Intergenic	26098	NM_001099217	NM_001099217	ENSMUSG00000022584	Ly6c2	lymphocyte antigen 6 complex, locus C2	protein-coding
MACS_peak_1104	chr15	77067521	77067667	146	15.72	intron (NM_053104, intron 1 of 13)	69889	NM_001110827	XM_006521564	ENSMUSG00000033565	Rbfox2	RNA binding protein, fox-1 homolog (C. elegans) 2	protein-coding
MACS_peak_1105	chr15	77590962	77591122	160	8.65	TTS (NM_022410)	-5383	NM_001081970	XM_006520932	ENSMUSG00000056656	Apol8	apolipoprotein L 8	protein-coding
MACS_peak_1106	chr15	79358156	79358355	199	15.2	TTS (NM_134090)	5091	NM_152806	XM_006521288	ENSMUSG00000055065	Ddx17	DEAD (Asp-Glu-Ala-Asp) box polypeptide 17	protein-coding
MACS_peak_1107	chr15	79504531	79504773	242	13.23	TTS (NM_028792)	3354	NM_172609	NM_172609	ENSMUSG00000022427	Tomm22	translocase of outer mitochondrial membrane 22 homolog (yeast)	protein-coding
MACS_peak_1108	chr15	80918535	80918704	169	9.22	intron (NM_001082536, intron 2 of 13)	16857	NM_153049	XM_006520812	ENSMUSG00000042292	Mkl1	MKL (megakaryoblastic leukemia)/myocardin-like 1	protein-coding
MACS_peak_1109	chr15	81482981	81483266	285	10.29	TTS (NM_177821)	-11242	NM_145993	NM_001289711	ENSMUSG00000022394	L3mbtl2	l(3)mbt-like 2 (Drosophila)	protein-coding
MACS_peak_111	chr1	96254725	96254890	165	14.15	Intergenic	-305678	NM_008798	NM_008798	ENSMUSG00000026285	Pdcd1	programmed cell death 1	protein-coding
MACS_peak_1110	chr15	84109328	84109672	344	5.92	intron (NM_133167, intron 3 of 12)	-45650	NM_022321	XM_006521241	ENSMUSG00000022439	Parvg	parvin, gamma	protein-coding
MACS_peak_1111	chr15	90678675	90678887	212	9.43	Intergenic	50126	NR_033583	NR_033583		Spn-ps	sialophorin, pseudogene	pseudo
MACS_peak_1112	chr15	90684992	90685208	216	9.43	Intergenic	43807	NR_033583	NR_033583		Spn-ps	sialophorin, pseudogene	pseudo
MACS_peak_1113	chr15	90806823	90807012	189	9.43	exon (NM_001109040, exon 12 of 37)	73464	NM_001109041	XM_006520489	ENSMUSG00000022629	Kif21a	kinesin family member 21A	protein-coding
MACS_peak_1114	chr15	91160294	91160537	243	9.43	intron (NM_001033633, intron 6 of 9)	-138178	NM_011994	XM_006521017	ENSMUSG00000055782	Abcd2	ATP-binding cassette, sub-family D (ALD), member 2	protein-coding
MACS_peak_1115	chr15	91588295	91588638	343	16.51	intron (NM_025730, intron 33 of 50)	-80290	NM_207243	NM_207243		Muc19	mucin 19	protein-coding
MACS_peak_1116	chr15	91692178	91692363	185	11.79	TTS (NM_198927)	23512	NM_198927	NM_198927	ENSMUSG00000047295	Smgc	submandibular gland protein C	protein-coding
MACS_peak_1117	chr15	92528861	92529082	221	9.43	intron (NM_001164593, intron 5 of 9)	101432	NM_001164594	XM_006520961	ENSMUSG00000036218	Pdzrn4	PDZ domain containing RING finger 4	protein-coding
MACS_peak_1118	chr15	94156174	94156457	283	17.04	intron (NM_001164785, intron 26 of 27)	78465	NM_001164785	XM_006520862	ENSMUSG00000022449	Adamts20	a disintegrin-like and metallopeptidase (reprolysin type) with thrombospondin type 1 motif, 20	protein-coding
MACS_peak_1119	chr15	94928115	94928427	312	10.9	non-coding (NR_015482, exon 3 of 3)	51478	NR_015482	NR_015482		LOC100043315	uncharacterized LOC100043315	ncRNA
MACS_peak_112	chr1	96441796	96442107	311	23.59	Intergenic	-252067	NR_040473	NR_040473		4930440C22Rik	RIKEN cDNA 4930440C22 gene	ncRNA
MACS_peak_1120	chr15	96517731	96517924	193	15.68	TTS (NM_175121)	12301	NM_175121	XM_006521300	ENSMUSG00000022462	Slc38a2	solute carrier family 38, member 2	protein-coding
MACS_peak_1121	chr15	96959576	96960207	631	22.19	Intergenic	-73505	NM_027052	XM_006521346	ENSMUSG00000022464	Slc38a4	solute carrier family 38, member 4	protein-coding
MACS_peak_1122	chr15	98369028	98369311	283	14.57	Intergenic	-4518	NM_133714	XM_006521360	ENSMUSG00000022992	Kansl2	KAT8 regulatory NSL complex subunit 2	protein-coding
MACS_peak_1123	chr15	98814877	98815105	228	10.54	Intergenic	-1405	NR_045991	NR_045991	ENSMUSG00000097587	4930578M01Rik	RIKEN cDNA 4930578M01 gene	ncRNA
MACS_peak_1124	chr15	99240388	99240537	149	22.71	TTS (NM_026669)	16813	NM_001171035	NM_001171034	ENSMUSG00000023010	Tmbim6	transmembrane BAX inhibitor motif containing 6	protein-coding
MACS_peak_1125	chr15	99979729	99980000	271	8.86	intron (NM_001159361, intron 4 of 37)	-4962	NM_172819	XM_006520976	ENSMUSG00000023026	Dip2b	DIP2 disco-interacting protein 2 homolog B (Drosophila)	protein-coding
MACS_peak_1126	chr15	100049793	100049909	116	15.68	TTS (NM_172819)	-8439	NM_007497	XM_006520351	ENSMUSG00000023027	Atf1	activating transcription factor 1	protein-coding
MACS_peak_1127	chr15	100450993	100451215	222	21.94	TTS (NM_174992)	5011	NM_011873	XM_006520986	ENSMUSG00000000346	Dazap2	DAZ associated protein 2	protein-coding
MACS_peak_1128	chr15	102329050	102329415	365	47.34	3' UTR (NM_009582, exon 14 of 14)	18202	NM_001163643	XM_006521011	ENSMUSG00000023050	Map3k12	mitogen-activated protein kinase kinase kinase 12	protein-coding
MACS_peak_1129	chr15	102802179	102802377	198	10.63	TTS (NM_010462)	-1503	NR_029722	NR_029722		Mir196a-2	microRNA 196a-2	ncRNA
MACS_peak_113	chr1	96479206	96479451	245	14.15	Intergenic	-214690	NR_040473	NR_040473		4930440C22Rik	RIKEN cDNA 4930440C22 gene	ncRNA
MACS_peak_1130	chr15	103482160	103482326	166	14.15	Intergenic	-86734	NM_008134	NM_001289587	ENSMUSG00000022491	Glycam1	glycosylation dependent cell adhesion molecule 1	protein-coding
MACS_peak_1131	chr15	103483425	103483660	235	11.79	Intergenic	-88034	NM_008134	NM_001289587	ENSMUSG00000022491	Glycam1	glycosylation dependent cell adhesion molecule 1	protein-coding
MACS_peak_1132	chr15	103484031	103484205	174	10.9	Intergenic	-88609	NM_008134	NM_001289587	ENSMUSG00000022491	Glycam1	glycosylation dependent cell adhesion molecule 1	protein-coding
MACS_peak_1133	chr16	3242574	3242856	282	8.03	Intergenic	-349683	NM_146860	NM_146860		Olfr161	olfactory receptor 161	protein-coding
MACS_peak_1134	chr16	3244223	3244461	238	9.42	Intergenic	-348056	NM_146860	NM_146860		Olfr161	olfactory receptor 161	protein-coding
MACS_peak_1135	chr16	3246561	3246998	437	5.4	Intergenic	-345618	NM_146860	NM_146860		Olfr161	olfactory receptor 161	protein-coding
MACS_peak_1136	chr16	3247661	3248064	403	8.71	Intergenic	-344535	NM_146860	NM_146860		Olfr161	olfactory receptor 161	protein-coding
MACS_peak_1137	chr16	3249333	3249550	217	9.43	Intergenic	-342956	NM_146860	NM_146860		Olfr161	olfactory receptor 161	protein-coding
MACS_peak_1138	chr16	3266370	3266539	169	14.15	Intergenic	-325943	NM_146860	NM_146860		Olfr161	olfactory receptor 161	protein-coding
MACS_peak_1139	chr16	3267287	3267495	208	9.43	Intergenic	-325007	NM_146860	NM_146860		Olfr161	olfactory receptor 161	protein-coding
MACS_peak_114	chr1	97525691	97525910	219	11.79	intron (NM_001159745, intron 3 of 3)	38370	NM_009183	XM_006529275	ENSMUSG00000040710	St8sia4	ST8 alpha-N-acetyl-neuraminide alpha-2,8-sialyltransferase 4	protein-coding
MACS_peak_1140	chr16	3351082	3351199	117	13.01	Intergenic	-241257	NM_146860	NM_146860		Olfr161	olfactory receptor 161	protein-coding
MACS_peak_1141	chr16	4719022	4719448	426	7.52	promoter-TSS (NM_026393)	-176	NM_026393	XM_006522492	ENSMUSG00000063445	Nmral1	NmrA-like family domain containing 1	protein-coding
MACS_peak_1142	chr16	5013995	5014164	169	8.55	promoter-TSS (NM_133185)	-434	NM_133185	XM_006522441	ENSMUSG00000022540	Rogdi	rogdi homolog (Drosophila)	protein-coding
MACS_peak_1143	chr16	5513417	5513693	276	9.56	Intergenic	-257506	NM_027446	NM_027446	ENSMUSG00000022544	Fam86	family with sequence similarity 86	protein-coding
MACS_peak_1144	chr16	5781539	5781783	244	11.79	Intergenic	-103225	NM_021477	XM_006522152	ENSMUSG00000008658	Rbfox1	RNA binding protein, fox-1 homolog (C. elegans) 1	protein-coding
MACS_peak_1145	chr16	6057919	6058142	223	14.15	intron (NM_021477, intron 1 of 16)	82351	NR_045799	NR_045799		1700123O21Rik	RIKEN cDNA 1700123O21 gene	ncRNA
MACS_peak_1146	chr16	6425937	6426184	247	10.9	intron (NM_021477, intron 2 of 16)	450381	NR_045799	NR_045799		1700123O21Rik	RIKEN cDNA 1700123O21 gene	ncRNA
MACS_peak_1147	chr16	7011578	7011806	228	9.43	intron (NM_021477, intron 5 of 16)	-58236	NM_183188	XM_006522152	ENSMUSG00000008658	Rbfox1	RNA binding protein, fox-1 homolog (C. elegans) 1	protein-coding
MACS_peak_1148	chr16	7272154	7272375	221	9.43	intron (NM_183188, intron 2 of 12)	202337	NM_183188	XM_006522152	ENSMUSG00000008658	Rbfox1	RNA binding protein, fox-1 homolog (C. elegans) 1	protein-coding
MACS_peak_1149	chr16	8342252	8342692	440	14.82	Intergenic	82757	NM_029070	NM_029070	ENSMUSG00000022715	Cldn26	claudin 26	protein-coding
MACS_peak_115	chr1	97943993	97944196	203	11.79	Intergenic	-25760	NR_040467	NR_040467		1700063A18Rik	RIKEN cDNA 1700063A18 gene	ncRNA
MACS_peak_1150	chr16	8382908	8383129	221	8.62	Intergenic	42210	NM_029070	NM_029070	ENSMUSG00000022715	Cldn26	claudin 26	protein-coding
MACS_peak_1151	chr16	10975163	10975446	283	8.29	intron (NM_019980, intron 1 of 3)	17909	NM_019980	XM_006522427	ENSMUSG00000022500	Litaf	LPS-induced TN factor	protein-coding
MACS_peak_1152	chr16	11074875	11075094	219	15.74	TTS (NM_134105)	8594	NM_009223	XM_006521880	ENSMUSG00000037972	Snn	stannin	protein-coding
MACS_peak_1153	chr16	12161569	12161802	233	21.23	intron (NM_001174086, intron 2 of 3)	177480	NM_001174086	XM_006522606	ENSMUSG00000022494	Shisa9	shisa homolog 9 (Xenopus laevis)	protein-coding
MACS_peak_1154	chr16	20629584	20629788	204	12.35	promoter-TSS (NM_177942)	-238	NM_177942	XM_006521691	ENSMUSG00000022842	Ece2	endothelin converting enzyme 2	protein-coding
MACS_peak_1155	chr16	22259110	22259300	190	18.87	intron (NM_009186, intron 1 of 8)	6797	NM_009186	XM_006521877		Tra2b	transformer 2 beta homolog (Drosophila)	protein-coding
MACS_peak_1156	chr16	22387051	22387547	496	10.59	intron (NM_023794, intron 11 of 12)	52344	NM_023794	XM_006521656	ENSMUSG00000013089	Etv5	ets variant gene 5	protein-coding
MACS_peak_1157	chr16	23110663	23110842	179	12.22	promoter-TSS (NR_034048)	-90	NR_034048	NR_034048		Snora81	small nucleolar RNA, H/ACA box 81	snoRNA
MACS_peak_1158	chr16	23988600	23989062	462	7.78	promoter-TSS (NM_009744)	-133	NM_009744	XM_006521722	ENSMUSG00000022508	Bcl6	B cell leukemia/lymphoma 6	protein-coding
MACS_peak_1159	chr16	24818527	24818734	207	11.79	intron (NM_001145952, intron 7 of 11)	96690	NM_001145954	XM_006521957	ENSMUSG00000033306	Lpp	LIM domain containing preferred translocation partner in lipoma	protein-coding
MACS_peak_116	chr1	98214596	98214838	242	11.79	Intergenic	-296382	NR_040467	NR_040467		1700063A18Rik	RIKEN cDNA 1700063A18 gene	ncRNA
MACS_peak_1160	chr16	25208189	25208416	227	9.43	Intergenic	-78600	NM_175165	XM_006522581	ENSMUSG00000048399	Tprg	transformation related protein 63 regulated	protein-coding
MACS_peak_1161	chr16	25608180	25608416	236	14.15	Intergenic	-75553	NM_001127261	XM_006522000	ENSMUSG00000022510	Trp63	transformation related protein 63	protein-coding
MACS_peak_1162	chr16	27332564	27332773	209	9.43	intron (NM_198112, intron 3 of 4)	24942	NM_198112	XM_006522114	ENSMUSG00000052276	Ostn	osteocrin	protein-coding
MACS_peak_1163	chr16	27470815	27471013	198	11.79	Intergenic	81851	NM_026202	XM_006522483	ENSMUSG00000038127	Ccdc50	coiled-coil domain containing 50	protein-coding
MACS_peak_1164	chr16	27545802	27546020	218	9.43	Intergenic	156848	NM_026202	XM_006522483	ENSMUSG00000038127	Ccdc50	coiled-coil domain containing 50	protein-coding
MACS_peak_1165	chr16	29115880	29116101	221	9.26	Intergenic	-93790	NM_013751	XM_006522203	ENSMUSG00000022525	Hrasls	HRAS-like suppressor	protein-coding
MACS_peak_1166	chr16	30067646	30067886	240	9.26	3' UTR (NM_008235, exon 4 of 4)	2323	NM_008235	XM_006521797	ENSMUSG00000022528	Hes1	hairy and enhancer of split 1 (Drosophila)	protein-coding
MACS_peak_1167	chr16	30312457	30312743	286	9.93	TTS (NM_001128096)	-1733	NM_008148	NM_008148	ENSMUSG00000047953	Gp5	glycoprotein 5 (platelet)	protein-coding
MACS_peak_1168	chr16	30716774	30717161	387	13.23	Intergenic	117159	NM_177632	NM_177632	ENSMUSG00000046546	Fam43a	family with sequence similarity 43, member A	protein-coding
MACS_peak_1169	chr16	31751543	31751778	235	11.79	intron (NR_045516, intron 5 of 24)	-2775	NM_001252436	XM_006521761	ENSMUSG00000022770	Dlg1	discs, large homolog 1 (Drosophila)	protein-coding
MACS_peak_117	chr1	99679807	99680022	215	9.43	intron (NM_026250, intron 4 of 7)	13159	NM_026250	XM_006529614	ENSMUSG00000026333	Gin1	gypsy retrotransposon integrase 1	protein-coding
MACS_peak_1170	chr16	31805171	31805439	268	11.79	intron (NM_001252436, intron 8 of 22)	50869	NM_001252436	XM_006521761	ENSMUSG00000022770	Dlg1	discs, large homolog 1 (Drosophila)	protein-coding
MACS_peak_1171	chr16	32631656	32631873	217	9.43	3' UTR (NM_011638, exon 19 of 19)	-12964	NM_016788	XM_006522332	ENSMUSG00000022791	Tnk2	tyrosine kinase, non-receptor, 2	protein-coding
MACS_peak_1172	chr16	35567990	35568189	199	9.96	intron (NM_013661, intron 1 of 21)	26642	NM_013661	XM_006521867	ENSMUSG00000052133	Sema5b	sema domain, seven thrombospondin repeats (type 1 and type 1-like), transmembrane domain (TM) and short cytoplasmic domain, (semaphorin) 5B	protein-coding
MACS_peak_1173	chr16	36094145	36094399	254	14.15	Intergenic	12911	NM_001159422	NM_001159421	ENSMUSG00000075229	Ccdc58	coiled-coil domain containing 58	protein-coding
MACS_peak_1174	chr16	36884741	36884952	211	11.79	promoter-TSS (NM_030035)	-250	NM_030035	XM_006522081	ENSMUSG00000034243	Golgb1	golgi autoantigen, golgin subfamily b, macrogolgin 1	protein-coding
MACS_peak_1175	chr16	37063668	37063849	181	11.79	intron (NM_001159369, intron 11 of 24)	51887	NM_001159369	XM_006522733	ENSMUSG00000034206	Polq	polymerase (DNA directed), theta	protein-coding
MACS_peak_1176	chr16	37574295	37574587	292	9.27	Intergenic	-5798	NR_027778	NM_013547	ENSMUSG00000022821	Hgd	homogentisate 1, 2-dioxygenase	protein-coding
MACS_peak_1177	chr16	37656707	37656912	205	14.15	Intergenic	-2356	NM_026610	NM_026610		Ndufb4	NADH dehydrogenase (ubiquinone) 1 beta subcomplex 4	protein-coding
MACS_peak_1178	chr16	40049963	40050237	274	11.79	Intergenic	1147642	NM_170599	XM_006521889	ENSMUSG00000022790	Igsf11	immunoglobulin superfamily, member 11	protein-coding
MACS_peak_1179	chr16	40207620	40207822	202	9.43	Intergenic	1305263	NM_170599	XM_006521889	ENSMUSG00000022790	Igsf11	immunoglobulin superfamily, member 11	protein-coding
MACS_peak_118	chr1	99812988	99813186	198	8.82	intron (NM_013626, intron 7 of 25)	131283	NR_037993	NR_037993		B230216N24Rik	RIKEN cDNA B230216N24 gene	ncRNA
MACS_peak_1180	chr16	40518702	40518940	238	9.43	Intergenic	-1014634	NM_175548	XM_006522201	ENSMUSG00000061080	Lsamp	limbic system-associated membrane protein	protein-coding
MACS_peak_1181	chr16	40701118	40701350	232	14.15	Intergenic	-832221	NM_175548	XM_006522201	ENSMUSG00000061080	Lsamp	limbic system-associated membrane protein	protein-coding
MACS_peak_1182	chr16	42255968	42256190	222	9.87	intron (NM_008083, intron 2 of 2)	47503	NR_105858	NR_105858		Mir6540	microRNA mir-6540	ncRNA
MACS_peak_1183	chr16	42602291	42602510	219	9.43	Intergenic	-261637	NM_008083	NM_008083	ENSMUSG00000047261	Gap43	growth associated protein 43	protein-coding
MACS_peak_1184	chr16	42610443	42610694	251	11.79	Intergenic	265131	NR_040521	NR_040521	ENSMUSG00000075070	4932412D23Rik	RIKEN cDNA 4932412D23 gene	ncRNA
MACS_peak_1185	chr16	42637507	42637733	226	14.15	Intergenic	238080	NR_040521	NR_040521	ENSMUSG00000075070	4932412D23Rik	RIKEN cDNA 4932412D23 gene	ncRNA
MACS_peak_1186	chr16	42758855	42759122	267	11.79	intron (NR_040521, intron 1 of 3)	116711	NR_040521	NR_040521	ENSMUSG00000075070	4932412D23Rik	RIKEN cDNA 4932412D23 gene	ncRNA
MACS_peak_1187	chr16	43130069	43130333	264	11.79	intron (NM_001285805, intron 2 of 10)	-117196	NM_181058	XM_006522401	ENSMUSG00000022708	Zbtb20	zinc finger and BTB domain containing 20	protein-coding
MACS_peak_1188	chr16	43557529	43557910	381	21.18	intron (NM_019778, intron 3 of 8)	-83048	NR_030576	NR_030576	ENSMUSG00000076372	Mir568	microRNA 568	ncRNA
MACS_peak_1189	chr16	44162503	44162640	137	18.87	3' UTR (NM_028108, exon 5 of 5)	-10938	NM_001029889	XM_006521898	ENSMUSG00000068284	Gm608	predicted gene 608	protein-coding
MACS_peak_119	chr1	99931338	99931545	207	11.79	intron (NR_037993, intron 1 of 2)	12928	NR_037993	NR_037993		B230216N24Rik	RIKEN cDNA B230216N24 gene	ncRNA
MACS_peak_1190	chr16	44670123	44670283	160	11.52	Intergenic	-54211	NM_145972	XM_006521971	ENSMUSG00000036208	BC027231	cDNA sequence BC027231	protein-coding
MACS_peak_1191	chr16	46464962	46465178	216	9.43	intron (NM_021497, intron 1 of 6)	32010	NM_021496	XM_006522434	ENSMUSG00000022656	Pvrl3	poliovirus receptor-related 3	protein-coding
MACS_peak_1192	chr16	47435348	47435553	205	14.15	Intergenic	-848397	NM_028610	XM_006522625	ENSMUSG00000058550	Dppa4	developmental pluripotency associated 4	protein-coding
MACS_peak_1193	chr16	47880818	47880987	169	9.43	Intergenic	-402945	NM_028610	XM_006522625	ENSMUSG00000058550	Dppa4	developmental pluripotency associated 4	protein-coding
MACS_peak_1194	chr16	49375163	49375597	434	18.87	Intergenic	317781	NM_001166210	NM_001166210	ENSMUSG00000092009	Myh15	myosin, heavy chain 15	protein-coding
MACS_peak_1195	chr16	49482453	49482661	208	11.79	Intergenic	-216850	NM_028680	NM_028680	ENSMUSG00000032965	Ift57	intraflagellar transport 57	protein-coding
MACS_peak_1196	chr16	50856438	50856596	158	14.15	Intergenic	-123631	NR_028300	NR_028300		5330426P16Rik	RIKEN cDNA 5330426P16 gene	ncRNA
MACS_peak_1197	chr16	51171468	51171690	222	14.15	Intergenic	-438693	NR_028300	NR_028300		5330426P16Rik	RIKEN cDNA 5330426P16 gene	ncRNA
MACS_peak_1198	chr16	51388002	51388184	182	11.79	Intergenic	-643569	NM_001033238	XM_006521947	ENSMUSG00000022637	Cblb	Casitas B-lineage lymphoma b	protein-coding
MACS_peak_1199	chr16	51446388	51446603	215	16.51	Intergenic	-585166	NM_001033238	XM_006521947	ENSMUSG00000022637	Cblb	Casitas B-lineage lymphoma b	protein-coding
MACS_peak_12	chr1	19330620	19330832	212	9.43	Intergenic	128591	NM_001025305	XM_006495491	ENSMUSG00000025927	Tfap2b	transcription factor AP-2 beta	protein-coding
MACS_peak_120	chr1	100018710	100018939	229	8.49	Intergenic	-9219	NR_040439	NR_040439		1810006J02Rik	RIKEN cDNA 1810006J02 gene	ncRNA
MACS_peak_1200	chr16	52000480	52000688	208	11.79	Intergenic	-31078	NM_001033238	XM_006521947	ENSMUSG00000022637	Cblb	Casitas B-lineage lymphoma b	protein-coding
MACS_peak_1201	chr16	52057580	52057831	251	9.3	intron (NM_001033238, intron 3 of 17)	26044	NM_001033238	XM_006521947	ENSMUSG00000022637	Cblb	Casitas B-lineage lymphoma b	protein-coding
MACS_peak_1202	chr16	52139148	52139316	168	11.79	intron (NM_001033238, intron 6 of 17)	107570	NM_001033238	XM_006521947	ENSMUSG00000022637	Cblb	Casitas B-lineage lymphoma b	protein-coding
MACS_peak_1203	chr16	53289735	53289953	218	9.43	Intergenic	-473987	NR_040495	NR_040495		4930404A05Rik	RIKEN cDNA 4930404A05 gene	ncRNA
MACS_peak_1204	chr16	53347022	53347237	215	16.51	Intergenic	-531273	NR_040495	NR_040495		4930404A05Rik	RIKEN cDNA 4930404A05 gene	ncRNA
MACS_peak_1205	chr16	53541842	53542046	204	14.15	Intergenic	-726087	NR_040495	NR_040495		4930404A05Rik	RIKEN cDNA 4930404A05 gene	ncRNA
MACS_peak_1206	chr16	56162991	56163195	204	9.43	intron (NM_001003971, intron 11 of 22)	-41333	NM_174876	NM_174876	ENSMUSG00000035270	Impg2	interphotoreceptor matrix proteoglycan 2	protein-coding
MACS_peak_1207	chr16	58356384	58356581	197	11.79	Intergenic	-52165	NM_028523	XM_006522622	ENSMUSG00000035107	Dcbld2	discoidin, CUB and LCCL domain containing 2	protein-coding
MACS_peak_1208	chr16	58773202	58773411	209	9.43	Intergenic	-11954	NM_147001	NM_147001	ENSMUSG00000071510	Olfr172	olfactory receptor 172	protein-coding
MACS_peak_1209	chr16	59840600	59840895	295	9.43	intron (NM_007938, intron 11 of 17)	-201583	NM_019665	XM_006522398	ENSMUSG00000022722	Arl6	ADP-ribosylation factor-like 6	protein-coding
MACS_peak_121	chr1	100070288	100070490	202	9.43	Intergenic	42345	NR_040439	NR_040439		1810006J02Rik	RIKEN cDNA 1810006J02 gene	ncRNA
MACS_peak_1210	chr16	59958596	59958805	209	11.79	intron (NM_007938, intron 8 of 17)	-319536	NM_019665	XM_006522398	ENSMUSG00000022722	Arl6	ADP-ribosylation factor-like 6	protein-coding
MACS_peak_1211	chr16	60945002	60945277	275	14.15	Intergenic	-339783	NM_007938	XM_006521787	ENSMUSG00000055540	Epha6	Eph receptor A6	protein-coding
MACS_peak_1212	chr16	63135231	63135447	216	11.79	Intergenic	281179	NM_011173	NM_011173	ENSMUSG00000022912	Pros1	protein S (alpha)	protein-coding
MACS_peak_1213	chr16	63353588	63354076	488	23.59	Intergenic	499672	NM_011173	NM_011173	ENSMUSG00000022912	Pros1	protein S (alpha)	protein-coding
MACS_peak_1214	chr16	65324415	65324596	181	11.79	Intergenic	-196458	NM_008849	XM_006522954	ENSMUSG00000004842	Pou1f1	POU domain, class 1, transcription factor 1	protein-coding
MACS_peak_1215	chr16	65643494	65643690	196	16.51	Intergenic	-80650	NM_026879	NM_026879	ENSMUSG00000004843	Chmp2b	charged multivesicular body protein 2B	protein-coding
MACS_peak_1216	chr16	66841598	66841790	192	14.15	intron (NM_178721, intron 3 of 9)	184331	NR_040512	NR_040512	ENSMUSG00000092599	1700010K23Rik	RIKEN cDNA 1700010K23 gene	ncRNA
MACS_peak_1217	chr16	67071980	67072141	161	9.43	intron (NM_178721, intron 1 of 9)	414698	NR_040512	NR_040512	ENSMUSG00000092599	1700010K23Rik	RIKEN cDNA 1700010K23 gene	ncRNA
MACS_peak_1218	chr16	67363264	67363453	189	11.79	intron (NM_178721, intron 1 of 9)	257794	NM_001145977	XM_006523026	ENSMUSG00000064115	Cadm2	cell adhesion molecule 2	protein-coding
MACS_peak_1219	chr16	68662126	68662357	231	11.79	Intergenic	-1041089	NM_178721	XM_006523026	ENSMUSG00000064115	Cadm2	cell adhesion molecule 2	protein-coding
MACS_peak_122	chr1	102791849	102792055	206	9.43	Intergenic	-260393	NR_037989	NR_037989		Gm20268	predicted gene, 20268	ncRNA
MACS_peak_1220	chr16	69752435	69752620	185	14.15	Intergenic	111461	NM_173069	XM_006523001	ENSMUSG00000063163	Speer2	spermatogenesis associated glutamate (E)-rich protein 2	protein-coding
MACS_peak_1221	chr16	70459686	70459909	223	14.15	intron (NM_028803, intron 7 of 15)	145604	NM_028803	NM_028803	ENSMUSG00000022707	Gbe1	glucan (1,4-alpha-), branching enzyme 1	protein-coding
MACS_peak_1222	chr16	70806501	70806798	297	11.79	Intergenic	189980	NR_040474	NR_040474		D16Ertd519e	DNA segment, Chr 16, ERATO Doi 519, expressed	ncRNA
MACS_peak_1223	chr16	71043632	71043869	237	11.79	Intergenic	-87570	NR_040561	NR_040561		4931420L22Rik	RIKEN cDNA 4931420L22 gene	ncRNA
MACS_peak_1224	chr16	72156173	72156382	209	9.43	Intergenic	-507116	NM_019413	XM_006522956	ENSMUSG00000022883	Robo1	roundabout homolog 1 (Drosophila)	protein-coding
MACS_peak_1225	chr16	72571434	72571664	230	11.79	Intergenic	-91845	NM_019413	XM_006522956	ENSMUSG00000022883	Robo1	roundabout homolog 1 (Drosophila)	protein-coding
MACS_peak_1226	chr16	73371746	73371922	176	14.15	Intergenic	708440	NM_019413	XM_006522956	ENSMUSG00000022883	Robo1	roundabout homolog 1 (Drosophila)	protein-coding
MACS_peak_1227	chr16	73795654	73795840	186	11.79	Intergenic	546565	NR_030464	NR_030464		Mir691	microRNA 691	ncRNA
MACS_peak_1228	chr16	73965060	73965354	294	14.15	intron (NM_175549, intron 13 of 27)	377105	NR_030464	NR_030464		Mir691	microRNA 691	ncRNA
MACS_peak_1229	chr16	74331019	74331237	218	9.43	intron (NM_175549, intron 2 of 27)	11184	NR_030464	NR_030464		Mir691	microRNA 691	ncRNA
MACS_peak_123	chr1	110178516	110178718	202	11.79	Intergenic	364781	NR_102307	NR_102306		D830032E09Rik	RIKEN cDNA D830032E09 gene	ncRNA
MACS_peak_1230	chr16	74545178	74545401	223	9.43	Intergenic	-134133	NM_175549	XM_006523035	ENSMUSG00000052516	Robo2	roundabout homolog 2 (Drosophila)	protein-coding
MACS_peak_1231	chr16	75138349	75138568	219	9.43	Intergenic	429468	NM_177142	XM_006523058		Lipi	lipase, member I	protein-coding
MACS_peak_1232	chr16	75933490	75933703	213	14.15	Intergenic	-24086	NM_023380	NM_023380	ENSMUSG00000022876	Samsn1	SAM domain, SH3 domain and nuclear localization signals, 1	protein-coding
MACS_peak_1233	chr16	76161100	76161577	477	25.95	Intergenic	38481	NR_040575	NR_040575		4930578N18Rik	RIKEN cDNA 4930578N18 gene	ncRNA
MACS_peak_1234	chr16	77179392	77179608	216	9.43	Intergenic	-150073	NR_015543	NR_015543	ENSMUSG00000090386	2810055G20Rik	RIKEN cDNA 2810055G20 gene	ncRNA
MACS_peak_1235	chr16	77284227	77284423	196	11.79	Intergenic	-45248	NR_015543	NR_015543	ENSMUSG00000090386	2810055G20Rik	RIKEN cDNA 2810055G20 gene	ncRNA
MACS_peak_1236	chr16	77326339	77326531	192	9.43	Intergenic	-3138	NR_015543	NR_015543	ENSMUSG00000090386	2810055G20Rik	RIKEN cDNA 2810055G20 gene	ncRNA
MACS_peak_1237	chr16	79162756	79162922	166	11.79	Intergenic	-71497	NM_008941	NM_008941	ENSMUSG00000022857	Tmprss15	transmembrane protease, serine 15	protein-coding
MACS_peak_1238	chr16	79237871	79238079	208	9.43	Intergenic	-146633	NM_008941	NM_008941	ENSMUSG00000022857	Tmprss15	transmembrane protease, serine 15	protein-coding
MACS_peak_1239	chr16	80185907	80186124	217	9.43	Intergenic	-1014926	NM_001113208	NM_001113208	ENSMUSG00000022762	Ncam2	neural cell adhesion molecule 2	protein-coding
MACS_peak_124	chr1	113185181	113185397	216	14.15	Intergenic	-311340	NM_001081386	XM_006529519	ENSMUSG00000047216	Cdh19	cadherin 19, type 2	protein-coding
MACS_peak_1240	chr16	81628293	81628497	204	9.43	Intergenic	427453	NM_010954	NM_001113208	ENSMUSG00000022762	Ncam2	neural cell adhesion molecule 2	protein-coding
MACS_peak_1241	chr16	81959174	81959363	189	14.15	Intergenic	758327	NM_010954	NM_001113208	ENSMUSG00000022762	Ncam2	neural cell adhesion molecule 2	protein-coding
MACS_peak_1242	chr16	82258958	82259147	189	11.79	Intergenic	1058111	NM_010954	NM_001113208	ENSMUSG00000022762	Ncam2	neural cell adhesion molecule 2	protein-coding
MACS_peak_1243	chr16	82717921	82718138	217	11.79	Intergenic	1517088	NM_010954	NM_001113208	ENSMUSG00000022762	Ncam2	neural cell adhesion molecule 2	protein-coding
MACS_peak_1244	chr16	83302257	83302507	250	14.15	Intergenic	-1069006	NR_040567	NR_040567		4930553E22Rik	RIKEN cDNA 4930553E22 gene	ncRNA
MACS_peak_1245	chr16	83331207	83331424	217	11.79	Intergenic	-1040072	NR_040567	NR_040567		4930553E22Rik	RIKEN cDNA 4930553E22 gene	ncRNA
MACS_peak_1246	chr16	83483413	83483582	169	14.15	Intergenic	-887890	NR_040567	NR_040567		4930553E22Rik	RIKEN cDNA 4930553E22 gene	ncRNA
MACS_peak_1247	chr16	83884645	83884862	217	9.43	Intergenic	-486634	NR_040567	NR_040567		4930553E22Rik	RIKEN cDNA 4930553E22 gene	ncRNA
MACS_peak_1248	chr16	84954581	84954796	215	14.61	TTS (NM_001198823)	-17767	NR_045889	NR_045889		Gm10791	predicted gene 10791	ncRNA
MACS_peak_1249	chr16	85035481	85035702	221	9.43	intron (NM_007471, intron 6 of 15)	63136	NR_045889	NR_045889		Gm10791	predicted gene 10791	ncRNA
MACS_peak_125	chr1	113737667	113737913	246	11.79	Intergenic	23705	NM_001081316	XM_006529691	ENSMUSG00000038702	Dsel	dermatan sulfate epimerase-like	protein-coding
MACS_peak_1250	chr16	85310292	85310521	229	11.79	Intergenic	-136455	NM_001198823	XM_006522873	ENSMUSG00000022892	App	amyloid beta (A4) precursor protein	protein-coding
MACS_peak_1251	chr16	86088713	86088929	216	9.43	Intergenic	-187451	NM_011782	NM_011782	ENSMUSG00000022894	Adamts5	a disintegrin-like and metallopeptidase (reprolysin type) with thrombospondin type 1 motif, 5 (aggrecanase-2)	protein-coding
MACS_peak_1252	chr16	86519164	86519394	230	11.79	Intergenic	-617909	NM_011782	NM_011782	ENSMUSG00000022894	Adamts5	a disintegrin-like and metallopeptidase (reprolysin type) with thrombospondin type 1 motif, 5 (aggrecanase-2)	protein-coding
MACS_peak_1253	chr16	86590183	86590399	216	9.43	Intergenic	-688921	NM_011782	NM_011782	ENSMUSG00000022894	Adamts5	a disintegrin-like and metallopeptidase (reprolysin type) with thrombospondin type 1 motif, 5 (aggrecanase-2)	protein-coding
MACS_peak_1254	chr16	91654813	91655028	215	21.8	exon (NM_178880, exon 3 of 12)	6852	NM_178880	XM_006522969	ENSMUSG00000022961	Son	Son DNA binding protein	protein-coding
MACS_peak_1255	chr16	91679357	91679460	103	23.59	TTS (NM_021720)	9564	NM_021720	XM_006523069	ENSMUSG00000022960	Donson	downstream neighbor of SON	protein-coding
MACS_peak_1256	chr16	94916288	94916467	179	10.81	3' UTR (NM_007890, exon 12 of 12)	123864	NM_001113389	XM_006522888	ENSMUSG00000022897	Dyrk1a	dual-specificity tyrosine-(Y)-phosphorylation regulated kinase 1a	protein-coding
MACS_peak_1257	chr16	96960399	96960600	201	11.79	intron (NM_031174, intron 11 of 32)	271287	NM_008791	NM_008791	ENSMUSG00000090223	Pcp4	Purkinje cell protein 4	protein-coding
MACS_peak_1258	chr16	97114000	97114182	182	10.9	intron (NM_031174, intron 3 of 32)	278251	NM_031174	XM_006522886	ENSMUSG00000050272	Dscam	Down syndrome cell adhesion molecule	protein-coding
MACS_peak_1259	chr16	97214072	97214302	230	9.43	intron (NM_031174, intron 3 of 32)	178155	NM_031174	XM_006522886	ENSMUSG00000050272	Dscam	Down syndrome cell adhesion molecule	protein-coding
MACS_peak_126	chr1	114606459	114606672	213	11.79	Intergenic	-845071	NM_001081316	XM_006529691	ENSMUSG00000038702	Dsel	dermatan sulfate epimerase-like	protein-coding
MACS_peak_1260	chr17	3198658	3198870	212	9.43	TTS (NM_134123)	83792	NM_134123	NM_134123		Scaf8	SR-related CTD-associated factor 8	protein-coding
MACS_peak_1261	chr17	3379786	3379985	199	9.83	intron (NM_001122998, intron 1 of 26)	-17321	NM_011878	XM_006523225	ENSMUSG00000023800	Tiam2	T cell lymphoma invasion and metastasis 2	protein-coding
MACS_peak_1262	chr17	3679422	3679621	199	16.51	intron (NM_198958, intron 7 of 12)	16739	NM_198958	NM_198958	ENSMUSG00000023802	Nox3	NADPH oxidase 3	protein-coding
MACS_peak_1263	chr17	8972263	8972451	188	11.06	Intergenic	-22253	NM_011866	XM_006523315	ENSMUSG00000023868	Pde10a	phosphodiesterase 10A	protein-coding
MACS_peak_1264	chr17	10414135	10414395	260	11.79	intron (NM_021881, intron 4 of 6)	97961	NM_021881	XM_006523300	ENSMUSG00000062078	Qk	quaking	protein-coding
MACS_peak_1265	chr17	10673074	10673282	208	8.23	intron (NR_077237, intron 1 of 1)	24096	NR_077238	NR_077237	ENSMUSG00000089633	A230009B12Rik	RIKEN cDNA A230009B12 gene	ncRNA
MACS_peak_1266	chr17	10976807	10977221	414	25.95	intron (NM_027032, intron 1 of 4)	56043	NM_027032	XM_006523353	ENSMUSG00000037196	Pacrg	PARK2 co-regulated	protein-coding
MACS_peak_1267	chr17	11043246	11043734	488	16.51	intron (NM_016694, intron 1 of 11)	10240	NM_016694	XM_006523334		Park2	Parkinson disease (autosomal recessive, juvenile) 2, parkin	protein-coding
MACS_peak_1268	chr17	11046507	11046753	246	9.43	intron (NM_016694, intron 1 of 11)	13380	NM_016694	XM_006523334		Park2	Parkinson disease (autosomal recessive, juvenile) 2, parkin	protein-coding
MACS_peak_1269	chr17	11106771	11107129	358	21.23	intron (NM_016694, intron 1 of 11)	73700	NM_016694	XM_006523334		Park2	Parkinson disease (autosomal recessive, juvenile) 2, parkin	protein-coding
MACS_peak_127	chr1	114817768	114817984	216	14.15	Intergenic	-1056381	NM_001081316	XM_006529691	ENSMUSG00000038702	Dsel	dermatan sulfate epimerase-like	protein-coding
MACS_peak_1270	chr17	16252849	16253066	217	11.79	Intergenic	-289408	NM_178615	XM_006524863	ENSMUSG00000048027	Rgmb	repulsive guidance molecule family member B	protein-coding
MACS_peak_1271	chr17	16465131	16465334	203	9.43	Intergenic	-501683	NM_178615	XM_006524863	ENSMUSG00000048027	Rgmb	repulsive guidance molecule family member B	protein-coding
MACS_peak_1272	chr17	16585772	16585990	218	11.79	Intergenic	-615186	NM_001005358	NM_001005358	ENSMUSG00000096696	Zfp960	zinc finger protein 960	protein-coding
MACS_peak_1273	chr17	16759104	16759319	215	14.15	Intergenic	-441855	NM_001005358	NM_001005358	ENSMUSG00000096696	Zfp960	zinc finger protein 960	protein-coding
MACS_peak_1274	chr17	17539601	17539880	279	8.94	promoter-TSS (NM_025681)	91	NM_025681	XM_006524797	ENSMUSG00000047786	Lix1	limb expression 1 homolog (chicken)	protein-coding
MACS_peak_1275	chr17	19795561	19795706	145	7.68	Intergenic	-1729	NM_001104564	NM_001104564	ENSMUSG00000095961	Vmn2r102	vomeronasal 2, receptor 102	protein-coding
MACS_peak_1276	chr17	20825474	20825706	232	11.79	TTS (NM_134191)	1118	NM_134191	NM_134191	ENSMUSG00000042848	Vmn1r226	vomeronasal 1 receptor 226	protein-coding
MACS_peak_1277	chr17	21910814	21911008	194	14.15	Intergenic	40220	NM_001164676	NM_001164676	ENSMUSG00000061544	Zfp229	zinc finger protein 229	protein-coding
MACS_peak_1278	chr17	24184699	24184789	90	10.59	TTS (NM_027008)	9534	NM_175440	NM_175440	ENSMUSG00000050762	Prss27	protease, serine, 27	protein-coding
MACS_peak_1279	chr17	24263738	24263954	216	9.43	intron (NM_001286662, intron 1 of 13)	14715	NM_011062	XM_006523823	ENSMUSG00000024122	Pdpk1	3-phosphoinositide dependent protein kinase 1	protein-coding
MACS_peak_128	chr1	115600182	115600630	448	19.92	Intergenic	-1838911	NM_001081316	XM_006529691	ENSMUSG00000038702	Dsel	dermatan sulfate epimerase-like	protein-coding
MACS_peak_1280	chr17	24616009	24616418	409	7.58	promoter-TSS (NM_001252464)	-191	NM_019988	XM_006524678	ENSMUSG00000024142	Mlst8	MTOR associated protein, LST8 homolog (S. cerevisiae)	protein-coding
MACS_peak_1281	chr17	25465468	25465771	303	7.17	Intergenic	10021	NM_053260	NM_053260	ENSMUSG00000034039	Prss29	protease, serine 29	protein-coding
MACS_peak_1282	chr17	31981163	31981304	141	9.88	TTS (NM_010831)	11503	NM_010831	NM_010831	ENSMUSG00000024042	Sik1	salt inducible kinase 1	protein-coding
MACS_peak_1283	chr17	33783165	33783461	296	16.45	TTS (NR_028279)	8273	NR_028279	NM_001002842	ENSMUSG00000032739	Pram1	PML-RAR alpha-regulated adaptor molecule 1	protein-coding
MACS_peak_1284	chr17	33820748	33820919	171	12.22	intron (NM_029804, intron 1 of 15)	1569	NM_001109913	NM_001109913	ENSMUSG00000059208	Hnrnpm	heterogeneous nuclear ribonucleoprotein M	protein-coding
MACS_peak_1285	chr17	36621592	36621910	318	4.48	Intergenic	-22477	NM_177634	XM_006524123	ENSMUSG00000048231	H2-M10.4	histocompatibility 2, M region locus 10.4	protein-coding
MACS_peak_1286	chr17	39257464	39257626	162	11.79	Intergenic	-43563	NM_001177582	NM_001177582	ENSMUSG00000096697	Esp23	exocrine gland secreted peptide 23	protein-coding
MACS_peak_1287	chr17	44712901	44713118	217	11.79	intron (NR_073425, intron 5 of 5)	160115	NR_073425	XM_006523540	ENSMUSG00000039153	Runx2	runt related transcription factor 2	protein-coding
MACS_peak_1288	chr17	44985923	44986198	275	11.79	intron (NM_178652, intron 2 of 11)	31773	NM_029257	NM_029257		4930564C03Rik	RIKEN cDNA 4930564C03 gene	protein-coding
MACS_peak_1289	chr17	45441230	45441394	164	9.71	Intergenic	129344	NM_152810	NM_152810	ENSMUSG00000023932	Cdc5l	cell division cycle 5-like (S. pombe)	protein-coding
MACS_peak_129	chr1	116200351	116200505	154	14.15	Intergenic	-1381286	NM_001077425	XM_006529773	ENSMUSG00000070695	Cntnap5a	contactin associated protein-like 5A	protein-coding
MACS_peak_1290	chr17	50413204	50413450	246	16.51	Intergenic	19618	NM_010021	XM_006523583	ENSMUSG00000010592	Dazl	deleted in azoospermia-like	protein-coding
MACS_peak_1291	chr17	51638175	51638409	234	9.75	Intergenic	-50698	NR_046166	NR_046166		C330011F03Rik	RIKEN cDNA C330011F03 gene	ncRNA
MACS_peak_1292	chr17	51674753	51675016	263	6.18	Intergenic	-87291	NR_046166	NR_046166		C330011F03Rik	RIKEN cDNA C330011F03 gene	ncRNA
MACS_peak_1293	chr17	51953282	51953461	179	9.75	intron (NM_001163632, intron 1 of 10)	-1993	NM_001163630	XM_006523923	ENSMUSG00000023927	Satb1	special AT-rich sequence binding protein 1	protein-coding
MACS_peak_1294	chr17	53608821	53608993	172	11.79	Intergenic	-6261	NM_172497	XM_006523983	ENSMUSG00000023931	Efhb	EF hand domain family, member B	protein-coding
MACS_peak_1295	chr17	54824615	54824855	240	11.79	Intergenic	-315336	NR_045825	NR_045825		1700025K24Rik	RIKEN cDNA 1700025K24 gene	ncRNA
MACS_peak_1296	chr17	57769502	57769718	216	11.79	Intergenic	-84873	NM_001104591	NM_001104591	ENSMUSG00000090655	Vmn2r120	vomeronasal 2, receptor 120	protein-coding
MACS_peak_1297	chr17	59194252	59194471	219	11.79	Intergenic	-41617	NM_026497	XM_006524834		Nudt12	nudix (nucleoside diphosphate linked moiety X)-type motif 12	protein-coding
MACS_peak_1298	chr17	59319349	59319509	160	14.15	Intergenic	-166684	NM_026497	XM_006524834		Nudt12	nudix (nucleoside diphosphate linked moiety X)-type motif 12	protein-coding
MACS_peak_1299	chr17	59781511	59781716	205	11.79	Intergenic	-628869	NM_026497	XM_006524834		Nudt12	nudix (nucleoside diphosphate linked moiety X)-type motif 12	protein-coding
MACS_peak_13	chr1	21730540	21730813	273	14.15	intron (NM_023872, intron 1 of 13)	221346	NM_001160139	XM_006495500	ENSMUSG00000028033	Kcnq5	potassium voltage-gated channel, subfamily Q, member 5	protein-coding
MACS_peak_130	chr1	118046523	118046806	283	16.51	intron (NM_001077425, intron 7 of 23)	464951	NM_001077425	XM_006529773	ENSMUSG00000070695	Cntnap5a	contactin associated protein-like 5A	protein-coding
MACS_peak_1300	chr17	60406853	60407068	215	11.79	Intergenic	-1254216	NM_026497	XM_006524834		Nudt12	nudix (nucleoside diphosphate linked moiety X)-type motif 12	protein-coding
MACS_peak_1301	chr17	61230406	61230610	204	14.15	Intergenic	2000158	NM_207654	XM_006523596		Efna5	ephrin A5	protein-coding
MACS_peak_1302	chr17	61239814	61240052	238	11.79	Intergenic	1990733	NM_207654	XM_006523596		Efna5	ephrin A5	protein-coding
MACS_peak_1303	chr17	61277806	61278029	223	11.79	Intergenic	1952748	NM_207654	XM_006523596		Efna5	ephrin A5	protein-coding
MACS_peak_1304	chr17	61371633	61371937	304	16.51	Intergenic	1858881	NM_207654	XM_006523596		Efna5	ephrin A5	protein-coding
MACS_peak_1305	chr17	61391698	61391900	202	9.43	Intergenic	1838867	NM_207654	XM_006523596		Efna5	ephrin A5	protein-coding
MACS_peak_1306	chr17	61809196	61809453	257	11.79	Intergenic	1421341	NM_207654	XM_006523596		Efna5	ephrin A5	protein-coding
MACS_peak_1307	chr17	62006117	62006327	210	9.43	Intergenic	1224444	NM_207654	XM_006523596		Efna5	ephrin A5	protein-coding
MACS_peak_1308	chr17	62457731	62457946	215	9.43	Intergenic	772827	NM_207654	XM_006523596		Efna5	ephrin A5	protein-coding
MACS_peak_1309	chr17	62521157	62521331	174	9.43	Intergenic	709422	NM_207654	XM_006523596		Efna5	ephrin A5	protein-coding
MACS_peak_131	chr1	118635362	118635540	178	14.15	Intergenic	1053737	NM_001077425	XM_006529773	ENSMUSG00000070695	Cntnap5a	contactin associated protein-like 5A	protein-coding
MACS_peak_1310	chr17	63200433	63200744	311	8.65	intron (NM_010109, intron 1 of 3)	30077	NM_207654	XM_006523596		Efna5	ephrin A5	protein-coding
MACS_peak_1311	chr17	64737585	64737989	404	18.87	Intergenic	-52359	NR_105848	NR_105848	ENSMUSG00000098984	Mir6420	microRNA mir-6420	ncRNA
MACS_peak_1312	chr17	64863019	64863370	351	14.15	TTS (NR_045899)	41735	NR_045899	NR_045899	ENSMUSG00000073377	AU016765	expressed sequence AU016765	ncRNA
MACS_peak_1313	chr17	64887674	64887845	171	9.75	intron (NR_045899, intron 1 of 3)	17170	NR_045899	NR_045899	ENSMUSG00000073377	AU016765	expressed sequence AU016765	ncRNA
MACS_peak_1314	chr17	65580944	65581162	218	11.79	Intergenic	309069	NM_001008973	XM_006524491	ENSMUSG00000045036	Tmem232	transmembrane protein 232	protein-coding
MACS_peak_1315	chr17	65790209	65790371	162	14.15	intron (NM_001008973, intron 9 of 14)	99832	NM_001008973	XM_006524491	ENSMUSG00000045036	Tmem232	transmembrane protein 232	protein-coding
MACS_peak_1316	chr17	65929329	65929570	241	19.65	TTS (NM_013933)	33445	NM_013933	XM_006524385	ENSMUSG00000024091	Vapa	vesicle-associated membrane protein, associated protein A	protein-coding
MACS_peak_1317	chr17	66197756	66197905	149	10.42	TTS (NM_001198949)	36432	NM_001198949	XM_006523914	ENSMUSG00000024096	Ralbp1	ralA binding protein 1	protein-coding
MACS_peak_1318	chr17	66213780	66213969	189	7.21	exon (NM_001198949, exon 3 of 10)	20388	NM_001198949	XM_006523914	ENSMUSG00000024096	Ralbp1	ralA binding protein 1	protein-coding
MACS_peak_1319	chr17	67472461	67472650	189	10.29	intron (NM_008984, intron 2 of 30)	-96981	NR_049205	NR_049205		Mir5709	microRNA mir-5709	ncRNA
MACS_peak_132	chr1	118917366	118917566	200	9.43	Intergenic	1290243	NM_011650	NM_011650	ENSMUSG00000026374	Tsn	translin	protein-coding
MACS_peak_1320	chr17	67639856	67639956	100	34.2	intron (NM_008984, intron 1 of 30)	63893	NM_008984	XM_006523864	ENSMUSG00000033278	Ptprm	protein tyrosine phosphatase, receptor type, M	protein-coding
MACS_peak_1321	chr17	68090660	68090919	259	11.29	intron (NM_008480, intron 5 of 62)	44185	NM_008480	XM_006523717	ENSMUSG00000032796	Lama1	laminin, alpha 1	protein-coding
MACS_peak_1322	chr17	68358447	68358723	276	10.59	Intergenic	-5137	NM_172964	XM_006524340	ENSMUSG00000024043	Arhgap28	Rho GTPase activating protein 28	protein-coding
MACS_peak_1323	chr17	69589271	69589460	189	6.18	intron (NM_013813, intron 5 of 21)	37180	NR_045428	NR_045428		2410021H03Rik	RIKEN cDNA 2410021H03 gene	ncRNA
MACS_peak_1324	chr17	69826595	69827061	466	8.06	intron (NM_001145192, intron 1 of 1)	38162	NM_001145192	XM_006524415	ENSMUSG00000091636	A330050F15Rik	RIKEN cDNA A330050F15 gene	protein-coding
MACS_peak_1325	chr17	70235298	70235503	205	9.43	Intergenic	446735	NM_001145192	XM_006524415	ENSMUSG00000091636	A330050F15Rik	RIKEN cDNA A330050F15 gene	protein-coding
MACS_peak_1326	chr17	71328910	71329132	222	6.74	intron (NM_023402, intron 1 of 3)	10835	NM_023402	NM_023402		Myl12b	myosin, light chain 12B, regulatory	protein-coding
MACS_peak_1327	chr17	71351513	71351890	377	5.29	5' UTR (NM_026064, exon 1 of 4)	171	NM_026064	XM_006524822	ENSMUSG00000024048	Myl12a	myosin, light chain 12A, regulatory, non-sarcomeric	protein-coding
MACS_peak_1328	chr17	71504370	71504663	293	11.79	Intergenic	-28801	NM_022882	XM_006524786	ENSMUSG00000024052	Lpin2	lipin 2	protein-coding
MACS_peak_1329	chr17	71505859	71506061	202	11.79	Intergenic	-27358	NM_022882	XM_006524786	ENSMUSG00000024052	Lpin2	lipin 2	protein-coding
MACS_peak_133	chr1	124445331	124445534	203	11.79	Intergenic	-980876	NM_025860	XM_006529794	ENSMUSG00000001674	Ddx18	DEAD (Asp-Glu-Ala-Asp) box polypeptide 18	protein-coding
MACS_peak_1330	chr17	72295062	72295308	246	7.53	intron (NM_007439, intron 11 of 28)	163898	NM_030179	XM_006525143	ENSMUSG00000024059	Clip4	CAP-GLY domain containing linker protein family, member 4	protein-coding
MACS_peak_1331	chr17	72539753	72539996	243	7.8	intron (NM_007439, intron 4 of 28)	408588	NM_030179	XM_006525143	ENSMUSG00000024059	Clip4	CAP-GLY domain containing linker protein family, member 4	protein-coding
MACS_peak_1332	chr17	72634940	72635149	209	9.15	intron (NM_007439, intron 3 of 28)	318602	NM_007439	XM_006523505	ENSMUSG00000055471	Alk	anaplastic lymphoma kinase	protein-coding
MACS_peak_1333	chr17	72825093	72825370	277	9.43	intron (NM_007439, intron 1 of 28)	128415	NM_007439	XM_006523505	ENSMUSG00000055471	Alk	anaplastic lymphoma kinase	protein-coding
MACS_peak_1334	chr17	73497723	73497943	220	11.79	intron (NM_001081071, intron 1 of 5)	40508	NM_001177967	XM_006524188	ENSMUSG00000054469	Lclat1	lysocardiolipin acyltransferase 1	protein-coding
MACS_peak_1335	chr17	75333330	75333554	224	11.79	Intergenic	-71427	NM_019919	XM_006524348	ENSMUSG00000001870	Ltbp1	latent transforming growth factor beta binding protein 1	protein-coding
MACS_peak_1336	chr17	75869697	75869893	196	11.79	intron (NM_207246, intron 1 of 17)	4917	NM_207246	XM_006524271	ENSMUSG00000071042	Rasgrp3	RAS, guanyl releasing protein 3	protein-coding
MACS_peak_1337	chr17	75871174	75871383	209	14.15	intron (NM_207246, intron 1 of 17)	6401	NM_207246	XM_006524271	ENSMUSG00000071042	Rasgrp3	RAS, guanyl releasing protein 3	protein-coding
MACS_peak_1338	chr17	75941550	75941769	219	11.79	intron (NM_133747, intron 3 of 7)	9626	NM_133747	XM_006524977	ENSMUSG00000002017	Fam98a	family with sequence similarity 98, member A	protein-coding
MACS_peak_1339	chr17	76771484	76771697	213	14.15	Intergenic	511228	NR_033456	NR_033456		Gm4710	predicted gene 4710	ncRNA
MACS_peak_134	chr1	124897028	124897534	506	18.87	Intergenic	1044855	NM_199021	XM_006529626	ENSMUSG00000036815	Dpp10	dipeptidylpeptidase 10	protein-coding
MACS_peak_1340	chr17	79077203	79077376	173	14.15	intron (NM_011500, intron 6 of 17)	58610	NM_011500	XM_006524357	ENSMUSG00000024077	Strn	striatin, calmodulin binding protein	protein-coding
MACS_peak_1341	chr17	79080906	79081123	217	11.79	intron (NM_011500, intron 6 of 17)	54885	NM_011500	XM_006524357	ENSMUSG00000024077	Strn	striatin, calmodulin binding protein	protein-coding
MACS_peak_1342	chr17	81349971	81350179	208	10.96	intron (NM_026516, intron 1 of 3)	6103	NM_026516	NM_026516	ENSMUSG00000024245	Tmem178	transmembrane protein 178	protein-coding
MACS_peak_1343	chr17	82140145	82140345	200	8.82	Intergenic	-2518	NM_011406	XM_006523932		Slc8a1	solute carrier family 8 (sodium/calcium exchanger), member 1	protein-coding
MACS_peak_1344	chr17	82479616	82479909	293	11.79	Intergenic	-342036	NM_011406	XM_006523932		Slc8a1	solute carrier family 8 (sodium/calcium exchanger), member 1	protein-coding
MACS_peak_1345	chr17	83222163	83222363	200	9.43	Intergenic	255302	NR_045094	NR_045094		Gm19689	predicted gene, 19689	ncRNA
MACS_peak_1346	chr17	84745862	84746037	175	14.15	intron (NM_183021, intron 26 of 37)	119598	NM_183021	XM_006524274	ENSMUSG00000024251	Thada	thyroid adenoma associated	protein-coding
MACS_peak_1347	chr17	84795268	84795502	234	11.79	intron (NM_183021, intron 23 of 37)	70163	NM_183021	XM_006524274	ENSMUSG00000024251	Thada	thyroid adenoma associated	protein-coding
MACS_peak_1348	chr17	84809146	84809459	313	16.51	intron (NM_183021, intron 22 of 37)	56245	NM_183021	XM_006524274	ENSMUSG00000024251	Thada	thyroid adenoma associated	protein-coding
MACS_peak_1349	chr17	85579848	85580168	320	10.83	intron (NM_028576, intron 3 of 10)	89968	NM_028576	XM_006524992		Camkmt	calmodulin-lysine N-methyltransferase	protein-coding
MACS_peak_135	chr1	126844345	126844563	218	9.43	Intergenic	487850	NM_023735	NM_001205385	ENSMUSG00000026341	Actr3	ARP3 actin-related protein 3	protein-coding
MACS_peak_1350	chr17	87832729	87832876	147	23.6	TTS (NM_007589)	-5722	NM_029298	XM_006525070	ENSMUSG00000036557	1700011E24Rik	RIKEN cDNA 1700011E24 gene	protein-coding
MACS_peak_1351	chr17	88390145	88390325	180	18.87	TTS (NM_010830)	15845	NM_010830	NM_010830	ENSMUSG00000005370	Msh6	mutS homolog 6 (E. coli)	protein-coding
MACS_peak_1352	chr17	89260851	89261056	205	11.16	Intergenic	-69638	NM_013582	XM_006523719	ENSMUSG00000024107	Lhcgr	luteinizing hormone/choriogonadotropin receptor	protein-coding
MACS_peak_1353	chr17	90862354	90862552	198	11.79	intron (NM_020252, intron 17 of 22)	-398056	NR_045463	NR_045463	ENSMUSG00000090160	4930480K15Rik	RIKEN cDNA 4930480K15 gene	ncRNA
MACS_peak_1354	chr18	3005647	3006036	389	5.53	Intergenic	117570	NM_001167539	NM_001167539		Vmn1r238	vomeronasal 1 receptor, 238	protein-coding
MACS_peak_1355	chr18	5625266	5625449	183	11.58	intron (NM_011546, intron 1 of 7)	-32923	NR_033552	NR_033552	ENSMUSG00000063087	Gm10125	predicted gene 10125	ncRNA
MACS_peak_1356	chr18	5655850	5656135	285	11.79	intron (NM_011546, intron 1 of 7)	-63558	NR_033552	NR_033552	ENSMUSG00000063087	Gm10125	predicted gene 10125	ncRNA
MACS_peak_1357	chr18	5860524	5860913	389	10.12	Intergenic	-268284	NR_033552	NR_033552	ENSMUSG00000063087	Gm10125	predicted gene 10125	ncRNA
MACS_peak_1358	chr18	6504855	6505074	219	9.43	intron (NM_007935, intron 1 of 13)	11141	NM_007935	NM_001276350	ENSMUSG00000024240	Epc1	enhancer of polycomb homolog 1 (Drosophila)	protein-coding
MACS_peak_1359	chr18	7120161	7120375	214	16.51	intron (NM_001081393, intron 20 of 20)	-115491	NM_177595	NM_177595	ENSMUSG00000061013	Mkx	mohawk homeobox	protein-coding
MACS_peak_136	chr1	127633854	127634019	165	14.15	intron (NM_027677, intron 1 of 1)	60364	NM_027677	XM_006529875	ENSMUSG00000026343	Gpr39	G protein-coupled receptor 39	protein-coding
MACS_peak_1360	chr18	7586319	7586536	217	9.43	intron (NM_001161620, intron 1 of 12)	40433	NM_001081287	XM_006526325	ENSMUSG00000057440	Mpp7	membrane protein, palmitoylated 7 (MAGUK p55 subfamily member 7)	protein-coding
MACS_peak_1361	chr18	9415254	9415488	234	11.79	intron (NM_026484, intron 1 of 9)	34777	NM_026484	XM_006526198	ENSMUSG00000024286	Ccny	cyclin Y	protein-coding
MACS_peak_1362	chr18	9668030	9668254	224	11.79	Intergenic	-39504	NM_130449	XM_006525640	ENSMUSG00000036103	Colec12	collectin sub-family member 12	protein-coding
MACS_peak_1363	chr18	10100788	10101005	217	16.51	intron (NM_009071, intron 17 of 32)	-70750	NM_001038589	XM_006526134	ENSMUSG00000047879	Usp14	ubiquitin specific peptidase 14	protein-coding
MACS_peak_1364	chr18	11830716	11830911	195	11.79	intron (NR_045526, intron 2 of 17)	14956	NM_001081223	XM_006525812	ENSMUSG00000041238	Rbbp8	retinoblastoma binding protein 8	protein-coding
MACS_peak_1365	chr18	12952555	12952761	206	11.73	intron (NR_045524, intron 1 of 11)	25758	NR_045524	XM_006526141	ENSMUSG00000044252	Osbpl1a	oxysterol binding protein-like 1A	protein-coding
MACS_peak_1366	chr18	13445589	13445766	177	10.9	Intergenic	280179	NM_153087	XM_006525817	ENSMUSG00000037346	Hrh4	histamine receptor H4	protein-coding
MACS_peak_1367	chr18	14841222	14841677	455	6.02	promoter-TSS (NM_001161371)	-27	NM_001161370	XM_006525948	ENSMUSG00000037013	Ss18	synovial sarcoma translocation, Chromosome 18	protein-coding
MACS_peak_1368	chr18	16155915	16156132	217	14.15	Intergenic	-279469	NM_199055	XM_006526270	ENSMUSG00000047161	Chst9	carbohydrate (N-acetylgalactosamine 4-0) sulfotransferase 9	protein-coding
MACS_peak_1369	chr18	16552062	16552352	290	11.79	Intergenic	415351	NM_007664	XM_006525553	ENSMUSG00000024304	Cdh2	cadherin 2	protein-coding
MACS_peak_137	chr1	128604959	128605126	167	16.51	intron (NM_176957, intron 1 of 12)	122166	NM_001081756	XM_006529325	ENSMUSG00000049690	Nckap5	NCK-associated protein 5	protein-coding
MACS_peak_1370	chr18	16637533	16637754	221	14.15	Intergenic	329914	NM_007664	XM_006525553	ENSMUSG00000024304	Cdh2	cadherin 2	protein-coding
MACS_peak_1371	chr18	17523247	17523414	167	14.15	Intergenic	-129340	NR_033607	NR_033607		4921533I20Rik	PRP18 pre-mRNA processing factor 18 homolog pseudogene	pseudo
MACS_peak_1372	chr18	17922816	17923016	200	9.43	Intergenic	-183417	NR_045374	NR_045374		4930545E07Rik	RIKEN cDNA 4930545E07 gene	ncRNA
MACS_peak_1373	chr18	20083386	20083609	223	9.43	Intergenic	77100	NM_007882	XM_006525593	ENSMUSG00000059898	Dsc3	desmocollin 3	protein-coding
MACS_peak_1374	chr18	21493163	21493363	200	11.79	Intergenic	-34623	NM_001033445	NM_001033445	ENSMUSG00000042680	Garem	GRB2 associated, regulator of MAPK1	protein-coding
MACS_peak_1375	chr18	22688924	22689199	275	16.51	TTS (NM_001167777)	185472	NM_001167777	XM_006525739	ENSMUSG00000045215	Asxl3	additional sex combs like 3 (Drosophila)	protein-coding
MACS_peak_1376	chr18	22813450	22813655	205	11.79	Intergenic	309963	NM_001167777	XM_006525739	ENSMUSG00000045215	Asxl3	additional sex combs like 3 (Drosophila)	protein-coding
MACS_peak_1377	chr18	24443255	24443437	182	17.65	exon (NM_001160404, exon 13 of 13)	78851	NM_001160404	XM_006525650	ENSMUSG00000000420	Galnt1	UDP-N-acetyl-alpha-D-galactosamine:polypeptide N-acetylgalactosaminyltransferase 1	protein-coding
MACS_peak_1378	chr18	25313047	25313251	204	9.43	intron (NM_001142697, intron 2 of 6)	11317	NM_001142697	XM_006526156	ENSMUSG00000024269	Tpgs2	tubulin polyglutamylase complex subunit 2	protein-coding
MACS_peak_1379	chr18	26045190	26045405	215	11.79	Intergenic	-132814	NM_001174074	XM_006525504	ENSMUSG00000024268	Celf4	CUGBP, Elav-like family member 4	protein-coding
MACS_peak_138	chr1	130134111	130134318	207	11.79	TTS (NM_181750)	-6543	NM_026390	XM_006529830	ENSMUSG00000026353	Ubxn4	UBX domain protein 4	protein-coding
MACS_peak_1380	chr18	26340999	26341278	279	10.34	Intergenic	-428655	NM_001174074	XM_006525504	ENSMUSG00000024268	Celf4	CUGBP, Elav-like family member 4	protein-coding
MACS_peak_1381	chr18	27302341	27302564	223	9.43	Intergenic	-1389969	NM_001174074	XM_006525504	ENSMUSG00000024268	Celf4	CUGBP, Elav-like family member 4	protein-coding
MACS_peak_1382	chr18	28462681	28462896	215	9.43	Intergenic	-255876	NR_045398	NR_045398		4930474G06Rik	RIKEN cDNA 4930474G06 gene	ncRNA
MACS_peak_1383	chr18	28635172	28635389	217	11.79	Intergenic	-83384	NR_045398	NR_045398		4930474G06Rik	RIKEN cDNA 4930474G06 gene	ncRNA
MACS_peak_1384	chr18	29693515	29693799	284	14.15	Intergenic	-37587	NR_045391	NR_045391		4930578E11Rik	RIKEN cDNA 4930578E11 gene	ncRNA
MACS_peak_1385	chr18	30850646	30850874	228	14.15	Intergenic	418210	NM_181414	XM_006525839	ENSMUSG00000033628	Pik3c3	phosphoinositide-3-kinase, class 3	protein-coding
MACS_peak_1386	chr18	31426142	31426312	170	11.79	intron (NM_009065, intron 1 of 4)	50555	NM_009065	NM_009065	ENSMUSG00000057455	Rit2	Ras-like without CAAX 2	protein-coding
MACS_peak_1387	chr18	31708607	31708793	186	11.79	Intergenic	60856	NM_026165	XM_006526185	ENSMUSG00000024259	Slc25a46	solute carrier family 25, member 46	protein-coding
MACS_peak_1388	chr18	31993532	31993744	212	14.15	exon (NM_001170966, exon 6 of 6)	29927	NM_001170966	XM_006526298	ENSMUSG00000024400	Wdr33	WD repeat domain 33	protein-coding
MACS_peak_1389	chr18	34918586	34919262	676	7.86	intron (NM_175104, intron 1 of 4)	364	NM_175104	XM_006526151	ENSMUSG00000034300	Fam53c	family with sequence similarity 53, member C	protein-coding
MACS_peak_139	chr1	132158853	132159152	299	14.15	Intergenic	160573	NM_007827	NM_007827	ENSMUSG00000026401	Daf2	decay accelerating factor 2	protein-coding
MACS_peak_1390	chr18	35238974	35239330	356	12.89	Intergenic	-39414	NM_009818	XM_006525548	ENSMUSG00000037815	Ctnna1	catenin (cadherin associated protein), alpha 1	protein-coding
MACS_peak_1391	chr18	35750922	35751212	290	30.45	3' UTR (NM_010771, exon 15 of 15)	-7254	NM_026420	NM_026420	ENSMUSG00000037058	Paip2	polyadenylate-binding protein-interacting protein 2	protein-coding
MACS_peak_1392	chr18	35776637	35776841	204	26.76	TTS (NM_026420)	10142	NM_011397	XM_006525733	ENSMUSG00000024354	Slc23a1	solute carrier family 23 (nucleobase transporters), member 1	protein-coding
MACS_peak_1393	chr18	36386839	36387057	218	9.43	Intergenic	-30134	NM_001167891	XM_006525461	ENSMUSG00000060275	Nrg2	neuregulin 2	protein-coding
MACS_peak_1394	chr18	37621149	37621357	208	14.15	intron (NM_001174154, intron 1 of 3)	-11947	NM_053140	NM_053140	ENSMUSG00000047033	Pcdhb15	protocadherin beta 15	protein-coding
MACS_peak_1395	chr18	39453357	39453894	537	5.69	intron (NM_175164, intron 18 of 22)	193273	NM_008173	XM_006525658	ENSMUSG00000024431	Nr3c1	nuclear receptor subfamily 3, group C, member 1	protein-coding
MACS_peak_1396	chr18	40467668	40468054	386	4.33	intron (NM_026135, intron 1 of 1)	49846	NM_026135	XM_006526077	ENSMUSG00000051401	Kctd16	potassium channel tetramerisation domain containing 16	protein-coding
MACS_peak_1397	chr18	40725489	40725701	212	9.43	Intergenic	307580	NM_026135	XM_006526077	ENSMUSG00000051401	Kctd16	potassium channel tetramerisation domain containing 16	protein-coding
MACS_peak_1398	chr18	42713832	42714051	219	16.51	intron (NM_001039474, intron 14 of 21)	25364	NM_181543	NM_181543	ENSMUSG00000042816	Gpr151	G protein-coupled receptor 151	protein-coding
MACS_peak_1399	chr18	42978292	42978510	218	11.79	intron (NM_028392, intron 1 of 8)	80759	NR_073583	XM_006526285	ENSMUSG00000024500	Ppp2r2b	protein phosphatase 2, regulatory subunit B, beta	protein-coding
MACS_peak_14	chr1	22200435	22200609	174	14.15	Intergenic	-248499	NM_023872	XM_006495500	ENSMUSG00000028033	Kcnq5	potassium voltage-gated channel, subfamily Q, member 5	protein-coding
MACS_peak_140	chr1	133030857	133031232	375	9.62	intron (NM_145508, intron 2 of 2)	3766	NM_145508	XM_006529427	ENSMUSG00000016526	Dyrk3	dual-specificity tyrosine-(Y)-phosphorylation regulated kinase 3	protein-coding
MACS_peak_1400	chr18	43065293	43065616	323	23.59	intron (NM_028392, intron 1 of 8)	-6295	NR_073583	XM_006526285	ENSMUSG00000024500	Ppp2r2b	protein phosphatase 2, regulatory subunit B, beta	protein-coding
MACS_peak_1401	chr18	43096660	43097007	347	15	intron (NM_028392, intron 1 of 8)	-37674	NR_073583	XM_006526285	ENSMUSG00000024500	Ppp2r2b	protein phosphatase 2, regulatory subunit B, beta	protein-coding
MACS_peak_1402	chr18	43542151	43542370	219	9.43	intron (NM_009468, intron 1 of 13)	-9335	NM_001136086	XM_006525780	ENSMUSG00000024501	Dpysl3	dihydropyrimidinase-like 3	protein-coding
MACS_peak_1403	chr18	43636711	43636876	165	16.3	Intergenic	-83809	NM_009468	XM_006525780	ENSMUSG00000024501	Dpysl3	dihydropyrimidinase-like 3	protein-coding
MACS_peak_1404	chr18	43680753	43681088	335	8.55	Intergenic	-127936	NM_009468	XM_006525780	ENSMUSG00000024501	Dpysl3	dihydropyrimidinase-like 3	protein-coding
MACS_peak_1405	chr18	43764264	43764487	223	9.43	intron (NM_001163637, intron 1 of 21)	83051	NM_001163637	XM_006526337	ENSMUSG00000024502	Jakmip2	janus kinase and microtubule interacting protein 2	protein-coding
MACS_peak_1406	chr18	43996646	43996869	223	10.33	Intergenic	-44226	NM_001033280	NM_001033280	ENSMUSG00000071858	Gm94	predicted gene 94	protein-coding
MACS_peak_1407	chr18	44794875	44795180	305	13.08	intron (NM_001085373, intron 3 of 18)	-26291	NR_026853	NR_026853	ENSMUSG00000097610	A930012L18Rik	RIKEN cDNA A930012L18 gene	ncRNA
MACS_peak_1408	chr18	45585073	45585336	263	16.51	Intergenic	-134603	NM_080465	XM_006525637	ENSMUSG00000054477	Kcnn2	potassium intermediate/small conductance calcium-activated channel, subfamily N, member 2	protein-coding
MACS_peak_1409	chr18	45585460	45585610	150	14.15	Intergenic	-134273	NM_080465	XM_006525637	ENSMUSG00000054477	Kcnn2	potassium intermediate/small conductance calcium-activated channel, subfamily N, member 2	protein-coding
MACS_peak_141	chr1	133216467	133216831	364	20.84	intron (NM_001081011, intron 15 of 22)	-40509	NM_019777	XM_006529761	ENSMUSG00000042349	Ikbke	inhibitor of kappaB kinase epsilon	protein-coding
MACS_peak_1410	chr18	46901197	46901594	397	7.01	promoter-TSS (NM_026217)	-163	NM_026217	XM_006526187	ENSMUSG00000032905	Atg12	autophagy related 12	protein-coding
MACS_peak_1411	chr18	47623147	47623311	164	11.79	intron (NR_033453, intron 3 of 3)	10907	NR_033453	NR_033453		9130209A04Rik	RIKEN cDNA 9130209A04 gene	ncRNA
MACS_peak_1412	chr18	47928102	47928312	210	9.43	Intergenic	-154288	NR_045404	NR_045404		G630055G22Rik	RIKEN cDNA G630055G22 gene	ncRNA
MACS_peak_1413	chr18	51627242	51627454	212	11.79	Intergenic	349796	NM_001081224	XM_006526272	ENSMUSG00000073565	Prr16	proline rich 16	protein-coding
MACS_peak_1414	chr18	51872163	51872398	235	9.43	Intergenic	594729	NM_001081224	XM_006526272	ENSMUSG00000073565	Prr16	proline rich 16	protein-coding
MACS_peak_1415	chr18	51938978	51939179	201	11.79	Intergenic	-552111	NM_026286	NM_026286	ENSMUSG00000024510	Ftmt	ferritin mitochondrial	protein-coding
MACS_peak_1416	chr18	52966502	52966714	212	11.79	intron (NM_001199154, intron 1 of 10)	38810	NM_001199154	XM_006526191	ENSMUSG00000024534	Sncaip	synuclein, alpha interacting protein (synphilin)	protein-coding
MACS_peak_1417	chr18	52978567	52978766	199	11.79	intron (NM_001199154, intron 1 of 10)	50869	NM_001199154	XM_006526191	ENSMUSG00000024534	Sncaip	synuclein, alpha interacting protein (synphilin)	protein-coding
MACS_peak_1418	chr18	53142215	53142428	213	9.43	Intergenic	-193697	NM_026386	XM_006526190	ENSMUSG00000034484	Snx2	sorting nexin 2	protein-coding
MACS_peak_1419	chr18	54026197	54026577	380	19.71	intron (NM_152809, intron 1 of 12)	4620	NM_152809	XM_006526230	ENSMUSG00000073563	Csnk1g3	casein kinase 1, gamma 3	protein-coding
MACS_peak_142	chr1	133471011	133471209	198	9.75	Intergenic	-24581	NM_011924	NM_011924	ENSMUSG00000026432	Avpr1b	arginine vasopressin receptor 1B	protein-coding
MACS_peak_1420	chr18	54250643	54251021	378	11.7	Intergenic	229065	NM_152809	XM_006526230	ENSMUSG00000073563	Csnk1g3	casein kinase 1, gamma 3	protein-coding
MACS_peak_1421	chr18	54304721	54304902	181	8.62	Intergenic	-277137	NR_040338	NR_040338		Redrum	Redrum, erythroid developmental long intergenic non-protein coding transcript	ncRNA
MACS_peak_1422	chr18	54903850	54904130	280	14.15	Intergenic	132592	NR_045400	NR_045400		9330117O12Rik	RIKEN cDNA 9330117O12 gene	ncRNA
MACS_peak_1423	chr18	54904381	54904887	506	16.51	Intergenic	133236	NR_045400	NR_045400		9330117O12Rik	RIKEN cDNA 9330117O12 gene	ncRNA
MACS_peak_1424	chr18	54963432	54963659	227	11.79	Intergenic	186288	NM_175751	XM_006525957	ENSMUSG00000052713	Zfp608	zinc finger protein 608	protein-coding
MACS_peak_1425	chr18	54981471	54981691	220	9.75	Intergenic	168253	NM_175751	XM_006525957	ENSMUSG00000052713	Zfp608	zinc finger protein 608	protein-coding
MACS_peak_1426	chr18	55145999	55146291	292	8.89	intron (NM_175751, intron 2 of 9)	3689	NM_175751	XM_006525957	ENSMUSG00000052713	Zfp608	zinc finger protein 608	protein-coding
MACS_peak_1427	chr18	55160827	55161038	211	11.79	Intergenic	-11099	NM_175751	XM_006525957	ENSMUSG00000052713	Zfp608	zinc finger protein 608	protein-coding
MACS_peak_1428	chr18	55706901	55707241	340	14.15	Intergenic	-557237	NM_175751	XM_006525957	ENSMUSG00000052713	Zfp608	zinc finger protein 608	protein-coding
MACS_peak_1429	chr18	55935186	55935410	224	11.79	Intergenic	-656488	NM_026240	XM_006525493	ENSMUSG00000001700	Gramd3	GRAM domain containing 3	protein-coding
MACS_peak_143	chr1	133826109	133826332	223	33.05	exon (NM_001145804, exon 6 of 7)	19186	NM_001145804	NM_001145804	ENSMUSG00000026434	Nucks1	nuclear casein kinase and cyclin-dependent kinase substrate 1	protein-coding
MACS_peak_1430	chr18	55945501	55945713	212	11.58	Intergenic	-646179	NM_026240	XM_006525493	ENSMUSG00000001700	Gramd3	GRAM domain containing 3	protein-coding
MACS_peak_1431	chr18	56099011	56099312	301	7.44	Intergenic	-492624	NM_026240	XM_006525493	ENSMUSG00000001700	Gramd3	GRAM domain containing 3	protein-coding
MACS_peak_1432	chr18	56317837	56318094	257	9.43	Intergenic	-273820	NM_026240	XM_006525493	ENSMUSG00000001700	Gramd3	GRAM domain containing 3	protein-coding
MACS_peak_1433	chr18	57262139	57262347	208	14.15	Intergenic	-30501	NM_001001979	NM_001001979	ENSMUSG00000024593	Megf10	multiple EGF-like-domains 10	protein-coding
MACS_peak_1434	chr18	58168201	58168355	154	15.26	TTS (NM_010181)	129946	NM_009194	XM_006525732	ENSMUSG00000024597	Slc12a2	solute carrier family 12, member 2	protein-coding
MACS_peak_1435	chr18	58334780	58334990	210	9.43	intron (NM_010181, intron 5 of 64)	34695	NM_010181	NM_010181	ENSMUSG00000024598	Fbn2	fibrillin 2	protein-coding
MACS_peak_1436	chr18	58557585	58557752	167	14.15	Intergenic	-158225	NM_001081072	NM_001081072	ENSMUSG00000024600	Slc27a6	solute carrier family 27 (fatty acid transporter), member 6	protein-coding
MACS_peak_1437	chr18	58648727	58649101	374	25.8	Intergenic	-66980	NM_001081072	NM_001081072	ENSMUSG00000024600	Slc27a6	solute carrier family 27 (fatty acid transporter), member 6	protein-coding
MACS_peak_1438	chr18	58803991	58804257	266	18.87	Intergenic	-15012	NM_025478	NM_025478	ENSMUSG00000024601	Isoc1	isochorismatase domain containing 1	protein-coding
MACS_peak_1439	chr18	59449755	59449936	181	11.79	intron (NM_001081328, intron 2 of 2)	114852	NM_001081328	NM_001081328		Chsy3	chondroitin sulfate synthase 3	protein-coding
MACS_peak_144	chr1	134373598	134373931	333	7.41	promoter-TSS (NM_172517)	-179	NM_172517	XM_006529357	ENSMUSG00000026439	Rbbp5	retinoblastoma binding protein 5	protein-coding
MACS_peak_1440	chr18	59767824	59768042	218	11.79	Intergenic	28649	NR_105773	NR_105773	ENSMUSG00000098287	Mir6355	microRNA mir-6355	ncRNA
MACS_peak_1441	chr18	60081938	60082326	388	14.15	Intergenic	-289599	NM_001033767	XM_006525925	ENSMUSG00000073555	Gm4951	predicted gene 4951	protein-coding
MACS_peak_1442	chr18	60617305	60617477	172	11.79	Intergenic	44246	NM_134133	XM_006525481	ENSMUSG00000038059	Smim3	small integral membrane protein 3	protein-coding
MACS_peak_1443	chr18	61747803	61747992	189	16.47	TTS (NM_146087)	32662	NM_146087	XM_006526383	ENSMUSG00000024576	Csnk1a1	casein kinase 1, alpha 1	protein-coding
MACS_peak_1444	chr18	62502029	62502263	234	14.15	intron (NM_008313, intron 2 of 6)	18288	NM_008313	XM_006525675	ENSMUSG00000026322	Htr4	5 hydroxytryptamine (serotonin) receptor 4	protein-coding
MACS_peak_1445	chr18	62709637	62709861	224	10.29	intron (NM_177829, intron 1 of 8)	1184	NM_177829	XM_006526029	ENSMUSG00000044176	Spink10	serine peptidase inhibitor, Kazal type 10	protein-coding
MACS_peak_1446	chr18	64697506	64697766	260	12.85	intron (NM_001001488, intron 26 of 27)	-21425	NM_001142950	NM_001142950	ENSMUSG00000024587	Nars	asparaginyl-tRNA synthetase	protein-coding
MACS_peak_1447	chr18	65024574	65024794	220	11.79	Intergenic	-22726	NM_001114386	XM_006526368	ENSMUSG00000024589	Nedd4l	neural precursor cell expressed, developmentally down-regulated gene 4-like	protein-coding
MACS_peak_1448	chr18	67062598	67062796	198	11.79	Intergenic	-42556	NM_016977	NM_016977	ENSMUSG00000047259	Mc4r	melanocortin 4 receptor	protein-coding
MACS_peak_1449	chr18	69537641	69537858	217	11.79	intron (NM_013685, intron 3 of 19)	32375	NM_001083967	XM_006525746	ENSMUSG00000053477	Tcf4	transcription factor 4	protein-coding
MACS_peak_145	chr1	135531906	135532107	201	11.79	intron (NM_144530, intron 10 of 16)	-25150	NM_009227	NM_009227	ENSMUSG00000090553	Snrpe	small nuclear ribonucleoprotein E	protein-coding
MACS_peak_1450	chr18	69611416	69611604	188	10.07	intron (NM_013685, intron 3 of 19)	106135	NM_001083967	XM_006525746	ENSMUSG00000053477	Tcf4	transcription factor 4	protein-coding
MACS_peak_1451	chr18	71972192	71972377	185	14.15	intron (NM_007831, intron 3 of 28)	538438	NM_007831	XM_006525588		Dcc	deleted in colorectal carcinoma	protein-coding
MACS_peak_1452	chr18	72171349	72171554	205	11.79	intron (NM_007831, intron 1 of 28)	339271	NM_007831	XM_006525588		Dcc	deleted in colorectal carcinoma	protein-coding
MACS_peak_1453	chr18	75029340	75029560	220	11.3	Intergenic	90584	NM_177470	NM_177470	ENSMUSG00000036880	Acaa2	acetyl-Coenzyme A acyltransferase 2 (mitochondrial 3-oxoacyl-Coenzyme A thiolase)	protein-coding
MACS_peak_1454	chr18	77379551	77379759	208	11.79	intron (NM_008602, intron 11 of 13)	-44931	NM_153124	XM_006526429	ENSMUSG00000025425	St8sia5	ST8 alpha-N-acetyl-neuraminide alpha-2,8-sialyltransferase 5	protein-coding
MACS_peak_1455	chr18	78658001	78658219	218	9.15	intron (NM_030683, intron 2 of 11)	135579	NM_207651	XM_006526488	ENSMUSG00000024552	Slc14a2	solute carrier family 14 (urea transporter), member 2	protein-coding
MACS_peak_1456	chr18	79454236	79454441	205	8.72	Intergenic	-148209	NM_053099	NM_053099	ENSMUSG00000024548	Setbp1	SET binding protein 1	protein-coding
MACS_peak_1457	chr18	79507005	79507221	216	9.43	Intergenic	-200983	NM_053099	NM_053099	ENSMUSG00000024548	Setbp1	SET binding protein 1	protein-coding
MACS_peak_1458	chr18	79680739	79680981	242	14.15	Intergenic	-374730	NM_053099	NM_053099	ENSMUSG00000024548	Setbp1	SET binding protein 1	protein-coding
MACS_peak_1459	chr18	80730757	80731042	285	6.43	Intergenic	10385	NR_028424	NR_028424		Gm2176	glucosamine-6-phosphate deaminase 1 pseudogene	pseudo
MACS_peak_146	chr1	135599252	135599334	82	12.35	TTS (NM_001167949)	-12608	NM_001159649	XM_006529557	ENSMUSG00000051998	Lax1	lymphocyte transmembrane adaptor 1	protein-coding
MACS_peak_1460	chr18	80968259	80968564	305	16.51	intron (NM_015805, intron 15 of 28)	-58602	NM_001164109	NM_001164109	ENSMUSG00000033016	Nfatc1	nuclear factor of activated T cells, cytoplasmic, calcineurin dependent 1	protein-coding
MACS_peak_1461	chr18	81550692	81550904	212	14.15	Intergenic	-367481	NM_178280	XM_006526459	ENSMUSG00000024565	Sall3	sal-like 3 (Drosophila)	protein-coding
MACS_peak_1462	chr18	81969141	81969346	205	14.15	Intergenic	219575	NR_039589	NR_039589	ENSMUSG00000093036	Mir5127	microRNA 5127	ncRNA
MACS_peak_1463	chr18	82306834	82307024	190	11.23	Intergenic	-118110	NR_039589	NR_039589	ENSMUSG00000093036	Mir5127	microRNA 5127	ncRNA
MACS_peak_1464	chr18	83507165	83507378	213	11.51	Intergenic	-11996	NR_045361	NR_045361		4921531P14Rik	RIKEN cDNA 4921531P14 gene	ncRNA
MACS_peak_1465	chr18	83710126	83710342	216	9.26	Intergenic	-214958	NR_045361	NR_045361		4921531P14Rik	RIKEN cDNA 4921531P14 gene	ncRNA
MACS_peak_1466	chr18	84174895	84175107	212	10.47	Intergenic	80953	NM_001081300	XM_006526446	ENSMUSG00000046982	Tshz1	teashirt zinc finger family member 1	protein-coding
MACS_peak_1467	chr18	84311308	84311652	344	9.98	Intergenic	53930	NM_146090	XM_006526460	ENSMUSG00000049090	Zadh2	zinc binding alcohol dehydrogenase, domain containing 2	protein-coding
MACS_peak_1468	chr18	84955842	84956252	410	9.26	Intergenic	-64759	NM_025797	NM_025797		Cyb5	cytochrome b-5	protein-coding
MACS_peak_1469	chr18	84983597	84983807	210	11.79	Intergenic	-37104	NM_025797	NM_025797		Cyb5	cytochrome b-5	protein-coding
MACS_peak_147	chr1	136244045	136244180	135	17.23	3' UTR (NM_020588, exon 8 of 8)	14463	NM_001042485	XR_387187	ENSMUSG00000042305	Tmem183a	transmembrane protein 183A	protein-coding
MACS_peak_1470	chr18	87528948	87529467	519	25.95	Intergenic	646768	NM_172633	XM_006526447	ENSMUSG00000024647	Cbln2	cerebellin 2 precursor protein	protein-coding
MACS_peak_1471	chr18	88058925	88059216	291	11.79	Intergenic	1004528	NM_018821	XM_006526513	ENSMUSG00000056153	Socs6	suppressor of cytokine signaling 6	protein-coding
MACS_peak_1472	chr18	88165678	88165896	218	11.79	Intergenic	897812	NM_018821	XM_006526513	ENSMUSG00000056153	Socs6	suppressor of cytokine signaling 6	protein-coding
MACS_peak_1473	chr18	88200671	88200907	236	11.79	Intergenic	862810	NM_018821	XM_006526513	ENSMUSG00000056153	Socs6	suppressor of cytokine signaling 6	protein-coding
MACS_peak_1474	chr18	88701491	88701666	175	11.79	Intergenic	362020	NM_018821	XM_006526513	ENSMUSG00000056153	Socs6	suppressor of cytokine signaling 6	protein-coding
MACS_peak_1475	chr18	89090484	89090667	183	11.58	Intergenic	-26977	NM_018821	XM_006526513	ENSMUSG00000056153	Socs6	suppressor of cytokine signaling 6	protein-coding
MACS_peak_1476	chr18	89236042	89236218	176	11.79	intron (NM_175542, intron 32 of 48)	94708	NR_105777	NR_105777		Mir6359	microRNA mir-6359	ncRNA
MACS_peak_1477	chr18	89418997	89419474	477	16.51	intron (NM_001039149, intron 3 of 5)	52417	NM_001039149	XM_006526461	ENSMUSG00000034028	Cd226	CD226 antigen	protein-coding
MACS_peak_1478	chr18	89570419	89570587	168	14.15	intron (NM_001039173, intron 7 of 7)	203684	NM_001039149	XM_006526461	ENSMUSG00000034028	Cd226	CD226 antigen	protein-coding
MACS_peak_1479	chr18	89808343	89808613	270	16.51	intron (NM_001039173, intron 1 of 7)	130050	NM_001039173	NM_001039173		Dok6	docking protein 6	protein-coding
MACS_peak_148	chr1	136296229	136296437	208	14.15	Intergenic	-6234	NM_028057	XM_006529882	ENSMUSG00000026456	Cyb5r1	cytochrome b5 reductase 1	protein-coding
MACS_peak_1480	chr19	3206181	3206264	83	18.87	Intergenic	-8520	NR_045304	NR_045304		1700030N03Rik	RIKEN cDNA 1700030N03 gene	ncRNA
MACS_peak_1481	chr19	5212178	5212377	199	9.43	intron (NM_153129, intron 1 of 23)	60841	NM_153129	NM_153129	ENSMUSG00000024855	Pacs1	phosphofurin acidic cluster sorting protein 1	protein-coding
MACS_peak_1482	chr19	6017941	6018184	243	7.59	non-coding (NR_045783, exon 5 of 5)	-2238	NM_001110504	NM_001110504	ENSMUSG00000024942	Capn1	calpain 1	protein-coding
MACS_peak_1483	chr19	6377111	6377203	92	8.23	3' UTR (NM_001110791, exon 13 of 13)	-7272	NM_011224	NM_011224	ENSMUSG00000032648	Pygm	muscle glycogen phosphorylase	protein-coding
MACS_peak_1484	chr19	10622078	10622223	145	18.87	TTS (NM_172302)	8102	NM_001277861	XM_006527318	ENSMUSG00000024667	Tmem216	transmembrane protein 216	protein-coding
MACS_peak_1485	chr19	11283131	11283344	213	9.43	intron (NR_045317, intron 1 of 2)	11931	NR_045317	NR_045317	ENSMUSG00000097091	4930526L06Rik	RIKEN cDNA 4930526L06 gene	ncRNA
MACS_peak_1486	chr19	12691841	12692029	188	11.79	intron (NM_001013762, intron 2 of 5)	-15863	NM_145935	NM_145935		Glyat	glycine-N-acyltransferase	protein-coding
MACS_peak_1487	chr19	12847311	12847508	197	11.79	intron (NR_024093, intron 9 of 12)	-7288	NM_170786	NM_170786	ENSMUSG00000079415	Cntf	ciliary neurotrophic factor	protein-coding
MACS_peak_1488	chr19	15015150	15015374	224	14.15	Intergenic	-342789	NM_011600	XM_006526910	ENSMUSG00000024642	Tle4	transducin-like enhancer of split 4, homolog of Drosophila E(spl)	protein-coding
MACS_peak_1489	chr19	15400612	15400833	221	9.43	Intergenic	598389	NM_001205339	XM_006526571	ENSMUSG00000024640	Psat1	phosphoserine aminotransferase 1	protein-coding
MACS_peak_149	chr1	136328814	136328935	121	9.88	TTS (NM_028320)	16831	NM_028320	XM_006529888		Adipor1	adiponectin receptor 1	protein-coding
MACS_peak_1490	chr19	15767876	15768102	226	9.43	Intergenic	231123	NM_001205339	XM_006526571	ENSMUSG00000024640	Psat1	phosphoserine aminotransferase 1	protein-coding
MACS_peak_1491	chr19	16459896	16460116	220	11.4	3' UTR (NM_008139, exon 7 of 7)	-50151	NM_008137	XM_006526689	ENSMUSG00000024697	Gna14	guanine nucleotide binding protein, alpha 14	protein-coding
MACS_peak_1492	chr19	17173172	17173391	219	9.43	intron (NM_181348, intron 6 of 19)	142674	NM_181348	XM_006527144	ENSMUSG00000039126	Prune2	prune homolog 2 (Drosophila)	protein-coding
MACS_peak_1493	chr19	21568387	21568757	370	15.23	Intergenic	-21421	NM_010266	XM_006526680	ENSMUSG00000058624	Gda	guanine deaminase	protein-coding
MACS_peak_1494	chr19	23431907	23432149	242	7.61	intron (NM_174857, intron 7 of 13)	-83641	NM_001252684	XM_006526980	ENSMUSG00000024943	Smc5	structural maintenance of chromosomes 5	protein-coding
MACS_peak_1495	chr19	23860043	23860295	252	10.9	intron (NM_177034, intron 1 of 12)	26803	NM_177034	XM_006527139	ENSMUSG00000024897	Apba1	amyloid beta (A4) precursor protein binding, family A, member 1	protein-coding
MACS_peak_1496	chr19	24949718	24949941	223	9.43	Intergenic	-13498	NM_175013	NM_175013		Pgm5	phosphoglucomutase 5	protein-coding
MACS_peak_1497	chr19	25508909	25508991	82	11.84	TTS (NM_181404)	-71246	NM_015826	XM_006527181	ENSMUSG00000024837	Dmrt1	doublesex and mab-3 related transcription factor 1	protein-coding
MACS_peak_1498	chr19	25649874	25650234	360	6.67	intron (NM_015826, intron 4 of 4)	-34973	NM_177360	XM_006527066	ENSMUSG00000042372	Dmrt3	doublesex and mab-3 related transcription factor 3	protein-coding
MACS_peak_1499	chr19	27888599	27888820	221	10.24	intron (NM_011265, intron 8 of 16)	168728	NM_001166414	XM_006526777	ENSMUSG00000040929	Rfx3	regulatory factor X, 3 (influences HLA class II expression)	protein-coding
MACS_peak_15	chr1	22605593	22605766	173	11.79	intron (NM_001012624, intron 3 of 28)	206883	NM_001012625	NM_001012623		Rims1	regulating synaptic membrane exocytosis 1	protein-coding
MACS_peak_150	chr1	136777088	136777307	219	11.79	intron (NM_001081307, intron 8 of 23)	75319	NM_001081307	XM_006529707	ENSMUSG00000073557	Ppp1r12b	protein phosphatase 1, regulatory (inhibitor) subunit 12B	protein-coding
MACS_peak_1500	chr19	28466598	28466801	203	14.15	intron (NM_175459, intron 4 of 10)	-286014	NR_045330	NR_045330	ENSMUSG00000097735	D930032P07Rik	RIKEN cDNA D930032P07 gene	ncRNA
MACS_peak_1501	chr19	30746862	30747085	223	9.43	intron (NM_011160, intron 9 of 17)	-122988	NM_010051	NM_010051	ENSMUSG00000024868	Dkk1	dickkopf homolog 1 (Xenopus laevis)	protein-coding
MACS_peak_1502	chr19	31850427	31850637	210	9.43	Intergenic	-11009	NM_001013833	XM_006526768		Prkg1	protein kinase, cGMP-dependent, type I	protein-coding
MACS_peak_1503	chr19	32197213	32197415	202	11.79	TTS (NM_144792)	-19684	NM_018830	XM_006527199	ENSMUSG00000024887	Asah2	N-acylsphingosine amidohydrolase 2	protein-coding
MACS_peak_1504	chr19	33115140	33115329	189	10.59	Intergenic	283168	NM_008960	XM_006526769	ENSMUSG00000013663	Pten	phosphatase and tensin homolog	protein-coding
MACS_peak_1505	chr19	33195074	33195328	254	11.79	Intergenic	271584	NM_001167818	NM_001146342	ENSMUSG00000071573	Rnls	renalase, FAD-dependent amine oxidase	protein-coding
MACS_peak_1506	chr19	33409827	33410032	205	11.79	intron (NM_001146342, intron 2 of 4)	56855	NM_001167818	NM_001146342	ENSMUSG00000071573	Rnls	renalase, FAD-dependent amine oxidase	protein-coding
MACS_peak_1507	chr19	34418736	34419008	272	9.43	Intergenic	53723	NM_001146708	NM_001146708	ENSMUSG00000024778	Fas	Fas (TNF receptor superfamily member 6)	protein-coding
MACS_peak_1508	chr19	35595338	35595488	150	14.15	Intergenic	536437	NM_008315	XM_006526701	ENSMUSG00000024798	Htr7	5-hydroxytryptamine (serotonin) receptor 7	protein-coding
MACS_peak_1509	chr19	35959064	35959433	369	16.51	Intergenic	172601	NM_008315	XM_006526701	ENSMUSG00000024798	Htr7	5-hydroxytryptamine (serotonin) receptor 7	protein-coding
MACS_peak_151	chr1	137052584	137052816	232	9.53	3' UTR (NM_026823, exon 7 of 7)	9289	NM_026823	NM_026823	ENSMUSG00000026426	Arl8a	ADP-ribosylation factor-like 8A	protein-coding
MACS_peak_1510	chr19	37858744	37858861	117	10.12	Intergenic	86505	NM_007811	NM_007811	ENSMUSG00000024987	Cyp26a1	cytochrome P450, family 26, subfamily a, polypeptide 1	protein-coding
MACS_peak_1511	chr19	38306894	38307146	252	9.26	Intergenic	-8398	NM_001081075	XM_006527334	ENSMUSG00000054237	Fra10ac1	FRA10AC1 homolog (human)	protein-coding
MACS_peak_1512	chr19	38811556	38811764	208	11.79	intron (NM_019588, intron 16 of 31)	82067	NM_021315	XR_386499	ENSMUSG00000024999	Noc3l	nucleolar complex associated 3 homolog (S. cerevisiae)	protein-coding
MACS_peak_1513	chr19	41224540	41224755	215	9.26	intron (NM_011904, intron 3 of 20)	56616	NM_011904	XM_006527092	ENSMUSG00000025013	Tll2	tolloid-like 2	protein-coding
MACS_peak_1514	chr19	42427085	42427250	165	9.75	intron (NM_145123, intron 2 of 14)	-72508	NR_037246	NR_037246	ENSMUSG00000093234	Mir3085	microRNA 3085	ncRNA
MACS_peak_1515	chr19	43265845	43266063	218	11.79	intron (NM_001081257, intron 3 of 11)	196891	NM_001081257	XM_006527214	ENSMUSG00000074852	Hpse2	heparanase 2	protein-coding
MACS_peak_1516	chr19	44157346	44157546	200	14.15	intron (NM_001162410, intron 14 of 20)	-13171	NM_001164360	XM_006526998	ENSMUSG00000025198	Erlin1	ER lipid raft associated 1	protein-coding
MACS_peak_1517	chr19	44981814	44981998	184	8.98	Intergenic	-23703	NM_001081225	XM_006526999	ENSMUSG00000036097	Fam178a	family with sequence similarity 178, member A	protein-coding
MACS_peak_1518	chr19	45178709	45178955	246	6.18	Intergenic	28203	NM_178929	XM_006526566	ENSMUSG00000025213	Kazald1	Kazal-type serine peptidase inhibitor domain 1	protein-coding
MACS_peak_1519	chr19	46278544	46278765	221	9.43	intron (NM_178930, intron 3 of 39)	51607	NM_178930	XM_006526580	ENSMUSG00000025224	Gbf1	golgi-specific brefeldin A-resistance factor 1	protein-coding
MACS_peak_152	chr1	137129096	137129278	182	20.94	Intergenic	25862	NM_001163131	XM_006529124	ENSMUSG00000003051	Elf3	E74-like factor 3	protein-coding
MACS_peak_1520	chr19	48432509	48432815	306	12.89	intron (NM_025696, intron 1 of 26)	152147	NM_025696	NM_025696	ENSMUSG00000063434	Sorcs3	sortilin-related VPS10 domain containing receptor 3	protein-coding
MACS_peak_1521	chr19	49556202	49556406	204	9.43	Intergenic	1196832	NM_001252501	XM_006527242	ENSMUSG00000043531	Sorcs1	VPS10 domain receptor protein SORCS 1	protein-coding
MACS_peak_1522	chr19	50248256	50248483	227	14.15	intron (NM_001252501, intron 23 of 25)	504766	NM_001252501	XM_006527242	ENSMUSG00000043531	Sorcs1	VPS10 domain receptor protein SORCS 1	protein-coding
MACS_peak_1523	chr19	50262340	50262479	139	16.51	intron (NM_001252501, intron 19 of 25)	490726	NM_001252501	XM_006527242	ENSMUSG00000043531	Sorcs1	VPS10 domain receptor protein SORCS 1	protein-coding
MACS_peak_1524	chr19	50323785	50324006	221	11.79	intron (NM_001252501, intron 9 of 25)	429240	NM_001252501	XM_006527242	ENSMUSG00000043531	Sorcs1	VPS10 domain receptor protein SORCS 1	protein-coding
MACS_peak_1525	chr19	51110365	51110576	211	11.79	Intergenic	-357335	NM_021377	XM_006527242	ENSMUSG00000043531	Sorcs1	VPS10 domain receptor protein SORCS 1	protein-coding
MACS_peak_1526	chr19	51260513	51260712	199	11.79	Intergenic	-507477	NM_021377	XM_006527242	ENSMUSG00000043531	Sorcs1	VPS10 domain receptor protein SORCS 1	protein-coding
MACS_peak_1527	chr19	51606747	51606962	215	9.43	Intergenic	-731958	NM_008386	NM_008386	ENSMUSG00000035804	Ins1	insulin I	protein-coding
MACS_peak_1528	chr19	52476790	52476975	185	14.15	Intergenic	138070	NM_008386	NM_008386	ENSMUSG00000035804	Ins1	insulin I	protein-coding
MACS_peak_1529	chr19	53224479	53224651	172	10.62	intron (NM_013758, intron 1 of 15)	6078	NM_013758	NM_001164099	ENSMUSG00000025026	Add3	adducin 3 (gamma)	protein-coding
MACS_peak_153	chr1	137394379	137394648	269	10.44	intron (NM_173437, intron 3 of 28)	-43254	NR_049188	NR_049188		Mir1231	microRNA mir-1231	ncRNA
MACS_peak_1530	chr19	53674519	53674916	397	5.85	promoter-TSS (NM_007790)	-168	NM_007790	NM_007790	ENSMUSG00000024974	Smc3	structural maintenance of chromosomes 3	protein-coding
MACS_peak_1531	chr19	60268732	60268910	178	9.67	Intergenic	33779	NM_029648	XM_006527443	ENSMUSG00000057858	D19Ertd737e	DNA segment, Chr 19, ERATO Doi 737, expressed	protein-coding
MACS_peak_1532	chr19	60272566	60272993	427	11.79	Intergenic	29820	NM_029648	XM_006527443	ENSMUSG00000057858	D19Ertd737e	DNA segment, Chr 19, ERATO Doi 737, expressed	protein-coding
MACS_peak_1533	chr19	60847862	60848173	311	18.87	exon (NM_010123, exon 13 of 22)	2270	NR_034047	NR_034047		Snora19	small nucleolar RNA, H/ACA box 19	snoRNA
MACS_peak_1534	chr2	3699236	3699552	316	22.64	TTS (NM_025626)	68664	NM_025626	XM_006497518	ENSMUSG00000026655	Fam107b	family with sequence similarity 107, member B	protein-coding
MACS_peak_1535	chr2	4143613	4143817	204	8.62	intron (NM_172475, intron 1 of 22)	69806	NM_172475	XM_006497436	ENSMUSG00000026657	Frmd4a	FERM domain containing 4A	protein-coding
MACS_peak_1536	chr2	4437058	4437172	114	7.39	intron (NM_001177843, intron 7 of 23)	-43685	NM_001177844	XM_006497436	ENSMUSG00000026657	Frmd4a	FERM domain containing 4A	protein-coding
MACS_peak_1537	chr2	5261464	5261728	264	9.26	intron (NM_177343, intron 5 of 10)	202774	NM_028804	NM_028804	ENSMUSG00000026676	Ccdc3	coiled-coil domain containing 3	protein-coding
MACS_peak_1538	chr2	5299133	5299629	496	15.68	intron (NM_177343, intron 3 of 10)	240559	NM_028804	NM_028804	ENSMUSG00000026676	Ccdc3	coiled-coil domain containing 3	protein-coding
MACS_peak_1539	chr2	5317534	5317804	270	7.5	intron (NM_177343, intron 3 of 10)	258847	NM_028804	NM_028804	ENSMUSG00000026676	Ccdc3	coiled-coil domain containing 3	protein-coding
MACS_peak_154	chr1	138524642	138524933	291	15.53	3' UTR (NM_001160251, exon 2 of 2)	3310	NM_001160251	XM_006529444	ENSMUSG00000041483	Zfp281	zinc finger protein 281	protein-coding
MACS_peak_1540	chr2	5856283	5856535	252	14.15	intron (NM_001081131, intron 1 of 16)	7429	NM_001081131	XM_006497447	ENSMUSG00000025815	Dhtkd1	dehydrogenase E1 and transketolase domain containing 1	protein-coding
MACS_peak_1541	chr2	7007011	7007154	143	12.9	intron (NM_001110232, intron 2 of 15)	-4735	NM_001160292	XM_006497327	ENSMUSG00000002107	Celf2	CUGBP, Elav-like family member 2	protein-coding
MACS_peak_1542	chr2	7889691	7889899	208	11.79	Intergenic	-571970	NM_001110231	XM_006497327	ENSMUSG00000002107	Celf2	CUGBP, Elav-like family member 2	protein-coding
MACS_peak_1543	chr2	8879157	8879395	238	11.79	Intergenic	-231866	NR_038180	NR_038180	ENSMUSG00000085580	1700061F12Rik	RIKEN cDNA 1700061F12 gene	ncRNA
MACS_peak_1544	chr2	9230935	9231426	491	18.19	Intergenic	120039	NR_038180	NR_038180	ENSMUSG00000085580	1700061F12Rik	RIKEN cDNA 1700061F12 gene	ncRNA
MACS_peak_1545	chr2	9346489	9346799	310	14.15	Intergenic	235502	NR_038180	NR_038180	ENSMUSG00000085580	1700061F12Rik	RIKEN cDNA 1700061F12 gene	ncRNA
MACS_peak_1546	chr2	9361266	9361490	224	14.15	Intergenic	250236	NR_038180	NR_038180	ENSMUSG00000085580	1700061F12Rik	RIKEN cDNA 1700061F12 gene	ncRNA
MACS_peak_1547	chr2	9365144	9365330	186	13.08	Intergenic	254095	NR_038180	NR_038180	ENSMUSG00000085580	1700061F12Rik	RIKEN cDNA 1700061F12 gene	ncRNA
MACS_peak_1548	chr2	9552138	9552442	304	10.11	Intergenic	247937	NM_008091	XM_006497353	ENSMUSG00000015619	Gata3	GATA binding protein 3	protein-coding
MACS_peak_1549	chr2	12742985	12743173	188	11.79	Intergenic	-102589	NM_008961	XM_006497400	ENSMUSG00000026730	Pter	phosphotriesterase related	protein-coding
MACS_peak_155	chr1	139058348	139058657	309	14.15	Intergenic	-201478	NM_030676	XM_006529620	ENSMUSG00000026398	Nr5a2	nuclear receptor subfamily 5, group A, member 2	protein-coding
MACS_peak_1550	chr2	13234620	13234919	299	11.79	intron (NM_001081084, intron 56 of 66)	-41865	NM_009105	XM_006497404	ENSMUSG00000026727	Rsu1	Ras suppressor protein 1	protein-coding
MACS_peak_1551	chr2	13234922	13235130	208	9.43	intron (NM_001081084, intron 56 of 66)	-42121	NM_009105	XM_006497404	ENSMUSG00000026727	Rsu1	Ras suppressor protein 1	protein-coding
MACS_peak_1552	chr2	13504052	13504258	206	14.15	3' UTR (NM_011701, exon 9 of 9)	8217	NM_011701	NM_011701	ENSMUSG00000026728	Vim	vimentin	protein-coding
MACS_peak_1553	chr2	14679505	14679772	267	14.15	intron (NM_023116, intron 2 of 13)	37370	NR_028497	NR_028497		Gm13315	lactate dehydrogenase A pseudogene	pseudo
MACS_peak_1554	chr2	16460652	16460860	208	11.79	intron (NM_026162, intron 2 of 13)	182807	NM_026162	XM_006497531	ENSMUSG00000026748	Plxdc2	plexin domain containing 2	protein-coding
MACS_peak_1555	chr2	16675733	16675951	218	9.43	Intergenic	259511	NR_040632	NR_040632		4930515L03Rik	RIKEN cDNA 4930515L03 gene	ncRNA
MACS_peak_1556	chr2	17834186	17834438	252	10.29	Intergenic	84261	NM_026627	NM_026627	ENSMUSG00000062651	H2afb1	H2A histone family, member B1	protein-coding
MACS_peak_1557	chr2	18247513	18247716	203	9.43	intron (NM_001190817, intron 1 of 12)	66842	NM_001190817	XR_373932	ENSMUSG00000026740	Dnajc1	DnaJ (Hsp40) homolog, subfamily C, member 1	protein-coding
MACS_peak_1558	chr2	19304954	19305439	485	14.32	intron (NM_029619, intron 3 of 4)	11934	NM_029619	XM_006497561	ENSMUSG00000023094	Msrb2	methionine sulfoxide reductase B2	protein-coding
MACS_peak_1559	chr2	19680127	19680322	195	11.79	Intergenic	100536	NM_027715	NM_027715	ENSMUSG00000043415	Otud1	OTU domain containing 1	protein-coding
MACS_peak_156	chr1	139989827	139990155	328	14.15	intron (NM_011210, intron 12 of 29)	81712	NM_001111316	XM_006529257	ENSMUSG00000026395	Ptprc	protein tyrosine phosphatase, receptor type, C	protein-coding
MACS_peak_1560	chr2	19935739	19936048	309	16.51	Intergenic	-275646	NM_001081006	XM_006497408	ENSMUSG00000036617	Etl4	enhancer trap locus 4	protein-coding
MACS_peak_1561	chr2	20894426	20894619	193	11.34	Intergenic	4022	NR_033225	NR_033225		Gm13375	predicted gene 13375	ncRNA
MACS_peak_1562	chr2	20940242	20940548	306	16.42	Intergenic	49894	NR_033225	NR_033225		Gm13375	predicted gene 13375	ncRNA
MACS_peak_1563	chr2	21087283	21087465	182	14.15	Intergenic	39618	NM_027728	NM_027728	ENSMUSG00000026679	Enkur	enkurin, TRPC channel interacting protein	protein-coding
MACS_peak_1564	chr2	21951056	21951388	332	18.53	Intergenic	-197908	NM_148413	NM_148413	ENSMUSG00000025716	Myo3a	myosin IIIA	protein-coding
MACS_peak_1565	chr2	26775558	26775744	186	13.23	TTS (NM_011512)	-3601	NM_013677	XM_006497821	ENSMUSG00000015790	Surf1	surfeit gene 1	protein-coding
MACS_peak_1566	chr2	33398058	33398373	315	8.2	Intergenic	-74164	NM_001025594	XM_006498347	ENSMUSG00000026788	Zbtb43	zinc finger and BTB domain containing 43	protein-coding
MACS_peak_1567	chr2	34143989	34144378	389	14.41	intron (NM_016768, intron 2 of 8)	83372	NM_016768	XM_006497782	ENSMUSG00000038718	Pbx3	pre B cell leukemia homeobox 3	protein-coding
MACS_peak_1568	chr2	34154073	34154286	213	14.15	intron (NM_016768, intron 2 of 8)	73376	NM_016768	XM_006497782	ENSMUSG00000038718	Pbx3	pre B cell leukemia homeobox 3	protein-coding
MACS_peak_1569	chr2	34631774	34632091	317	13.47	3' UTR (NM_001163434, exon 9 of 9)	4323	NM_022310	NM_001163434	ENSMUSG00000026864	Hspa5	heat shock protein 5	protein-coding
MACS_peak_157	chr1	140020909	140021109	200	14.15	intron (NM_001111316, intron 2 of 31)	50694	NM_001111316	XM_006529257	ENSMUSG00000026395	Ptprc	protein tyrosine phosphatase, receptor type, C	protein-coding
MACS_peak_1570	chr2	35035613	35035975	362	23.16	TTS (NM_026697)	20846	NM_026697	NM_026697	ENSMUSG00000026878	Rab14	RAB14, member RAS oncogene family	protein-coding
MACS_peak_1571	chr2	35215785	35216171	386	11.79	intron (NM_029463, intron 4 of 5)	7271	NM_029463	XM_006498396	ENSMUSG00000026882	4930568D16Rik	RIKEN cDNA 4930568D16 gene	protein-coding
MACS_peak_1572	chr2	37519323	37519533	210	11.79	Intergenic	-16623	NM_009261	XM_006497817	ENSMUSG00000026915	Strbp	spermatid perinuclear RNA binding protein	protein-coding
MACS_peak_1573	chr2	38781945	38782302	357	10.9	promoter-TSS (NM_010264)	-143	NM_010264	XM_006497708	ENSMUSG00000063972	Nr6a1	nuclear receptor subfamily 6, group A, member 1	protein-coding
MACS_peak_1574	chr2	40809208	40809414	206	11.79	intron (NM_053011, intron 43 of 90)	1493777	NR_105754	NR_105754		Mir6336	microRNA mir-6336	ncRNA
MACS_peak_1575	chr2	41705361	41705579	218	9.43	intron (NM_053011, intron 3 of 90)	597618	NR_105754	NR_105754		Mir6336	microRNA mir-6336	ncRNA
MACS_peak_1576	chr2	41727907	41728078	171	16.9	intron (NM_053011, intron 3 of 90)	575095	NR_105754	NR_105754		Mir6336	microRNA mir-6336	ncRNA
MACS_peak_1577	chr2	42216991	42217212	221	11.79	intron (NM_053011, intron 1 of 90)	85986	NR_105754	NR_105754		Mir6336	microRNA mir-6336	ncRNA
MACS_peak_1578	chr2	42377546	42377765	219	11.79	intron (NM_053011, intron 1 of 90)	-74568	NR_105754	NR_105754		Mir6336	microRNA mir-6336	ncRNA
MACS_peak_1579	chr2	42395308	42395513	205	9.43	intron (NM_053011, intron 1 of 90)	-92323	NR_105754	NR_105754		Mir6336	microRNA mir-6336	ncRNA
MACS_peak_158	chr1	142400312	142400484	172	11.79	intron (NM_001081027, intron 14 of 27)	152581	NR_040604	NR_040604		4930590L20Rik	RIKEN cDNA 4930590L20 gene	ncRNA
MACS_peak_1580	chr2	42925775	42925981	206	14.15	Intergenic	-416760	NM_053011	XM_006498459	ENSMUSG00000049252	Lrp1b	low density lipoprotein-related protein 1B (deleted in tumors)	protein-coding
MACS_peak_1581	chr2	43424872	43425095	223	9.43	intron (NM_027552, intron 2 of 13)	14135	NM_027552	XM_006498325	ENSMUSG00000026866	Kynu	kynureninase (L-kynurenine hydrolase)	protein-coding
MACS_peak_1582	chr2	43931563	43931771	208	9.43	intron (NM_153820, intron 8 of 13)	-10823	NR_040622	NR_040622	ENSMUSG00000085089	Arhgap15os	Rho GTPase activating protein 15, opposite strand	ncRNA
MACS_peak_1583	chr2	44161034	44161252	218	9.26	intron (NM_153820, intron 12 of 13)	-240299	NR_040622	NR_040622	ENSMUSG00000085089	Arhgap15os	Rho GTPase activating protein 15, opposite strand	ncRNA
MACS_peak_1584	chr2	46403041	46403443	402	21.23	Intergenic	851117	NR_040497	NR_040497	ENSMUSG00000086202	1700019E08Rik	RIKEN cDNA 1700019E08 gene	ncRNA
MACS_peak_1585	chr2	46977740	46977961	221	9.43	Intergenic	1425726	NR_040497	NR_040497	ENSMUSG00000086202	1700019E08Rik	RIKEN cDNA 1700019E08 gene	ncRNA
MACS_peak_1586	chr2	48718927	48719187	260	11.79	intron (NM_007396, intron 1 of 10)	49428	NM_007396	XM_006497623	ENSMUSG00000052155	Acvr2a	activin receptor IIA	protein-coding
MACS_peak_1587	chr2	50196622	50196843	221	9.43	intron (NR_040362, intron 1 of 2)	44403	NR_040362	NR_040361		Gm13483	predicted gene 13483	ncRNA
MACS_peak_1588	chr2	50784581	50784789	208	11.79	Intergenic	19481	NR_033595	NR_033595	ENSMUSG00000083270	Gm13498	heat shock protein 90 alpha (cytosolic), class B member 1 pseudogene	pseudo
MACS_peak_1589	chr2	50888619	50888833	214	7.13	Intergenic	115905	NM_028810	NM_028810	ENSMUSG00000017144	Rnd3	Rho family GTPase 3	protein-coding
MACS_peak_159	chr1	142477044	142477260	216	11.79	intron (NM_001081027, intron 25 of 27)	75827	NR_040604	NR_040604		4930590L20Rik	RIKEN cDNA 4930590L20 gene	ncRNA
MACS_peak_1590	chr2	51606175	51606367	192	9.43	Intergenic	-18742	NR_040639	NR_040639	ENSMUSG00000085014	Gm13490	predicted gene 13490	ncRNA
MACS_peak_1591	chr2	52210091	52210272	181	11.79	Intergenic	-15864	NM_010889	XM_006497749	ENSMUSG00000026950	Neb	nebulin	protein-coding
MACS_peak_1592	chr2	52670351	52670574	223	11.79	Intergenic	-46439	NM_172409	XM_006498330	ENSMUSG00000036053	Fmnl2	formin-like 2	protein-coding
MACS_peak_1593	chr2	52724743	52724961	218	12.08	intron (NM_172409, intron 1 of 26)	7950	NM_172409	XM_006498330	ENSMUSG00000036053	Fmnl2	formin-like 2	protein-coding
MACS_peak_1594	chr2	52997254	52997379	125	16.51	TTS (NM_018785)	52904	NM_018785	XM_006498192	ENSMUSG00000061136	Prpf40a	PRP40 pre-mRNA processing factor 40 homolog A (yeast)	protein-coding
MACS_peak_1595	chr2	54297906	54298129	223	9.43	intron (NM_173030, intron 1 of 12)	9220	NM_173030	XM_006498087	ENSMUSG00000060988	Galnt13	UDP-N-acetyl-alpha-D-galactosamine:polypeptide N-acetylgalactosaminyltransferase 13	protein-coding
MACS_peak_1596	chr2	55034488	55034691	203	9.43	Intergenic	-254977	NM_008426	XM_006497728	ENSMUSG00000026824	Kcnj3	potassium inwardly-rectifying channel, subfamily J, member 3	protein-coding
MACS_peak_1597	chr2	55388366	55388574	208	9.43	intron (NM_008426, intron 2 of 2)	98903	NM_008426	XM_006497728	ENSMUSG00000026824	Kcnj3	potassium inwardly-rectifying channel, subfamily J, member 3	protein-coding
MACS_peak_1598	chr2	55972294	55972517	223	9.43	Intergenic	-665816	NR_105751	NR_105751	ENSMUSG00000098437	Mir195b	microRNA mir-195b	ncRNA
MACS_peak_1599	chr2	58185332	58185549	217	11.79	intron (NM_001111030, intron 1 of 8)	-8223	NM_001033369	XM_006498085	ENSMUSG00000026834	Acvr1c	activin A receptor, type IC	protein-coding
MACS_peak_16	chr1	22713902	22714119	217	11.79	intron (NM_001012624, intron 2 of 28)	98552	NM_001012625	NM_001012623		Rims1	regulating synaptic membrane exocytosis 1	protein-coding
MACS_peak_160	chr1	143753765	143753967	202	9.43	Intergenic	-1200887	NR_040604	NR_040604		4930590L20Rik	RIKEN cDNA 4930590L20 gene	ncRNA
MACS_peak_1600	chr2	59569421	59569687	266	9.55	intron (NM_198294, intron 4 of 26)	119453	NM_198294	XM_006500033	ENSMUSG00000035168	Tanc1	tetratricopeptide repeat, ankyrin repeat and coiled-coil containing 1	protein-coding
MACS_peak_1601	chr2	60181550	60181831	281	18.87	intron (NM_013825, intron 13 of 34)	39597	NM_013825	NM_013825	ENSMUSG00000026980	Ly75	lymphocyte antigen 75	protein-coding
MACS_peak_1602	chr2	60588247	60588429	182	17.55	Intergenic	-27678	NM_001159564	XM_006498808	ENSMUSG00000026971	Itgb6	integrin beta 6	protein-coding
MACS_peak_1603	chr2	61216309	61216536	227	9.43	Intergenic	-200220	NM_011529	XM_006499087	ENSMUSG00000064289	Tank	TRAF family member-associated Nf-kappa B activator	protein-coding
MACS_peak_1604	chr2	61304436	61304606	170	8.4	Intergenic	-112122	NM_011529	XM_006499087	ENSMUSG00000064289	Tank	TRAF family member-associated Nf-kappa B activator	protein-coding
MACS_peak_1605	chr2	61944675	61944898	223	9.43	intron (NM_001242379, intron 1 of 24)	60215	NM_033552	XM_006500448	ENSMUSG00000026904	Slc4a10	solute carrier family 4, sodium bicarbonate cotransporter-like, member 10	protein-coding
MACS_peak_1606	chr2	62091381	62091589	208	11.79	intron (NM_001242379, intron 9 of 24)	158803	NM_010074	XM_006498690	ENSMUSG00000035000	Dpp4	dipeptidylpeptidase 4	protein-coding
MACS_peak_1607	chr2	62468302	62468511	209	11.79	intron (NM_001164477, intron 2 of 14)	15905	NM_027835	XM_006500187	ENSMUSG00000026896	Ifih1	interferon induced with helicase C domain 1	protein-coding
MACS_peak_1608	chr2	63107452	63107689	237	11.79	Intergenic	-85227	NM_133207	XM_006498825		Kcnh7	potassium voltage-gated channel, subfamily H (eag-related), member 7	protein-coding
MACS_peak_1609	chr2	63165147	63165346	199	11.79	Intergenic	-142903	NM_133207	XM_006498825		Kcnh7	potassium voltage-gated channel, subfamily H (eag-related), member 7	protein-coding
MACS_peak_161	chr1	144367075	144367274	199	11.79	Intergenic	-1120652	NM_020025	NM_020025	ENSMUSG00000033849	B3galt2	UDP-Gal:betaGlcNAc beta 1,3-galactosyltransferase, polypeptide 2	protein-coding
MACS_peak_1610	chr2	63918284	63918502	218	11.79	intron (NM_001267847, intron 1 of 3)	17702	NM_001267846	NM_001267846	ENSMUSG00000075324	Fign	fidgetin	protein-coding
MACS_peak_1611	chr2	64908095	64908307	212	9.43	Intergenic	-47378	NM_016719	XM_006499883	ENSMUSG00000026888	Grb14	growth factor receptor bound protein 14	protein-coding
MACS_peak_1612	chr2	66230577	66230732	155	11.7	intron (NM_018733, intron 1 of 26)	48239	NM_018733	XM_006499027	ENSMUSG00000064329	Scn1a	sodium channel, voltage-gated, type I, alpha	protein-coding
MACS_peak_1613	chr2	67002581	67002806	225	14.15	Intergenic	-9197	NM_001033477	NM_001033477		Gm1322	predicted gene 1322	protein-coding
MACS_peak_1614	chr2	67299043	67299256	213	9.43	intron (NM_001024618, intron 1 of 8)	15091	NM_001024618	NM_001024618	ENSMUSG00000027022	Xirp2	xin actin-binding repeat containing 2	protein-coding
MACS_peak_1615	chr2	67799896	67800101	205	9.43	Intergenic	-142730	NM_020283	XM_006499591	ENSMUSG00000034780	B3galt1	UDP-Gal:betaGlcNAc beta 1,3-galactosyltransferase, polypeptide 1	protein-coding
MACS_peak_1616	chr2	68476101	68476307	206	11.79	Intergenic	-19737	NM_183113	XM_006500335	ENSMUSG00000079324	4932414N04Rik	RIKEN cDNA 4932414N04 gene	protein-coding
MACS_peak_1617	chr2	69588030	69588251	221	9.75	exon (NM_001081086, exon 14 of 14)	26996	NM_001081086	XM_006499184	ENSMUSG00000042133	Ppig	peptidyl-prolyl isomerase G (cyclophilin G)	protein-coding
MACS_peak_1618	chr2	69588459	69588671	212	16.51	3' UTR (NM_001081086, exon 14 of 14)	27420	NM_001081086	XM_006499184	ENSMUSG00000042133	Ppig	peptidyl-prolyl isomerase G (cyclophilin G)	protein-coding
MACS_peak_1619	chr2	70332064	70332456	392	10.95	intron (NR_040496, intron 1 of 2)	-14616	NM_025744	XM_006500027	ENSMUSG00000075302	Erich2	glutamate rich 2	protein-coding
MACS_peak_162	chr1	147047867	147048082	215	9.43	Intergenic	-425424	NM_022881	NM_022881	ENSMUSG00000026357	Rgs18	regulator of G-protein signaling 18	protein-coding
MACS_peak_1620	chr2	70620003	70620217	214	14.15	intron (NM_172664, intron 2 of 19)	43427	NM_172664	XM_006499188	ENSMUSG00000041997	Tlk1	tousled-like kinase 1	protein-coding
MACS_peak_1621	chr2	71259951	71260148	197	9.43	intron (NM_026115, intron 8 of 10)	-31345	NM_025633	XM_006500008	ENSMUSG00000041921	Metap1d	methionyl aminopeptidase type 1D (mitochondrial)	protein-coding
MACS_peak_1622	chr2	72774702	72774869	167	21.23	3' UTR (NM_001018042, exon 7 of 7)	42552	NM_001098425	NM_001018042	ENSMUSG00000027109	Sp3	trans-acting transcription factor 3	protein-coding
MACS_peak_1623	chr2	72931250	72931389	139	9.16	3' UTR (NM_025942, exon 11 of 11)	-112817	NM_001018042	NM_001018042	ENSMUSG00000027109	Sp3	trans-acting transcription factor 3	protein-coding
MACS_peak_1624	chr2	73746475	73746779	304	7.32	3' UTR (NM_175015, exon 5 of 5)	2724	NM_175015	XM_006499199	ENSMUSG00000018770	Atp5g3	ATP synthase, H+ transporting, mitochondrial F0 complex, subunit C3 (subunit 9)	protein-coding
MACS_peak_1625	chr2	74414233	74414446	213	9.43	intron (NM_001110209, intron 1 of 13)	2665	NM_001110209	XM_006500145		Lnp	limb and neural patterns	protein-coding
MACS_peak_1626	chr2	74765207	74765419	212	13.08	Intergenic	101444	NM_016804	NM_016804		Mtx2	metaxin 2	protein-coding
MACS_peak_1627	chr2	75442754	75443066	312	15.26	Intergenic	-54406	NM_146130	NM_053263	ENSMUSG00000059005	Hnrnpa3	heterogeneous nuclear ribonucleoprotein A3	protein-coding
MACS_peak_1628	chr2	75572652	75572863	211	9.43	Intergenic	-30060	NM_010902	NM_010902	ENSMUSG00000015839	Nfe2l2	nuclear factor, erythroid derived 2, like 2	protein-coding
MACS_peak_1629	chr2	76957140	76957355	215	14.15	intron (NM_001025576, intron 5 of 23)	51444	NM_001025576	XM_006499911	ENSMUSG00000044033	Ccdc141	coiled-coil domain containing 141	protein-coding
MACS_peak_163	chr1	147656664	147656839	175	16.51	Intergenic	-686044	NM_153539	XM_006529367	ENSMUSG00000035131	Brinp3	bone morphogenetic protein/retinoic acid inducible neural specific 3	protein-coding
MACS_peak_1630	chr2	77030376	77030589	213	9.43	intron (NM_175465, intron 14 of 17)	-21791	NM_001025576	XM_006499911	ENSMUSG00000044033	Ccdc141	coiled-coil domain containing 141	protein-coding
MACS_peak_1631	chr2	77088039	77088293	254	7.41	intron (NM_175465, intron 1 of 17)	30483	NM_175465	XM_006499200	ENSMUSG00000042272	Sestd1	SEC14 and spectrin domains 1	protein-coding
MACS_peak_1632	chr2	77222931	77223196	265	14.15	Intergenic	-77637	NR_040368	NR_040368	ENSMUSG00000085845	Gm13944	predicted gene 13944	ncRNA
MACS_peak_1633	chr2	77743500	77744524	1024	5.15	intron (NM_030560, intron 17 of 20)	40398	NM_172667	XM_006500433	ENSMUSG00000027014	Cwc22	CWC22 spliceosome-associated protein homolog (S. cerevisiae)	protein-coding
MACS_peak_1634	chr2	77744594	77745118	524	4.78	intron (NM_030560, intron 17 of 20)	39554	NM_172667	XM_006500433	ENSMUSG00000027014	Cwc22	CWC22 spliceosome-associated protein homolog (S. cerevisiae)	protein-coding
MACS_peak_1635	chr2	77745237	77748387	3150	10.01	intron (NM_030560, intron 15 of 20)	37598	NM_172667	XM_006500433	ENSMUSG00000027014	Cwc22	CWC22 spliceosome-associated protein homolog (S. cerevisiae)	protein-coding
MACS_peak_1636	chr2	77749671	77750428	757	3.79	intron (NM_030560, intron 14 of 20)	34360	NM_172667	XM_006500433	ENSMUSG00000027014	Cwc22	CWC22 spliceosome-associated protein homolog (S. cerevisiae)	protein-coding
MACS_peak_1637	chr2	77764095	77765136	1041	3.6	intron (NM_030560, intron 7 of 20)	19794	NM_172667	XM_006500433	ENSMUSG00000027014	Cwc22	CWC22 spliceosome-associated protein homolog (S. cerevisiae)	protein-coding
MACS_peak_1638	chr2	77809548	77810283	735	5.19	Intergenic	-25506	NM_030560	XM_006500433	ENSMUSG00000027014	Cwc22	CWC22 spliceosome-associated protein homolog (S. cerevisiae)	protein-coding
MACS_peak_1639	chr2	77810294	77811507	1213	5.36	Intergenic	-26491	NM_030560	XM_006500433	ENSMUSG00000027014	Cwc22	CWC22 spliceosome-associated protein homolog (S. cerevisiae)	protein-coding
MACS_peak_164	chr1	148869851	148870010	159	16.51	Intergenic	525114	NM_001145807	XM_006529367	ENSMUSG00000035131	Brinp3	bone morphogenetic protein/retinoic acid inducible neural specific 3	protein-coding
MACS_peak_1640	chr2	77822995	77824137	1142	4.74	Intergenic	-39156	NM_030560	XM_006500433	ENSMUSG00000027014	Cwc22	CWC22 spliceosome-associated protein homolog (S. cerevisiae)	protein-coding
MACS_peak_1641	chr2	77824159	77824786	627	5.6	Intergenic	-40063	NM_030560	XM_006500433	ENSMUSG00000027014	Cwc22	CWC22 spliceosome-associated protein homolog (S. cerevisiae)	protein-coding
MACS_peak_1642	chr2	77826904	77827742	838	3.88	Intergenic	-42913	NM_030560	XM_006500433	ENSMUSG00000027014	Cwc22	CWC22 spliceosome-associated protein homolog (S. cerevisiae)	protein-coding
MACS_peak_1643	chr2	77827814	77828679	865	5.42	Intergenic	-43837	NM_030560	XM_006500433	ENSMUSG00000027014	Cwc22	CWC22 spliceosome-associated protein homolog (S. cerevisiae)	protein-coding
MACS_peak_1644	chr2	77829157	77830307	1150	4.53	Intergenic	-45322	NM_030560	XM_006500433	ENSMUSG00000027014	Cwc22	CWC22 spliceosome-associated protein homolog (S. cerevisiae)	protein-coding
MACS_peak_1645	chr2	77830698	77831395	697	5.05	Intergenic	-46637	NM_030560	XM_006500433	ENSMUSG00000027014	Cwc22	CWC22 spliceosome-associated protein homolog (S. cerevisiae)	protein-coding
MACS_peak_1646	chr2	77835220	77835621	401	6.33	Intergenic	-51011	NM_030560	XM_006500433	ENSMUSG00000027014	Cwc22	CWC22 spliceosome-associated protein homolog (S. cerevisiae)	protein-coding
MACS_peak_1647	chr2	77844201	77845155	954	4.1	Intergenic	-44556	NR_108098	NR_108098	ENSMUSG00000085431	4930440I19Rik	RIKEN cDNA 4930440I19 gene	ncRNA
MACS_peak_1648	chr2	77846578	77847264	686	6.28	Intergenic	-42313	NR_108098	NR_108098	ENSMUSG00000085431	4930440I19Rik	RIKEN cDNA 4930440I19 gene	ncRNA
MACS_peak_1649	chr2	77849332	77850276	944	5	Intergenic	-39430	NR_108098	NR_108098	ENSMUSG00000085431	4930440I19Rik	RIKEN cDNA 4930440I19 gene	ncRNA
MACS_peak_165	chr1	149660899	149661097	198	9.43	Intergenic	1316181	NM_001145807	XM_006529367	ENSMUSG00000035131	Brinp3	bone morphogenetic protein/retinoic acid inducible neural specific 3	protein-coding
MACS_peak_1650	chr2	77862995	77863796	801	5.69	Intergenic	-25838	NR_108098	NR_108098	ENSMUSG00000085431	4930440I19Rik	RIKEN cDNA 4930440I19 gene	ncRNA
MACS_peak_1651	chr2	78096963	78097198	235	11.79	intron (NM_177843, intron 2 of 5)	19377	NM_177843	NM_177843		Gm14461	predicted gene 14461	protein-coding
MACS_peak_1652	chr2	78549663	78549873	210	11.79	Intergenic	-159436	NM_009454	XM_006499161		Ube2e3	ubiquitin-conjugating enzyme E2E 3	protein-coding
MACS_peak_1653	chr2	78801412	78801710	298	12.35	Intergenic	92357	NM_009454	XM_006499161		Ube2e3	ubiquitin-conjugating enzyme E2E 3	protein-coding
MACS_peak_1654	chr2	78963575	78963778	203	11.79	Intergenic	-131906	NM_010576	NM_010576	ENSMUSG00000027009	Itga4	integrin alpha 4	protein-coding
MACS_peak_1655	chr2	79022563	79022762	199	14.15	Intergenic	-72920	NM_010576	NM_010576	ENSMUSG00000027009	Itga4	integrin alpha 4	protein-coding
MACS_peak_1656	chr2	80340558	80340879	321	17.44	TTS (NM_016965)	-53166	NM_011356	NM_011356	ENSMUSG00000027004	Frzb	frizzled-related protein	protein-coding
MACS_peak_1657	chr2	80796647	80796752	105	10.38	Intergenic	317279	NM_001190179	NM_001190179		Nup35	nucleoporin 35	protein-coding
MACS_peak_1658	chr2	80814227	80814435	208	11.79	Intergenic	334910	NM_001190179	NM_001190179		Nup35	nucleoporin 35	protein-coding
MACS_peak_1659	chr2	82943790	82944206	416	18.87	Intergenic	-540737	NM_026934	NM_026934	ENSMUSG00000027091	Zc3h15	zinc finger CCCH-type containing 15	protein-coding
MACS_peak_166	chr1	149790213	149790428	215	9.43	Intergenic	1445504	NM_001145807	XM_006529367	ENSMUSG00000035131	Brinp3	bone morphogenetic protein/retinoic acid inducible neural specific 3	protein-coding
MACS_peak_1660	chr2	82946252	82946563	311	11.79	Intergenic	-538327	NM_026934	NM_026934	ENSMUSG00000027091	Zc3h15	zinc finger CCCH-type containing 15	protein-coding
MACS_peak_1661	chr2	83716264	83716453	189	11.79	intron (NM_175514, intron 5 of 7)	63474	NM_175514	XM_006499465	ENSMUSG00000048388	Fam171b	family with sequence similarity 171, member B	protein-coding
MACS_peak_1662	chr2	84176937	84177140	203	9.43	intron (NM_018782, intron 15 of 15)	88384	NM_018782	XM_006499918	ENSMUSG00000059588	Calcrl	calcitonin receptor-like	protein-coding
MACS_peak_1663	chr2	86131993	86132206	213	14.15	Intergenic	-5875	NM_147010	NM_147010	ENSMUSG00000047149	Olfr1052	olfactory receptor 1052	protein-coding
MACS_peak_1664	chr2	86721674	86721882	208	14.15	Intergenic	10542	NM_146843	NM_146843	ENSMUSG00000075170	Olfr1097	olfactory receptor 1097	protein-coding
MACS_peak_1665	chr2	88296659	88296866	207	14.15	Intergenic	-4736	NM_146529	NM_146529	ENSMUSG00000049372	Olfr1183	olfactory receptor 1183	protein-coding
MACS_peak_1666	chr2	90859463	90859657	194	17.55	TTS (NM_001244891)	-16224	NM_009023	XM_006499017	ENSMUSG00000002104	Rapsn	receptor-associated protein of the synapse	protein-coding
MACS_peak_1667	chr2	92900975	92901185	210	9.15	Intergenic	-14779	NM_001177536	NM_001177536	ENSMUSG00000075028	Prdm11	PR domain containing 11	protein-coding
MACS_peak_1668	chr2	95328774	95328984	210	11.79	Intergenic	-1050575	NM_007466	XM_006498588	ENSMUSG00000027193	Api5	apoptosis inhibitor 5	protein-coding
MACS_peak_1669	chr2	96996120	96996440	320	16.51	Intergenic	-311551	NM_178725	XM_006499478	ENSMUSG00000050587	Lrrc4c	leucine rich repeat containing 4C	protein-coding
MACS_peak_167	chr1	149932250	149932427	177	14.15	Intergenic	1587522	NM_001145807	XM_006529367	ENSMUSG00000035131	Brinp3	bone morphogenetic protein/retinoic acid inducible neural specific 3	protein-coding
MACS_peak_1670	chr2	97673443	97673690	247	9.43	Intergenic	365736	NM_178725	XM_006499478	ENSMUSG00000050587	Lrrc4c	leucine rich repeat containing 4C	protein-coding
MACS_peak_1671	chr2	97984981	97985186	205	11.79	Intergenic	677253	NM_178725	XM_006499478	ENSMUSG00000050587	Lrrc4c	leucine rich repeat containing 4C	protein-coding
MACS_peak_1672	chr2	98490064	98490279	215	14.15	Intergenic	1182341	NM_178725	XM_006499478	ENSMUSG00000050587	Lrrc4c	leucine rich repeat containing 4C	protein-coding
MACS_peak_1673	chr2	98502370	98503171	801	4.53	Intergenic	1194940	NM_178725	XM_006499478	ENSMUSG00000050587	Lrrc4c	leucine rich repeat containing 4C	protein-coding
MACS_peak_1674	chr2	98503753	98504264	511	6.6	Intergenic	1196178	NM_178725	XM_006499478	ENSMUSG00000050587	Lrrc4c	leucine rich repeat containing 4C	protein-coding
MACS_peak_1675	chr2	98505032	98505417	385	8.4	Intergenic	1197394	NM_178725	XM_006499478	ENSMUSG00000050587	Lrrc4c	leucine rich repeat containing 4C	protein-coding
MACS_peak_1676	chr2	98506376	98507510	1134	4.52	Intergenic	1199112	NM_178725	XM_006499478	ENSMUSG00000050587	Lrrc4c	leucine rich repeat containing 4C	protein-coding
MACS_peak_1677	chr2	98534718	98534939	221	9.43	Intergenic	1226998	NM_178725	XM_006499478	ENSMUSG00000050587	Lrrc4c	leucine rich repeat containing 4C	protein-coding
MACS_peak_1678	chr2	99361820	99362038	218	11.79	Intergenic	2054098	NM_178725	XM_006499478	ENSMUSG00000050587	Lrrc4c	leucine rich repeat containing 4C	protein-coding
MACS_peak_1679	chr2	102117967	102118186	219	8.42	Intergenic	-91543	NM_178886	XM_006499480	ENSMUSG00000048058	Ldlrad3	low density lipoprotein receptor class A domain containing 3	protein-coding
MACS_peak_168	chr1	152231963	152232135	172	11.79	intron (NM_001077237, intron 4 of 12)	-7919	NM_133780	XM_006529065	ENSMUSG00000006005	Tpr	translocated promoter region	protein-coding
MACS_peak_1680	chr2	102140169	102140418	249	21.23	TTS (NM_020267)	100763	NM_020267	NM_020267	ENSMUSG00000027189	Trim44	tripartite motif-containing 44	protein-coding
MACS_peak_1681	chr2	103033557	103033786	229	9.43	Intergenic	109681	NM_007914	XM_006498695	ENSMUSG00000012350	Ehf	ets homologous factor	protein-coding
MACS_peak_1682	chr2	103351824	103352013	189	11.79	Intergenic	-26609	NM_009804	XM_006498624	ENSMUSG00000027187	Cat	catalase	protein-coding
MACS_peak_1683	chr2	104266569	104266748	179	14.15	TTS (NM_010434)	2438	NR_035432	NR_035432	ENSMUSG00000084516	Mir1902	microRNA 1902	ncRNA
MACS_peak_1684	chr2	104368812	104369020	208	9.43	Intergenic	-30425	NR_040322	NR_040322	ENSMUSG00000086454	4930500J02Rik	RIKEN cDNA 4930500J02 gene	ncRNA
MACS_peak_1685	chr2	104804926	104805104	178	11.79	intron (NM_177600, intron 9 of 17)	52169	NM_145380	NM_145380	ENSMUSG00000027170	Eif3m	eukaryotic translation initiation factor 3, subunit M	protein-coding
MACS_peak_1686	chr2	105287679	105288055	376	13.08	Intergenic	-48391	NM_009037	NM_009037	ENSMUSG00000005973	Rcn1	reticulocalbin 1	protein-coding
MACS_peak_1687	chr2	106028567	106028787	220	14.15	Intergenic	-184971	NR_033993	NM_026992	ENSMUSG00000027166	Dnajc24	DnaJ (Hsp40) homolog, subfamily C, member 24	protein-coding
MACS_peak_1688	chr2	106068192	106068449	257	9.43	Intergenic	-224615	NR_033993	NM_026992	ENSMUSG00000027166	Dnajc24	DnaJ (Hsp40) homolog, subfamily C, member 24	protein-coding
MACS_peak_1689	chr2	107472329	107472669	340	9.8	Intergenic	341753	NM_021275	XM_006498812	ENSMUSG00000042604	Kcna4	potassium voltage-gated channel, shaker-related subfamily, member 4	protein-coding
MACS_peak_169	chr1	154607077	154607283	206	9.43	Intergenic	-6492	NM_026369	XM_006529817	ENSMUSG00000008475	Arpc5	actin related protein 2/3 complex, subunit 5	protein-coding
MACS_peak_1690	chr2	107775526	107775892	366	9.43	Intergenic	644963	NM_021275	XM_006498812	ENSMUSG00000042604	Kcna4	potassium voltage-gated channel, shaker-related subfamily, member 4	protein-coding
MACS_peak_1691	chr2	109576544	109576849	305	10.11	Intergenic	13619	NM_001285422	NM_001048139	ENSMUSG00000048482	Bdnf	brain derived neurotrophic factor	protein-coding
MACS_peak_1692	chr2	109828709	109828969	260	13.08	intron (NM_172671, intron 2 of 17)	-29135	NM_026613	NM_026613	ENSMUSG00000027160	Ccdc34	coiled-coil domain containing 34	protein-coding
MACS_peak_1693	chr2	109880762	109880906	144	18.87	exon (NM_026613, exon 4 of 6)	9802	NR_040508	NR_040508	ENSMUSG00000086186	Ccdc34os	coiled-coil domain containing 34, opposite strand	ncRNA
MACS_peak_1694	chr2	109942261	109942480	219	11.79	Intergenic	-51735	NR_040508	NR_040508	ENSMUSG00000086186	Ccdc34os	coiled-coil domain containing 34, opposite strand	ncRNA
MACS_peak_1695	chr2	110212261	110212435	174	14.15	Intergenic	-9198	NM_026271	NM_026271	ENSMUSG00000074971	Fibin	fin bud initiation factor homolog (zebrafish)	protein-coding
MACS_peak_1696	chr2	110804012	110804229	217	9.43	Intergenic	-13720	NM_001128103	XM_006499260	ENSMUSG00000074968	Ano3	anoctamin 3	protein-coding
MACS_peak_1697	chr2	112307467	112307701	234	11.7	TTS (NM_133749)	12402	NM_133749	XM_006500254		Emc7	ER membrane protein complex subunit 7	protein-coding
MACS_peak_1698	chr2	112632642	112632865	223	9.43	intron (NM_177652, intron 43 of 103)	232915	NM_001165935	XM_006500294		Aven	apoptosis, caspase activation inhibitor	protein-coding
MACS_peak_1699	chr2	112721951	112722143	192	9.43	intron (NM_177652, intron 19 of 103)	148441	NM_177652	NM_177652	ENSMUSG00000057378	Ryr3	ryanodine receptor 3	protein-coding
MACS_peak_17	chr1	23999484	23999667	183	9.43	Intergenic	12903	NM_026503	NM_026503	ENSMUSG00000026154	1110058L19Rik	RIKEN cDNA 1110058L19 gene	protein-coding
MACS_peak_170	chr1	156842349	156842680	331	10.06	Intergenic	104251	NM_010500	NM_010500	ENSMUSG00000056708	Ier5	immediate early response 5	protein-coding
MACS_peak_1700	chr2	113198182	113198562	380	10.95	intron (NM_001285458, intron 1 of 16)	30479	NM_010230	XM_006498750	ENSMUSG00000044042	Fmn1	formin 1	protein-coding
MACS_peak_1701	chr2	113679236	113679438	202	11.79	intron (NM_181416, intron 8 of 11)	9481	NM_181416	NM_181416	ENSMUSG00000041219	Arhgap11a	Rho GTPase activating protein 11A	protein-coding
MACS_peak_1702	chr2	114066092	114066304	212	9.43	Intergenic	-39030	NM_175466	XM_006499263	ENSMUSG00000040321	Zfp770	zinc finger protein 770	protein-coding
MACS_peak_1703	chr2	114580486	114580691	205	11.79	Intergenic	-99925	NM_025675	XM_006500018	ENSMUSG00000057147	Dph6	diphthamine biosynthesis 6	protein-coding
MACS_peak_1704	chr2	114876702	114876905	203	11.79	Intergenic	293212	NR_040516	NR_040516	ENSMUSG00000087309	4930528P14Rik	RIKEN cDNA 4930528P14 gene	ncRNA
MACS_peak_1705	chr2	114902276	114902511	235	11.79	Intergenic	267622	NR_040516	NR_040516	ENSMUSG00000087309	4930528P14Rik	RIKEN cDNA 4930528P14 gene	ncRNA
MACS_peak_1706	chr2	115133943	115134131	188	9.43	Intergenic	35979	NR_040516	NR_040516	ENSMUSG00000087309	4930528P14Rik	RIKEN cDNA 4930528P14 gene	ncRNA
MACS_peak_1707	chr2	116038442	116038665	223	9.43	Intergenic	-136722	NR_033447	NR_033447		2810405F15Rik	RIKEN cDNA 2810405F15 gene	ncRNA
MACS_peak_1708	chr2	117518468	117518670	202	11.79	Intergenic	-129095	NR_040631	NR_040631	ENSMUSG00000086221	4930412B13Rik	RIKEN cDNA 4930412B13 gene	ncRNA
MACS_peak_1709	chr2	117952675	117952858	183	12.85	3' UTR (NM_011580, exon 22 of 22)	15109	NM_011580	XM_006499152	ENSMUSG00000040152	Thbs1	thrombospondin 1	protein-coding
MACS_peak_171	chr1	157805786	157806030	244	11.58	intron (NM_001039184, intron 4 of 37)	14477	NM_001039184	NM_001039184	ENSMUSG00000033671	Cep350	centrosomal protein 350	protein-coding
MACS_peak_1710	chr2	119484328	119484549	221	9.26	intron (NM_027175, intron 2 of 4)	4095	NM_027175	XM_006500148	ENSMUSG00000027305	Ndufaf1	NADH dehydrogenase (ubiquinone) 1 alpha subcomplex, assembly factor 1	protein-coding
MACS_peak_1711	chr2	119536605	119536784	179	14.15	intron (NM_030112, intron 4 of 17)	-31378	NM_146125	XM_006499268	ENSMUSG00000027296	Itpka	inositol 1,4,5-trisphosphate 3-kinase A	protein-coding
MACS_peak_1712	chr2	119537651	119537851	200	8.65	exon (NM_030112, exon 6 of 18)	-30322	NM_146125	XM_006499268	ENSMUSG00000027296	Itpka	inositol 1,4,5-trisphosphate 3-kinase A	protein-coding
MACS_peak_1713	chr2	119966492	119966705	213	12.35	intron (NM_133838, intron 1 of 5)	13712	NM_133838	NM_133838	ENSMUSG00000027293	Ehd4	EH-domain containing 4	protein-coding
MACS_peak_1714	chr2	123419005	123419246	241	9.43	Intergenic	536566	NR_040611	NR_040611	ENSMUSG00000085496	4930517E11Rik	RIKEN cDNA 4930517E11 gene	ncRNA
MACS_peak_1715	chr2	124279127	124279366	239	11.79	Intergenic	-156785	NM_199240	XM_006499111	ENSMUSG00000027200	Sema6d	sema domain, transmembrane domain (TM), and cytoplasmic domain, (semaphorin) 6D	protein-coding
MACS_peak_1716	chr2	124617913	124618086	173	11.79	Intergenic	181968	NM_199239	XM_006499111	ENSMUSG00000027200	Sema6d	sema domain, transmembrane domain (TM), and cytoplasmic domain, (semaphorin) 6D	protein-coding
MACS_peak_1717	chr2	124686495	124686611	116	16.51	Intergenic	-207310	NM_175034	NM_175034	ENSMUSG00000035183	Slc24a5	solute carrier family 24, member 5	protein-coding
MACS_peak_1718	chr2	125657621	125657868	247	14.15	3' UTR (NM_001285507, exon 13 of 13)	27073	NM_009939	NM_001285507	ENSMUSG00000027206	Cops2	COP9 (constitutive photomorphogenic) homolog, subunit 2 (Arabidopsis thaliana)	protein-coding
MACS_peak_1719	chr2	130855880	130856091	211	15.88	TTS (NM_009730)	10148	NR_105969	NR_105969		Mir6973b	microRNA mir-6973b	ncRNA
MACS_peak_172	chr1	158636945	158637320	375	9.26	intron (NM_145413, intron 1 of 7)	11908	NM_145413	XM_006496736	ENSMUSG00000033557	Fam20b	family with sequence similarity 20, member B	protein-coding
MACS_peak_1720	chr2	131930519	131930719	200	10.59	intron (NM_018824, intron 1 of 15)	40225	NM_018824	XM_006499906	ENSMUSG00000027340	Slc23a2	solute carrier family 23 (nucleobase transporters), member 2	protein-coding
MACS_peak_1721	chr2	132549647	132549845	198	7.88	intron (NM_028637, intron 2 of 2)	33727	NM_028637	NM_028637	ENSMUSG00000044991	1110034G24Rik	RIKEN cDNA 1110034G24 gene	protein-coding
MACS_peak_1722	chr2	132588333	132588548	215	8.62	Intergenic	-18573	NM_007694	XM_006498653	ENSMUSG00000027350	Chgb	chromogranin B	protein-coding
MACS_peak_1723	chr2	134321831	134322046	215	9.43	Intergenic	58149	NM_010403	NM_010403	ENSMUSG00000027261	Hao1	hydroxyacid oxidase 1, liver	protein-coding
MACS_peak_1724	chr2	134411139	134411386	247	16.02	Intergenic	-31175	NM_010403	NM_010403	ENSMUSG00000027261	Hao1	hydroxyacid oxidase 1, liver	protein-coding
MACS_peak_1725	chr2	135675130	135675338	208	9.36	intron (NM_013829, intron 2 of 36)	107668	NM_013829	XM_006498936	ENSMUSG00000039943	Plcb4	phospholipase C, beta 4	protein-coding
MACS_peak_1726	chr2	135681630	135681838	208	11.79	intron (NM_013829, intron 2 of 36)	114168	NM_013829	XM_006498936	ENSMUSG00000039943	Plcb4	phospholipase C, beta 4	protein-coding
MACS_peak_1727	chr2	135681841	135682098	257	23.59	intron (NM_013829, intron 2 of 36)	114404	NM_013829	XM_006498936	ENSMUSG00000039943	Plcb4	phospholipase C, beta 4	protein-coding
MACS_peak_1728	chr2	135753697	135753899	202	10.77	intron (NM_013829, intron 6 of 36)	-129865	NM_029530	XM_006500364	ENSMUSG00000027270	Lamp5	lysosomal-associated membrane protein family, member 5	protein-coding
MACS_peak_1729	chr2	136409276	136409499	223	14.15	Intergenic	51331	NM_175667	NM_175667	ENSMUSG00000074771	Ankef1	ankyrin repeat and EF-hand domain containing 1	protein-coding
MACS_peak_173	chr1	159877825	159878192	367	13.6	Intergenic	408382	NM_207583	XM_006496836	ENSMUSG00000004031	Brinp2	bone morphogenic protein/retinoic acid inducible neural-specific 2	protein-coding
MACS_peak_1730	chr2	136543927	136544150	223	9.15	intron (NM_011428, intron 1 of 7)	4853	NM_011428	XM_006499052	ENSMUSG00000027273	Snap25	synaptosomal-associated protein 25	protein-coding
MACS_peak_1731	chr2	136562149	136562364	215	9.26	intron (NM_011428, intron 1 of 7)	23071	NM_011428	XM_006499052	ENSMUSG00000027273	Snap25	synaptosomal-associated protein 25	protein-coding
MACS_peak_1732	chr2	138529849	138530227	378	21.23	Intergenic	-115627	NR_035477	NR_035477	ENSMUSG00000088983	Mir1952	microRNA 1952	ncRNA
MACS_peak_1733	chr2	139207059	139207272	213	9.43	Intergenic	-112490	NM_175467	XM_006499295	ENSMUSG00000039092	Sptlc3	serine palmitoyltransferase, long chain base subunit 3	protein-coding
MACS_peak_1734	chr2	139337268	139337442	174	11.79	intron (NM_175467, intron 2 of 12)	17699	NM_175467	XM_006499295	ENSMUSG00000039092	Sptlc3	serine palmitoyltransferase, long chain base subunit 3	protein-coding
MACS_peak_1735	chr2	139791093	139791296	203	9.43	intron (NM_001159640, intron 8 of 13)	101301	NM_175225	XM_006500345	ENSMUSG00000039033	Tasp1	taspase, threonine aspartase 1	protein-coding
MACS_peak_1736	chr2	139949295	139949483	188	14.15	exon (NM_001081090, exon 13 of 14)	46905	NM_001081090	XM_006500011	ENSMUSG00000045624	Esf1	ESF1, nucleolar pre-rRNA processing protein, homolog (S. cerevisiae)	protein-coding
MACS_peak_1737	chr2	140427462	140427685	223	11.79	intron (NM_001013802, intron 3 of 18)	69638	NM_001172160	NM_001172160	ENSMUSG00000051379	Flrt3	fibronectin leucine rich transmembrane protein 3	protein-coding
MACS_peak_1738	chr2	140670338	140670553	215	9.43	intron (NM_001013802, intron 4 of 18)	-173234	NM_178382	NM_001172160	ENSMUSG00000051379	Flrt3	fibronectin leucine rich transmembrane protein 3	protein-coding
MACS_peak_1739	chr2	141116699	141116933	234	9.43	intron (NM_001013802, intron 5 of 18)	-619604	NM_178382	NM_001172160	ENSMUSG00000051379	Flrt3	fibronectin leucine rich transmembrane protein 3	protein-coding
MACS_peak_174	chr1	161777304	161777530	226	11.65	intron (NM_022312, intron 2 of 22)	-197094	NR_028111	XM_006496968	ENSMUSG00000090394	4930523C07Rik	RIKEN cDNA 4930523C07 gene	protein-coding
MACS_peak_1740	chr2	141267647	141267868	221	11.79	intron (NM_001013802, intron 5 of 18)	-770546	NM_178382	NM_001172160	ENSMUSG00000051379	Flrt3	fibronectin leucine rich transmembrane protein 3	protein-coding
MACS_peak_1741	chr2	141330319	141330525	206	11.79	intron (NM_001013802, intron 5 of 18)	-833210	NM_178382	NM_001172160	ENSMUSG00000051379	Flrt3	fibronectin leucine rich transmembrane protein 3	protein-coding
MACS_peak_1742	chr2	141417023	141417291	268	16.51	intron (NM_001013802, intron 6 of 18)	-919945	NM_178382	NM_001172160	ENSMUSG00000051379	Flrt3	fibronectin leucine rich transmembrane protein 3	protein-coding
MACS_peak_1743	chr2	141894217	141894372	155	14.15	intron (NM_001013802, intron 8 of 18)	832905	NM_001081133	XM_006498813	ENSMUSG00000038844	Kif16b	kinesin family member 16B	protein-coding
MACS_peak_1744	chr2	141985230	141985429	199	14.15	intron (NM_001013802, intron 8 of 18)	741870	NM_001081133	XM_006498813	ENSMUSG00000038844	Kif16b	kinesin family member 16B	protein-coding
MACS_peak_1745	chr2	141986152	141986375	223	9.43	intron (NM_001013802, intron 8 of 18)	740936	NM_001081133	XM_006498813	ENSMUSG00000038844	Kif16b	kinesin family member 16B	protein-coding
MACS_peak_1746	chr2	142257572	142257776	204	9.43	Intergenic	469526	NM_001081133	XM_006498813	ENSMUSG00000038844	Kif16b	kinesin family member 16B	protein-coding
MACS_peak_1747	chr2	142387851	142388070	219	9.26	Intergenic	339239	NM_001081133	XM_006498813	ENSMUSG00000038844	Kif16b	kinesin family member 16B	protein-coding
MACS_peak_1748	chr2	146026070	146026333	263	8.42	Intergenic	-21531	NM_016889	NM_016889	ENSMUSG00000068154	Insm1	insulinoma-associated 1	protein-coding
MACS_peak_1749	chr2	146873681	146873870	189	14.15	intron (NM_011917, intron 21 of 29)	34980	NM_011917	XM_006499450	ENSMUSG00000027433	Xrn2	5'-3' exoribonuclease 2	protein-coding
MACS_peak_175	chr1	161777629	161777846	217	9.15	intron (NM_022312, intron 2 of 22)	-196773	NR_028111	XM_006496968	ENSMUSG00000090394	4930523C07Rik	RIKEN cDNA 4930523C07 gene	protein-coding
MACS_peak_1750	chr2	149408566	149408781	215	14.15	Intergenic	177689	NM_021405	NM_021405	ENSMUSG00000033156	Cst10	cystatin 10 (chondrocytes)	protein-coding
MACS_peak_1751	chr2	149747126	149747312	186	13.08	intron (NM_001085521, intron 2 of 3)	90700	NM_001085521	XM_006499874	ENSMUSG00000074736	Syndig1	synapse differentiation inducing 1	protein-coding
MACS_peak_1752	chr2	153855276	153855486	210	11.79	Intergenic	21369	NM_008953	NM_008953	ENSMUSG00000042459	Bpifa2	BPI fold containing family A, member 2	protein-coding
MACS_peak_1753	chr2	154709975	154710184	209	28.3	exon (NM_026030, exon 4 of 9)	8562	NM_026030	XR_374512	ENSMUSG00000074656	Eif2s2	eukaryotic translation initiation factor 2, subunit 2 (beta)	protein-coding
MACS_peak_1754	chr2	154808680	154808898	218	9.26	Intergenic	-30517	NM_015770	XM_006499879	ENSMUSG00000027596	a	nonagouti	protein-coding
MACS_peak_1755	chr2	155920493	155920708	215	9.43	TTS (NM_029397)	17100	NM_170598	NM_029397		Rbm12	RNA binding motif protein 12	protein-coding
MACS_peak_1756	chr2	155972977	155973083	106	34.74	TTS (NM_133242)	3061	NM_025946	NM_001164216	ENSMUSG00000067847	Romo1	reactive oxygen species modulator 1	protein-coding
MACS_peak_1757	chr2	156303599	156303940	341	8.01	intron (NM_001006664, intron 1 of 21)	2197	NM_001006664	XM_006498706	ENSMUSG00000027624	Epb4.1l1	erythrocyte protein band 4.1-like 1	protein-coding
MACS_peak_1758	chr2	156380026	156380419	393	9.26	intron (NM_001164818, intron 3 of 4)	6911	NM_001164818	XM_006500097	ENSMUSG00000027628	Aar2	AAR2 splicing factor homolog (S. cerevisiae)	protein-coding
MACS_peak_1759	chr2	156393731	156393997	266	12.89	3' UTR (NM_026661, exon 4 of 4)	20552	NM_001164818	XM_006500097	ENSMUSG00000027628	Aar2	AAR2 splicing factor homolog (S. cerevisiae)	protein-coding
MACS_peak_176	chr1	161834967	161835229	262	11.79	intron (NM_022312, intron 18 of 22)	-139413	NR_028111	XM_006496968	ENSMUSG00000090394	4930523C07Rik	RIKEN cDNA 4930523C07 gene	protein-coding
MACS_peak_1760	chr2	157461597	157461946	349	9.43	Intergenic	-69675	NM_016916	XM_006499900	ENSMUSG00000067787	Blcap	bladder cancer associated protein homolog (human)	protein-coding
MACS_peak_1761	chr2	158757769	158757949	180	10.85	Intergenic	137303	NM_145742	XM_006500188	ENSMUSG00000027655	Dhx35	DEAH (Asp-Glu-Ala-His) box polypeptide 35	protein-coding
MACS_peak_1762	chr2	159887812	159888143	331	8.18	Intergenic	45589	NR_040499	NR_040499	ENSMUSG00000086653	9130015L21Rik	RIKEN cDNA 9130015L21 gene	ncRNA
MACS_peak_1763	chr2	160508379	160508502	123	16.51	exon (NM_009408, exon 4 of 21)	36808	NM_009408	NM_009408	ENSMUSG00000070544	Top1	topoisomerase (DNA) I	protein-coding
MACS_peak_1764	chr2	160548383	160548628	245	16.34	TTS (NM_009408)	-8540	NM_021280	NM_021280	ENSMUSG00000016933	Plcg1	phospholipase C, gamma 1	protein-coding
MACS_peak_1765	chr2	161706507	161706730	223	11.79	intron (NM_021464, intron 9 of 29)	-509930	NR_040617	NR_040617	ENSMUSG00000084919	Ptprtos	protein tyrosine phosphatase, receptor type T, opposite strand	ncRNA
MACS_peak_1766	chr2	163045228	163045490	262	7.31	Intergenic	-5831	NM_001098799	XM_006499608	ENSMUSG00000074607	Tox2	TOX high mobility group box family member 2	protein-coding
MACS_peak_1767	chr2	163110709	163111063	354	11.1	intron (NM_001098799, intron 3 of 8)	59696	NM_001098799	XM_006499608	ENSMUSG00000074607	Tox2	TOX high mobility group box family member 2	protein-coding
MACS_peak_1768	chr2	168006380	168006709	329	14.63	TTS (NM_009628)	26017	NM_009628	NM_009628	ENSMUSG00000051149	Adnp	activity-dependent neuroprotective protein	protein-coding
MACS_peak_1769	chr2	169934109	169934317	208	11.79	TTS (NM_001159683)	22507	NM_001033299	XM_006499427	ENSMUSG00000052056	Zfp217	zinc finger protein 217	protein-coding
MACS_peak_177	chr1	161839358	161839653	295	8.94	intron (NM_022312, intron 18 of 22)	-135005	NR_028111	XM_006496968	ENSMUSG00000090394	4930523C07Rik	RIKEN cDNA 4930523C07 gene	protein-coding
MACS_peak_1770	chr2	171502394	171502609	215	11.58	Intergenic	285797	NR_040509	NR_040509	ENSMUSG00000086823	1700028P15Rik	RIKEN cDNA 1700028P15 gene	ncRNA
MACS_peak_1771	chr2	173662106	173662340	234	14.15	Intergenic	99151	NM_019806	NM_019806	ENSMUSG00000054455	Vapb	vesicle-associated membrane protein, associated protein B and C	protein-coding
MACS_peak_1772	chr2	173925006	173925181	175	9.81	3' UTR (NM_172675, exon 9 of 9)	-10758	NM_213733	XM_006499443	ENSMUSG00000039263	Npepl1	aminopeptidase-like 1	protein-coding
MACS_peak_1773	chr2	174171894	174172249	355	12.33	non-coding (NR_003258, exon 13 of 13)	16482	NM_001077510	XM_006498774	ENSMUSG00000027523	Gnas	GNAS (guanine nucleotide binding protein, alpha stimulating) complex locus	protein-coding
MACS_peak_1774	chr2	178356471	178356778	307	7.58	Intergenic	191313	NM_198656	XM_006500669	ENSMUSG00000039155	Cdh26	cadherin-like 26	protein-coding
MACS_peak_1775	chr2	179771127	179771305	178	12.35	exon (NM_011969, exon 7 of 7)	5891	NM_011969	XM_006500630	ENSMUSG00000027566	Psma7	proteasome (prosome, macropain) subunit, alpha type 7	protein-coding
MACS_peak_1776	chr2	181464695	181464886	191	8.55	Intergenic	14738	NM_001252565	XM_006500582	ENSMUSG00000027584	Oprl1	opioid receptor-like 1	protein-coding
MACS_peak_1777	chr2	181501420	181501764	344	11.34	promoter-TSS (NM_001171616)	-142	NM_008665	XM_006500577	ENSMUSG00000010505	Myt1	myelin transcription factor 1	protein-coding
MACS_peak_1778	chr2	181587101	181587318	217	11.79	intron (NM_153594, intron 6 of 6)	-11855	NM_025901	NM_025901	ENSMUSG00000038628	Polr3k	polymerase (RNA) III (DNA directed) polypeptide K	protein-coding
MACS_peak_1779	chr2	181652045	181652827	782	4.97	Intergenic	53371	NM_025901	NM_025901	ENSMUSG00000038628	Polr3k	polymerase (RNA) III (DNA directed) polypeptide K	protein-coding
MACS_peak_178	chr1	162201094	162201275	181	11.79	intron (NM_001038621, intron 2 of 8)	-58162	NM_009786	NM_009786	ENSMUSG00000014226	Cacybp	calcyclin binding protein	protein-coding
MACS_peak_1780	chr2	181662975	181663222	247	6.1	Intergenic	-62832	NM_001205282	NM_001205282	ENSMUSG00000053277	Gm14496	predicted gene 14496	protein-coding
MACS_peak_1781	chr2	181663734	181663837	103	6.04	Intergenic	-62145	NM_001205282	NM_001205282	ENSMUSG00000053277	Gm14496	predicted gene 14496	protein-coding
MACS_peak_1782	chr2	181663920	181664114	194	12.94	Intergenic	-61914	NM_001205282	NM_001205282	ENSMUSG00000053277	Gm14496	predicted gene 14496	protein-coding
MACS_peak_1783	chr2	181667106	181667221	115	12.26	Intergenic	-58767	NM_001205282	NM_001205282	ENSMUSG00000053277	Gm14496	predicted gene 14496	protein-coding
MACS_peak_1784	chr3	3951403	3951581	178	16.51	Intergenic	443462	NM_013920	XM_006530072	ENSMUSG00000017688	Hnf4g	hepatocyte nuclear factor 4, gamma	protein-coding
MACS_peak_1785	chr3	5546926	5547142	216	9.43	Intergenic	29214	NM_001163301	XM_006530057	ENSMUSG00000040374	Pex2	peroxisomal biogenesis factor 2	protein-coding
MACS_peak_1786	chr3	7170012	7170212	200	9.43	Intergenic	-196492	NM_008862	XM_006530056	ENSMUSG00000027499	Pkia	protein kinase inhibitor, alpha	protein-coding
MACS_peak_1787	chr3	7291091	7291363	272	5.88	Intergenic	-75377	NM_008862	XM_006530056	ENSMUSG00000027499	Pkia	protein kinase inhibitor, alpha	protein-coding
MACS_peak_1788	chr3	8246234	8246574	340	3.67	Intergenic	216694	NR_033512	NR_033512		Gm6194	transmembrane protein 189 pseudogene	pseudo
MACS_peak_1789	chr3	9235963	9236388	425	31.23	Intergenic	-14391	NM_177660	NM_177660	ENSMUSG00000069114	Zbtb10	zinc finger and BTB domain containing 10	protein-coding
MACS_peak_179	chr1	163989219	163989397	178	11.79	intron (NM_172646, intron 16 of 19)	54208	NR_040562	NR_040562	ENSMUSG00000090260	2810442N19Rik	RIKEN cDNA 2810442N19 gene	ncRNA
MACS_peak_1790	chr3	9808993	9809331	338	20.36	intron (NM_001195031, intron 1 of 8)	24517	NM_053182	XM_006530107	ENSMUSG00000027508	Pag1	phosphoprotein associated with glycosphingolipid microdomains 1	protein-coding
MACS_peak_1791	chr3	14504548	14504767	219	9.43	intron (NM_080852, intron 3 of 3)	23959	NM_080852	XM_006530052	ENSMUSG00000039710	Slc7a12	solute carrier family 7 (cationic amino acid transporter, y+ system), member 12	protein-coding
MACS_peak_1792	chr3	15150775	15151008	233	14.15	Intergenic	179691	NR_040550	NR_040549	ENSMUSG00000098008	A930001A20Rik	RIKEN cDNA A930001A20 gene	ncRNA
MACS_peak_1793	chr3	16114691	16114909	218	11.79	non-coding (NR_027375, exon 6 of 6)	31617	NM_001145919	XM_006535442	ENSMUSG00000047213	Ythdf3	YTH domain family 3	protein-coding
MACS_peak_1794	chr3	16606940	16607155	215	11.79	Intergenic	523865	NM_001145919	XM_006535442	ENSMUSG00000047213	Ythdf3	YTH domain family 3	protein-coding
MACS_peak_1795	chr3	17616002	17616214	212	11.79	Intergenic	-73813	NR_033490	NR_033490		2610100L16Rik	RIKEN cDNA 2610100L16 gene	ncRNA
MACS_peak_1796	chr3	18495918	18496106	188	11.79	Intergenic	-115535	NR_040544	NR_040544		4930433B08Rik	RIKEN cDNA 4930433B08 gene	ncRNA
MACS_peak_1797	chr3	22207564	22207781	217	9.43	Intergenic	57381	NR_004439	NR_004439		Rprl2	ribonuclease P RNA-like 2	ncRNA
MACS_peak_1798	chr3	24434157	24434435	278	14.15	Intergenic	1617933	NM_001163387	XM_006535415	ENSMUSG00000063887	Nlgn1	neuroligin 1	protein-coding
MACS_peak_1799	chr3	25389541	25389760	219	9.43	intron (NM_138666, intron 5 of 7)	662578	NM_001163387	XM_006535415	ENSMUSG00000063887	Nlgn1	neuroligin 1	protein-coding
MACS_peak_18	chr1	24058482	24058743	261	14.15	intron (NM_026604, intron 9 of 20)	-46134	NM_026503	NM_026503	ENSMUSG00000026154	1110058L19Rik	RIKEN cDNA 1110058L19 gene	protein-coding
MACS_peak_180	chr1	165627244	165627442	198	11.58	Intergenic	28020	NM_001143956	XM_006496843		Mettl11b	methyltransferase like 11B	protein-coding
MACS_peak_1800	chr3	25438846	25439026	180	9.6	intron (NM_138666, intron 5 of 7)	613293	NM_001163387	XM_006535415	ENSMUSG00000063887	Nlgn1	neuroligin 1	protein-coding
MACS_peak_1801	chr3	25596157	25596338	181	11.79	intron (NM_138666, intron 5 of 7)	455981	NM_001163387	XM_006535415	ENSMUSG00000063887	Nlgn1	neuroligin 1	protein-coding
MACS_peak_1802	chr3	25779038	25779153	115	6.92	intron (NM_138666, intron 5 of 7)	273133	NM_001163387	XM_006535415	ENSMUSG00000063887	Nlgn1	neuroligin 1	protein-coding
MACS_peak_1803	chr3	26827221	26827447	226	11.79	TTS (NM_027583)	225442	NM_007900	XM_006535385	ENSMUSG00000027699	Ect2	ect2 oncogene	protein-coding
MACS_peak_1804	chr3	30108715	30108935	220	14.5	Intergenic	-196699	NM_007963	XM_006535387	ENSMUSG00000027684	Mecom	MDS1 and EVI1 complex locus	protein-coding
MACS_peak_1805	chr3	30708738	30708938	200	14.15	exon (NM_027016, exon 4 of 8)	17040	NM_027016	XM_006535534	ENSMUSG00000027706	Sec62	SEC62 homolog (S. cerevisiae)	protein-coding
MACS_peak_1806	chr3	30894342	30894740	398	6.74	promoter-TSS (NM_008857)	-152	NM_008857	XM_006535411	ENSMUSG00000037643	Prkci	protein kinase C, iota	protein-coding
MACS_peak_1807	chr3	31190593	31190852	259	8.23	intron (NM_172861, intron 1 of 7)	18518	NM_172861	XM_006535472	ENSMUSG00000069072	Slc7a14	solute carrier family 7 (cationic amino acid transporter, y+ system), member 14	protein-coding
MACS_peak_1808	chr3	31194311	31194597	286	12.02	intron (NM_172861, intron 1 of 7)	14787	NM_172861	XM_006535472	ENSMUSG00000069072	Slc7a14	solute carrier family 7 (cationic amino acid transporter, y+ system), member 14	protein-coding
MACS_peak_1809	chr3	31366780	31367119	339	16.51	Intergenic	-157709	NM_172861	XM_006535472	ENSMUSG00000069072	Slc7a14	solute carrier family 7 (cationic amino acid transporter, y+ system), member 14	protein-coding
MACS_peak_181	chr1	166367235	166367624	389	28.82	TTS (NM_138314)	21056	NM_009721	NM_009721	ENSMUSG00000026576	Atp1b1	ATPase, Na+/K+ transporting, beta 1 polypeptide	protein-coding
MACS_peak_1810	chr3	31752940	31753152	212	11.79	Intergenic	-48579	NM_028231	XM_006535548	ENSMUSG00000037610	Kcnmb2	potassium large conductance calcium-activated channel, subfamily M, beta member 2	protein-coding
MACS_peak_1811	chr3	31851793	31852048	255	16.51	intron (NM_028231, intron 2 of 5)	50296	NM_028231	XM_006535548	ENSMUSG00000037610	Kcnmb2	potassium large conductance calcium-activated channel, subfamily M, beta member 2	protein-coding
MACS_peak_1812	chr3	33708293	33708524	231	11.79	exon (NM_027619, exon 12 of 12)	9292	NM_025978	XM_006535522	ENSMUSG00000027677	Ttc14	tetratricopeptide repeat domain 14	protein-coding
MACS_peak_1813	chr3	33968709	33968932	223	21.23	TTS (NM_001113188)	11455	NM_001286972	NM_001026211	ENSMUSG00000027679	Dnajc19	DnaJ (Hsp40) homolog, subfamily C, member 19	protein-coding
MACS_peak_1814	chr3	34015321	34015555	234	11.64	Intergenic	-35162	NM_026332	NM_001026211	ENSMUSG00000027679	Dnajc19	DnaJ (Hsp40) homolog, subfamily C, member 19	protein-coding
MACS_peak_1815	chr3	36579220	36579439	219	11.79	intron (NM_019510, intron 1 of 11)	9759	NM_019510	XM_006535439	ENSMUSG00000027716	Trpc3	transient receptor potential cation channel, subfamily C, member 3	protein-coding
MACS_peak_1816	chr3	38874403	38874620	217	9.43	intron (NM_183221, intron 7 of 16)	88650	NM_183221	XM_006535484	ENSMUSG00000046743	Fat4	FAT tumor suppressor homolog 4 (Drosophila)	protein-coding
MACS_peak_1817	chr3	39012008	39012204	196	14.15	Intergenic	226244	NM_183221	XM_006535484	ENSMUSG00000046743	Fat4	FAT tumor suppressor homolog 4 (Drosophila)	protein-coding
MACS_peak_1818	chr3	39485751	39485963	212	11.79	Intergenic	699995	NM_183221	XM_006535484	ENSMUSG00000046743	Fat4	FAT tumor suppressor homolog 4 (Drosophila)	protein-coding
MACS_peak_1819	chr3	40195878	40196078	200	11.79	Intergenic	225856	NR_040445	NR_040445	ENSMUSG00000037884	1700017G19Rik	RIKEN cDNA 1700017G19 gene	ncRNA
MACS_peak_182	chr1	166368140	166368425	285	19.61	TTS (NM_138314)	20203	NM_009721	NM_009721	ENSMUSG00000026576	Atp1b1	ATPase, Na+/K+ transporting, beta 1 polypeptide	protein-coding
MACS_peak_1820	chr3	40604935	40605154	219	9.43	intron (NR_045576, intron 2 of 15)	1172	NR_045576	XM_006500768	ENSMUSG00000025758	Plk4	polo-like kinase 4	protein-coding
MACS_peak_1821	chr3	42838069	42838282	213	9.43	Intergenic	1291636	NM_027271	XM_006500790	ENSMUSG00000025766	D3Ertd751e	DNA segment, Chr 3, ERATO Doi 751, expressed	protein-coding
MACS_peak_1822	chr3	43158686	43158861	175	11.79	Intergenic	1612234	NM_027271	XM_006500790	ENSMUSG00000025766	D3Ertd751e	DNA segment, Chr 3, ERATO Doi 751, expressed	protein-coding
MACS_peak_1823	chr3	44105794	44106000	206	9.43	Intergenic	1076285	NR_045172	NR_045172	ENSMUSG00000097040	2610316D01Rik	RIKEN cDNA 2610316D01 gene	ncRNA
MACS_peak_1824	chr3	44256398	44256615	217	9.43	Intergenic	925675	NR_045172	NR_045172	ENSMUSG00000097040	2610316D01Rik	RIKEN cDNA 2610316D01 gene	ncRNA
MACS_peak_1825	chr3	44432869	44432957	88	8.7	Intergenic	749269	NR_045172	NR_045172	ENSMUSG00000097040	2610316D01Rik	RIKEN cDNA 2610316D01 gene	ncRNA
MACS_peak_1826	chr3	45216089	45216305	216	11.79	intron (NM_001098170, intron 4 of 4)	27034	NR_040594	NR_040594		1700027H10Rik	RIKEN cDNA 1700027H10 gene	ncRNA
MACS_peak_1827	chr3	46306970	46307168	198	11.79	Intergenic	-55206	NM_001101479	XM_006500774	ENSMUSG00000090919	Pabpc4l	poly(A) binding protein, cytoplasmic 4-like	protein-coding
MACS_peak_1828	chr3	46655170	46655401	231	11.79	Intergenic	-403423	NM_001101479	XM_006500774	ENSMUSG00000090919	Pabpc4l	poly(A) binding protein, cytoplasmic 4-like	protein-coding
MACS_peak_1829	chr3	46834210	46834407	197	9.43	Intergenic	-582446	NM_001101479	XM_006500774	ENSMUSG00000090919	Pabpc4l	poly(A) binding protein, cytoplasmic 4-like	protein-coding
MACS_peak_183	chr1	166444975	166445227	252	11.79	Intergenic	-56615	NM_009721	NM_009721	ENSMUSG00000026576	Atp1b1	ATPase, Na+/K+ transporting, beta 1 polypeptide	protein-coding
MACS_peak_1830	chr3	47038173	47038335	162	14.15	Intergenic	-786391	NM_001101479	XM_006500774	ENSMUSG00000090919	Pabpc4l	poly(A) binding protein, cytoplasmic 4-like	protein-coding
MACS_peak_1831	chr3	49339168	49339434	266	9.43	Intergenic	221937	NM_130448	XM_006500789	ENSMUSG00000037892	Pcdh18	protocadherin 18	protein-coding
MACS_peak_1832	chr3	50063520	50063698	178	8.79	Intergenic	183926	NM_011990	XM_006500775	ENSMUSG00000027737	Slc7a11	solute carrier family 7 (cationic amino acid transporter, y+ system), member 11	protein-coding
MACS_peak_1833	chr3	50138041	50138337	296	11.79	Intergenic	109346	NM_011990	XM_006500775	ENSMUSG00000027737	Slc7a11	solute carrier family 7 (cationic amino acid transporter, y+ system), member 11	protein-coding
MACS_peak_1834	chr3	50815487	50815683	196	10.29	Intergenic	-212784	NM_009834	XM_006500956	ENSMUSG00000023087	Ccrn4l	CCR4 carbon catabolite repression 4-like (S. cerevisiae)	protein-coding
MACS_peak_1835	chr3	51548291	51548566	275	7.41	intron (NM_001004176, intron 2 of 4)	83314	NM_174995	XM_006501248	ENSMUSG00000074604	Mgst2	microsomal glutathione S-transferase 2	protein-coding
MACS_peak_1836	chr3	51705949	51706191	242	8.01	intron (NM_001004176, intron 1 of 4)	202858	NM_001004176	XM_006501645	ENSMUSG00000061143	Maml3	mastermind like 3 (Drosophila)	protein-coding
MACS_peak_1837	chr3	52108046	52108238	192	11.3	intron (NM_019739, intron 1 of 2)	35883	NM_019739	NM_019739	ENSMUSG00000044167	Foxo1	forkhead box O1	protein-coding
MACS_peak_1838	chr3	53267488	53267717	229	7.13	promoter-TSS (NM_172501)	-136	NM_173382	NM_173382	ENSMUSG00000049504	Proser1	proline and serine rich 1	protein-coding
MACS_peak_1839	chr3	53782406	53782606	200	9.43	Intergenic	-114777	NM_026435	NM_026435		Ufm1	ubiquitin-fold modifier 1	protein-coding
MACS_peak_184	chr1	166824719	166824938	219	11.83	Intergenic	31577	NR_040303	NR_040303		Gm20743	predicted gene, 20743	ncRNA
MACS_peak_1840	chr3	55115457	55115709	252	11.79	intron (NM_001195538, intron 3 of 16)	69135	NM_001195538	XM_006500978	ENSMUSG00000027797	Dclk1	doublecortin-like kinase 1	protein-coding
MACS_peak_1841	chr3	55324951	55325194	243	7.37	intron (NM_001195538, intron 16 of 16)	59393	NM_001195540	XM_006500978	ENSMUSG00000027797	Dclk1	doublecortin-like kinase 1	protein-coding
MACS_peak_1842	chr3	55503832	55504030	198	11.79	intron (NM_030595, intron 45 of 57)	-82501	NM_010750	NM_010750	ENSMUSG00000056947	Mab21l1	mab-21-like 1 (C. elegans)	protein-coding
MACS_peak_1843	chr3	55632361	55632590	229	9.43	intron (NM_030595, intron 38 of 57)	-18551	NR_033592	NR_033592		4933417G07Rik	SEC13 homolog pseudogene	pseudo
MACS_peak_1844	chr3	55638938	55639269	331	16.51	intron (NM_030595, intron 38 of 57)	-11923	NR_033592	NR_033592		4933417G07Rik	SEC13 homolog pseudogene	pseudo
MACS_peak_1845	chr3	55927688	55927907	219	11.79	intron (NM_030595, intron 1 of 57)	59825	NM_030595	XM_006501519	ENSMUSG00000027799	Nbea	neurobeachin	protein-coding
MACS_peak_1846	chr3	56379301	56379683	382	4.48	Intergenic	-391869	NM_030595	XM_006501519	ENSMUSG00000027799	Nbea	neurobeachin	protein-coding
MACS_peak_1847	chr3	56814042	56814253	211	9.43	Intergenic	291693	NM_008536	XM_006501080	ENSMUSG00000027800	Tm4sf1	transmembrane 4 superfamily member 1	protein-coding
MACS_peak_1848	chr3	57645767	57646092	325	11.75	3' UTR (NM_019410, exon 3 of 3)	5749	NM_019410	NM_019410	ENSMUSG00000027805	Pfn2	profilin 2	protein-coding
MACS_peak_1849	chr3	58172280	58172492	212	9.43	Intergenic	-47225	NM_001081229	XM_006502129	ENSMUSG00000027806	Tsc22d2	TSC22 domain family, member 2	protein-coding
MACS_peak_185	chr1	167259629	167259833	204	42.46	TTS (NM_028759)	33834	NM_001081126	XM_006496850		Gpr161	G protein-coupled receptor 161	protein-coding
MACS_peak_1850	chr3	59188837	59189043	206	9.43	Intergenic	-40762	NM_001162884	XM_006501465	ENSMUSG00000036334	Igsf10	immunoglobulin superfamily, member 10	protein-coding
MACS_peak_1851	chr3	60301729	60301932	203	9.43	intron (NM_001253713, intron 2 of 9)	-3343	NM_001253711	XM_006501772	ENSMUSG00000027763	Mbnl1	muscleblind-like 1 (Drosophila)	protein-coding
MACS_peak_1852	chr3	60433539	60433672	133	23.59	TTS (NM_001253711)	128432	NM_001253708	XM_006501772	ENSMUSG00000027763	Mbnl1	muscleblind-like 1 (Drosophila)	protein-coding
MACS_peak_1853	chr3	60539123	60539346	223	9.43	Intergenic	234061	NM_001253708	XM_006501772	ENSMUSG00000027763	Mbnl1	muscleblind-like 1 (Drosophila)	protein-coding
MACS_peak_1854	chr3	60655751	60655981	230	9.43	Intergenic	-150841	NM_008772	NM_001282016	ENSMUSG00000027765	P2ry1	purinergic receptor P2Y, G-protein coupled 1	protein-coding
MACS_peak_1855	chr3	62195947	62196158	211	11.79	intron (NM_001081295, intron 5 of 13)	53354	NM_001081295	NM_001081295	ENSMUSG00000036885	Arhgef26	Rho guanine nucleotide exchange factor (GEF) 26	protein-coding
MACS_peak_1856	chr3	62467723	62467944	221	11.79	Intergenic	-58772	NM_177346	XM_006501322		Gpr149	G protein-coupled receptor 149	protein-coding
MACS_peak_1857	chr3	62951238	62951465	227	14.72	Intergenic	-148442	NM_008604	XM_006501095	ENSMUSG00000027820	Mme	membrane metallo endopeptidase	protein-coding
MACS_peak_1858	chr3	65487812	65488025	213	11.79	exon (NM_001166659, exon 3 of 13)	17769	NM_001166659	NM_001166659	ENSMUSG00000074579	Lekr1	leucine, glutamate and lysine rich 1	protein-coding
MACS_peak_1859	chr3	65549007	65549307	300	11.79	intron (NM_001166659, intron 6 of 12)	79007	NM_001166659	NM_001166659	ENSMUSG00000074579	Lekr1	leucine, glutamate and lysine rich 1	protein-coding
MACS_peak_186	chr1	170083677	170083861	184	18.18	TTS (NM_183355)	278620	NM_183355	XM_006496699	ENSMUSG00000052534	Pbx1	pre B cell leukemia homeobox 1	protein-coding
MACS_peak_1860	chr3	65556055	65556260	205	9.43	intron (NM_001166659, intron 6 of 12)	86008	NM_001166659	NM_001166659	ENSMUSG00000074579	Lekr1	leucine, glutamate and lysine rich 1	protein-coding
MACS_peak_1861	chr3	65750074	65750327	253	14.15	3' UTR (NM_019937, exon 11 of 11)	11946	NM_019937	XM_006501765	ENSMUSG00000027829	Ccnl1	cyclin L1	protein-coding
MACS_peak_1862	chr3	66539066	66539269	203	8.14	Intergenic	246525	NM_013665	XM_006501214		Shox2	short stature homeobox 2	protein-coding
MACS_peak_1863	chr3	66552561	66552784	223	11.58	Intergenic	233020	NM_013665	XM_006501214		Shox2	short stature homeobox 2	protein-coding
MACS_peak_1864	chr3	66876663	66876880	217	11.79	intron (NM_025822, intron 3 of 9)	87178	NM_025822	XM_006501903	ENSMUSG00000034544	Rsrc1	arginine/serine-rich coiled-coil 1	protein-coding
MACS_peak_1865	chr3	66975235	66975448	213	11.79	intron (NM_025822, intron 4 of 9)	185748	NM_025822	XM_006501903	ENSMUSG00000034544	Rsrc1	arginine/serine-rich coiled-coil 1	protein-coding
MACS_peak_1866	chr3	67632193	67632414	221	11.79	Intergenic	-63838	NM_001113419	NM_001113419		Gm21949	predicted gene, 21949	protein-coding
MACS_peak_1867	chr3	67887177	67887387	210	9.26	intron (NM_001113420, intron 1 of 6)	18558	NM_001113420	NM_001113420	ENSMUSG00000027777	Schip1	schwannomin interacting protein 1	protein-coding
MACS_peak_1868	chr3	72057051	72057277	226	11.79	Intergenic	713624	NM_001081137	XM_006502044	ENSMUSG00000027790	Sis	sucrase isomaltase (alpha-glucosidase)	protein-coding
MACS_peak_1869	chr3	73965515	73965725	210	9.43	Intergenic	-144421	NR_040450	NR_040450		Gm20356	predicted gene, 20356	ncRNA
MACS_peak_187	chr1	171636518	171636688	170	11.79	Intergenic	41170	NM_009062	XM_006496714	ENSMUSG00000038530	Rgs4	regulator of G-protein signaling 4	protein-coding
MACS_peak_1870	chr3	74006054	74006284	230	9.43	Intergenic	-184970	NR_040450	NR_040450		Gm20356	predicted gene, 20356	ncRNA
MACS_peak_1871	chr3	75014823	75015035	212	9.43	Intergenic	59071	NM_026460	NM_026460	ENSMUSG00000034139	Serpini2	serine (or cysteine) peptidase inhibitor, clade I, member 2	protein-coding
MACS_peak_1872	chr3	75369041	75369254	213	9.43	intron (NM_009250, intron 1 of 8)	7693	NM_009250	XM_006501225		Serpini1	serine (or cysteine) peptidase inhibitor, clade I, member 1	protein-coding
MACS_peak_1873	chr3	75611941	75612266	325	16.06	Intergenic	148649	NM_175193	XM_006502144	ENSMUSG00000034109	Golim4	golgi integral membrane protein 4	protein-coding
MACS_peak_1874	chr3	75782459	75782657	198	9.43	Intergenic	-21805	NM_175193	XM_006502144	ENSMUSG00000034109	Golim4	golgi integral membrane protein 4	protein-coding
MACS_peak_1875	chr3	75871881	75872133	252	11.79	Intergenic	-6476	NM_178673	XM_006501262	ENSMUSG00000034098	Fstl5	follistatin-like 5	protein-coding
MACS_peak_1876	chr3	76947500	76947718	218	11.79	Intergenic	1068104	NM_001253719	XM_006501262	ENSMUSG00000034098	Fstl5	follistatin-like 5	protein-coding
MACS_peak_1877	chr3	77943854	77944050	196	11.79	Intergenic	1005845	NM_001099624	XM_006502250	ENSMUSG00000062232	Rapgef2	Rap guanine nucleotide exchange factor (GEF) 2	protein-coding
MACS_peak_1878	chr3	79850227	79850407	180	9.43	Intergenic	160465	NM_133187	XM_006501984	ENSMUSG00000027955	Fam198b	family with sequence similarity 198, member B	protein-coding
MACS_peak_1879	chr3	80217893	80218045	152	14.15	Intergenic	388744	NM_013540	XM_006501012	ENSMUSG00000033981	Gria2	glutamate receptor, ionotropic, AMPA2 (alpha 2)	protein-coding
MACS_peak_188	chr1	173470379	173470778	399	6.59	Intergenic	-5154	NM_010584	XM_006496676	ENSMUSG00000038209	Itln1	intelectin 1 (galactofuranose binding)	protein-coding
MACS_peak_1880	chr3	81380429	81380752	323	14.15	Intergenic	-355947	NM_177662	NM_177662	ENSMUSG00000028015	Ctso	cathepsin O	protein-coding
MACS_peak_1881	chr3	81419547	81419759	212	11.79	Intergenic	-316885	NM_177662	NM_177662	ENSMUSG00000028015	Ctso	cathepsin O	protein-coding
MACS_peak_1882	chr3	81468284	81468521	237	11.79	Intergenic	-268135	NM_177662	NM_177662	ENSMUSG00000028015	Ctso	cathepsin O	protein-coding
MACS_peak_1883	chr3	82206070	82206485	415	14.15	Intergenic	44284	NM_001081230	XM_006501276	ENSMUSG00000033900	Map9	microtubule-associated protein 9	protein-coding
MACS_peak_1884	chr3	82485455	82485638	183	13.56	Intergenic	-133540	NM_001205099	XM_006501115	ENSMUSG00000028004	Npy2r	neuropeptide Y receptor Y2	protein-coding
MACS_peak_1885	chr3	82517433	82517636	203	11.79	Intergenic	162870	NM_001277170	XM_006501849	ENSMUSG00000033882	Rbm46	RNA binding motif protein 46	protein-coding
MACS_peak_1886	chr3	82998078	82998281	203	11.79	Intergenic	138720	NM_016784	NM_016784	ENSMUSG00000027998	Plrg1	pleiotropic regulator 1, PRL1 homolog (Arabidopsis)	protein-coding
MACS_peak_1887	chr3	85525670	85525930	260	14.15	intron (NM_172682, intron 4 of 11)	24331	NM_172682	XM_006501333	ENSMUSG00000051000	Fam160a1	family with sequence similarity 160, member A1	protein-coding
MACS_peak_1888	chr3	86233646	86233953	307	11.38	intron (NM_001077688, intron 36 of 54)	118405	NM_011839	NM_011839	ENSMUSG00000057777	Mab21l2	mab-21-like 2 (C. elegans)	protein-coding
MACS_peak_1889	chr3	86491749	86492189	440	18.12	intron (NM_001077688, intron 47 of 54)	-139764	NM_011839	NM_011839	ENSMUSG00000057777	Mab21l2	mab-21-like 2 (C. elegans)	protein-coding
MACS_peak_189	chr1	173473082	173473375	293	5.88	Intergenic	-7804	NM_010584	XM_006496676	ENSMUSG00000038209	Itln1	intelectin 1 (galactofuranose binding)	protein-coding
MACS_peak_1890	chr3	87975789	87976005	216	12.78	non-coding (NR_045997, exon 3 of 3)	5810	NR_045997	NR_045997	ENSMUSG00000096935	1700113A16Rik	RIKEN cDNA 1700113A16 gene	ncRNA
MACS_peak_1891	chr3	88105375	88105611	236	7.45	intron (NM_009836, intron 4 of 13)	4436	NM_009836	NM_009836	ENSMUSG00000001416	Cct3	chaperonin containing Tcp1, subunit 3 (gamma)	protein-coding
MACS_peak_1892	chr3	89586397	89586704	307	17.89	3' UTR (NM_027315, exon 13 of 13)	9020	NM_027315	NM_027315	ENSMUSG00000042572	Ube2q1	ubiquitin-conjugating enzyme E2Q (putative) 1	protein-coding
MACS_peak_1893	chr3	89810136	89810250	114	27.79	3' UTR (NM_001165988, exon 25 of 25)	7511	NR_045749	NR_045749		Gm19710	predicted gene, 19710	ncRNA
MACS_peak_1894	chr3	92904094	92904335	241	16.51	Intergenic	26772	NM_001177694	NM_001034860		Gm4858	predicted gene 4858	protein-coding
MACS_peak_1895	chr3	96014713	96014962	249	6.15	Intergenic	-9001	NM_178213	NM_178213	ENSMUSG00000063689	Hist2h2ab	histone cluster 2, H2ab	protein-coding
MACS_peak_1896	chr3	97651669	97651959	290	13.47	intron (NM_001039376, intron 1 of 46)	20421	NM_177145	XM_006502377	ENSMUSG00000038170	Pde4dip	phosphodiesterase 4D interacting protein (myomegalin)	protein-coding
MACS_peak_1897	chr3	99784986	99785315	329	8.64	intron (NM_028892, intron 4 of 48)	95811	NM_028892	NM_028892	ENSMUSG00000027867	Spag17	sperm associated antigen 17	protein-coding
MACS_peak_1898	chr3	101272206	101272386	180	9	Intergenic	91248	NM_207205	XM_006502342	ENSMUSG00000042035	Igsf3	immunoglobulin superfamily, member 3	protein-coding
MACS_peak_1899	chr3	101380038	101380253	215	9.53	TTS (NM_144900)	28484	NM_144900	NM_144900	ENSMUSG00000033161	Atp1a1	ATPase, Na+/K+ transporting, alpha 1 polypeptide	protein-coding
MACS_peak_19	chr1	24197678	24197888	210	9.09	intron (NM_007740, intron 5 of 37)	13334	NM_007740	XM_006495648	ENSMUSG00000026147	Col9a1	collagen, type IX, alpha 1	protein-coding
MACS_peak_190	chr1	175156401	175156611	210	9.43	intron (NM_010184, intron 2 of 4)	854	NM_010184	XM_006496655	ENSMUSG00000005339	Fcer1a	Fc receptor, IgE, high affinity I, alpha polypeptide	protein-coding
MACS_peak_1900	chr3	101415549	101415902	353	6.54	Intergenic	-7096	NM_144900	NM_144900	ENSMUSG00000033161	Atp1a1	ATPase, Na+/K+ transporting, alpha 1 polypeptide	protein-coding
MACS_peak_1901	chr3	101521793	101522167	374	14.25	Intergenic	-113350	NM_144900	NM_144900	ENSMUSG00000033161	Atp1a1	ATPase, Na+/K+ transporting, alpha 1 polypeptide	protein-coding
MACS_peak_1902	chr3	102861953	102862140	187	10.9	promoter-TSS (NM_010937)	-161	NM_010937	XM_006501118	ENSMUSG00000027852	Nras	neuroblastoma ras oncogene	protein-coding
MACS_peak_1903	chr3	103059499	103059720	221	11.79	Intergenic	-23606	NM_053170	XR_375607	ENSMUSG00000033014	Trim33	tripartite motif-containing 33	protein-coding
MACS_peak_1904	chr3	103162510	103162739	229	16.51	TTS (NM_001079830)	79409	NM_001079830	XR_375607	ENSMUSG00000033014	Trim33	tripartite motif-containing 33	protein-coding
MACS_peak_1905	chr3	103327912	103328203	291	12.35	Intergenic	-51147	NM_001276679	XM_006501704	ENSMUSG00000027849	Syt6	synaptotagmin VI	protein-coding
MACS_peak_1906	chr3	104120446	104120615	169	13.56	Intergenic	-96202	NM_001159354	NM_001159354	ENSMUSG00000052539	Magi3	membrane associated guanylate kinase, WW and PDZ domain containing 3	protein-coding
MACS_peak_1907	chr3	107296548	107296736	188	8.55	intron (NM_172271, intron 4 of 11)	24294	NM_172271	XM_006501405	ENSMUSG00000027894	Slc6a17	solute carrier family 6 (neurotransmitter transporter), member 17	protein-coding
MACS_peak_1908	chr3	107465983	107466255	272	21.23	TTS (NM_145542)	-31491	NM_153563	NM_153563	ENSMUSG00000014601	Strip1	striatin interacting protein 1	protein-coding
MACS_peak_1909	chr3	108705719	108705886	167	14.15	TTS (NM_025845)	8819	NM_025845	XM_006501914	ENSMUSG00000027881	Prpf38b	PRP38 pre-mRNA processing factor 38 (yeast) domain containing B	protein-coding
MACS_peak_191	chr1	175905137	175905430	293	11.79	intron (NM_011940, intron 2 of 6)	7691	NM_008327	NM_008327	ENSMUSG00000026535	Ifi202b	interferon activated gene 202B	protein-coding
MACS_peak_1910	chr3	110490421	110490648	227	11.79	Intergenic	-436618	NR_024139	NM_178891	ENSMUSG00000049300	Prmt6	protein arginine N-methyltransferase 6	protein-coding
MACS_peak_1911	chr3	110596403	110596624	221	14.15	Intergenic	-542597	NR_024139	NM_178891	ENSMUSG00000049300	Prmt6	protein arginine N-methyltransferase 6	protein-coding
MACS_peak_1912	chr3	110658141	110658380	239	11.79	Intergenic	-604344	NR_024139	NM_178891	ENSMUSG00000049300	Prmt6	protein arginine N-methyltransferase 6	protein-coding
MACS_peak_1913	chr3	112172146	112172371	225	14.15	Intergenic	487438	NR_045362	NR_045362		Gm6602	predicted gene 6602	ncRNA
MACS_peak_1914	chr3	112194693	112194910	217	9.43	Intergenic	509981	NR_045362	NR_045362		Gm6602	predicted gene 6602	ncRNA
MACS_peak_1915	chr3	112734122	112734308	186	9.43	Intergenic	225430	NM_001190404	NM_001190403		Amy2b	amylase 2b	protein-coding
MACS_peak_1916	chr3	113027202	113027390	188	14.15	Intergenic	34321	NM_001042711	XM_006543814	ENSMUSG00000074268	Amy2a5	amylase 2a5	protein-coding
MACS_peak_1917	chr3	113544972	113545176	204	11.79	Intergenic	-188384	NM_007729	XM_006500969	ENSMUSG00000027966	Col11a1	collagen, type XI, alpha 1	protein-coding
MACS_peak_1918	chr3	113923205	113923397	192	11.79	TTS (NM_007729)	189843	NM_007729	XM_006500969	ENSMUSG00000027966	Col11a1	collagen, type XI, alpha 1	protein-coding
MACS_peak_1919	chr3	114164409	114164628	219	9.43	Intergenic	431061	NM_007729	XM_006500969	ENSMUSG00000027966	Col11a1	collagen, type XI, alpha 1	protein-coding
MACS_peak_192	chr1	177356666	177356853	187	18.48	intron (NM_001199003, intron 2 of 17)	65916	NM_011880	XM_006496828		Rgs7	regulator of G protein signaling 7	protein-coding
MACS_peak_1920	chr3	115170657	115170840	183	9.43	Intergenic	247224	NM_007901	NM_007901	ENSMUSG00000045092	S1pr1	sphingosine-1-phosphate receptor 1	protein-coding
MACS_peak_1921	chr3	115450007	115450210	203	16.51	Intergenic	-32136	NM_007901	NM_007901	ENSMUSG00000045092	S1pr1	sphingosine-1-phosphate receptor 1	protein-coding
MACS_peak_1922	chr3	116171995	116172219	224	12.15	Intergenic	38986	NM_025517	XM_006501883	ENSMUSG00000000339	Rtca	RNA 3'-terminal phosphate cyclase	protein-coding
MACS_peak_1923	chr3	117698349	117698561	212	9.43	Intergenic	-126601	NM_029655	NM_001190156	ENSMUSG00000028007	Snx7	sorting nexin 7	protein-coding
MACS_peak_1924	chr3	117848743	117848926	183	11.79	Intergenic	-276981	NM_029655	NM_001190156	ENSMUSG00000028007	Snx7	sorting nexin 7	protein-coding
MACS_peak_1925	chr3	118031344	118031594	250	14.15	Intergenic	-105306	NR_029551	NR_029551		Mir137	microRNA 137	ncRNA
MACS_peak_1926	chr3	118378405	118378606	201	9.43	intron (NM_170778, intron 3 of 22)	113410	NM_170778	XM_006502422	ENSMUSG00000033308	Dpyd	dihydropyrimidine dehydrogenase	protein-coding
MACS_peak_1927	chr3	118928876	118929089	213	9.43	intron (NM_170778, intron 18 of 22)	557323	NM_019550	XM_006501731	ENSMUSG00000028134	Ptbp2	polypyrimidine tract binding protein 2	protein-coding
MACS_peak_1928	chr3	119170801	119171009	208	11.79	Intergenic	315401	NM_019550	XM_006501731	ENSMUSG00000028134	Ptbp2	polypyrimidine tract binding protein 2	protein-coding
MACS_peak_1929	chr3	120127444	120127680	236	11.79	Intergenic	-641256	NM_019550	XM_006501731	ENSMUSG00000028134	Ptbp2	polypyrimidine tract binding protein 2	protein-coding
MACS_peak_193	chr1	177356859	177357107	248	9.43	intron (NM_001199003, intron 2 of 17)	65693	NM_011880	XM_006496828		Rgs7	regulator of G protein signaling 7	protein-coding
MACS_peak_1930	chr3	121161718	121161942	224	8.94	TTS (NM_145394)	32371	NM_028044	NM_028044	ENSMUSG00000053931	Cnn3	calponin 3, acidic	protein-coding
MACS_peak_1931	chr3	121512090	121512343	253	9.43	intron (NM_008991, intron 1 of 22)	5916	NM_008991	XM_006501152	ENSMUSG00000028127	Abcd3	ATP-binding cassette, sub-family D (ALD), member 3	protein-coding
MACS_peak_1932	chr3	122444809	122444993	184	11.36	intron (NM_153422, intron 1 of 20)	12825	NM_153422	XM_006501481	ENSMUSG00000053965	Pde5a	phosphodiesterase 5A, cGMP-specific	protein-coding
MACS_peak_1933	chr3	122879435	122879888	453	8.42	intron (NM_080451, intron 1 of 4)	59405	NM_080451	XM_006500923	ENSMUSG00000050315	Synpo2	synaptopodin 2	protein-coding
MACS_peak_1934	chr3	123293324	123293521	197	9.43	intron (NM_031186, intron 5 of 12)	81887	NM_031186	XM_006502370	ENSMUSG00000027977	Ndst3	N-deacetylase/N-sulfotransferase (heparan glucosaminyl) 3	protein-coding
MACS_peak_1935	chr3	123615038	123615244	206	14.15	Intergenic	-239831	NM_031186	XM_006502370	ENSMUSG00000027977	Ndst3	N-deacetylase/N-sulfotransferase (heparan glucosaminyl) 3	protein-coding
MACS_peak_1936	chr3	124447146	124447338	192	11.79	Intergenic	-163233	NR_015460	NR_015460	ENSMUSG00000039174	1700003H04Rik	RIKEN cDNA 1700003H04 gene	ncRNA
MACS_peak_1937	chr3	125680008	125680292	284	14.15	Intergenic	-38682	NM_011674	XM_006501309	ENSMUSG00000032854	Ugt8a	UDP galactosyltransferase 8A	protein-coding
MACS_peak_1938	chr3	127059650	127060101	451	13.37	Intergenic	-188270	NR_030403	NR_030403	ENSMUSG00000076252	Mir302b	microRNA 302b	ncRNA
MACS_peak_1939	chr3	128223816	128224025	209	11.79	Intergenic	-289398	NR_045704	NR_045704		D030025E07Rik	RIKEN cDNA D030025E07 gene	ncRNA
MACS_peak_194	chr1	177361911	177362186	275	9.67	intron (NM_001199003, intron 2 of 17)	60627	NM_011880	XM_006496828		Rgs7	regulator of G protein signaling 7	protein-coding
MACS_peak_1940	chr3	128735148	128735371	223	11.79	Intergenic	-167536	NM_001286942	XM_006501131	ENSMUSG00000028023	Pitx2	paired-like homeodomain transcription factor 2	protein-coding
MACS_peak_1941	chr3	130259325	130259521	196	9.43	intron (NM_001244952, intron 23 of 35)	-60943	NM_001163587	NM_001163587	ENSMUSG00000019232	Etnppl	ethanolamine phosphate phospholyase	protein-coding
MACS_peak_1942	chr3	133761724	133761971	247	14.15	Intergenic	-137611	NM_001004367	XM_006501561	ENSMUSG00000044365	Cxxc4	CXXC finger 4	protein-coding
MACS_peak_1943	chr3	134270280	134270492	212	14.15	Intergenic	-183787	NR_040600	NR_040600		4930539C22Rik	RIKEN cDNA 4930539C22 gene	ncRNA
MACS_peak_1944	chr3	134507312	134507584	272	14.15	intron (NM_021382, intron 1 of 4)	15477	NM_021382	NM_021382	ENSMUSG00000028172	Tacr3	tachykinin receptor 3	protein-coding
MACS_peak_1945	chr3	136599003	136599218	215	11.79	TTS (NM_008913)	265377	NM_008913	XM_006501136	ENSMUSG00000028161	Ppp3ca	protein phosphatase 3, catalytic subunit, alpha isoform	protein-coding
MACS_peak_1946	chr3	136767546	136767864	318	16.21	Intergenic	-236337	NM_001163522	XM_006501842	ENSMUSG00000054690	Emcn	endomucin	protein-coding
MACS_peak_1947	chr3	136977232	136977453	221	9.43	Intergenic	-26699	NM_001163522	XM_006501842	ENSMUSG00000054690	Emcn	endomucin	protein-coding
MACS_peak_1948	chr3	139287539	139287724	185	14.15	intron (NM_198659, intron 12 of 13)	-403581	NR_105798	NR_105798	ENSMUSG00000099169	Mirlet7j	microRNA let-7j	ncRNA
MACS_peak_1949	chr3	139301658	139301870	212	9.43	intron (NM_198659, intron 12 of 13)	-389449	NR_105798	NR_105798	ENSMUSG00000099169	Mirlet7j	microRNA let-7j	ncRNA
MACS_peak_195	chr1	177949846	177950043	197	11.79	intron (NM_001195816, intron 5 of 9)	139036	NM_012012	XM_006496862	ENSMUSG00000039748	Exo1	exonuclease 1	protein-coding
MACS_peak_1950	chr3	140880255	140880492	237	11.79	Intergenic	-5055	NM_008811	NM_008811	ENSMUSG00000047674	Pdha2	pyruvate dehydrogenase E1 alpha 2	protein-coding
MACS_peak_1951	chr3	141157958	141158174	216	9.43	intron (NM_009472, intron 1 of 15)	29538	NM_009472	XM_006501311	ENSMUSG00000059921	Unc5c	unc-5 homolog C (C. elegans)	protein-coding
MACS_peak_1952	chr3	141364288	141364555	267	11.79	intron (NM_009472, intron 2 of 15)	230130	NM_001277218	XM_006500939	ENSMUSG00000052430	Bmpr1b	bone morphogenetic protein receptor, type 1B	protein-coding
MACS_peak_1953	chr3	141397018	141397252	234	9.43	intron (NM_009472, intron 4 of 15)	197417	NM_001277218	XM_006500939	ENSMUSG00000052430	Bmpr1b	bone morphogenetic protein receptor, type 1B	protein-coding
MACS_peak_1954	chr3	141796849	141797054	205	9.43	intron (NM_001277216, intron 1 of 11)	35240	NM_001277217	XM_006500939	ENSMUSG00000052430	Bmpr1b	bone morphogenetic protein receptor, type 1B	protein-coding
MACS_peak_1955	chr3	141913333	141913582	249	14.15	intron (NM_001190852, intron 12 of 15)	-81266	NM_001277216	XM_006500939	ENSMUSG00000052430	Bmpr1b	bone morphogenetic protein receptor, type 1B	protein-coding
MACS_peak_1956	chr3	142977357	142977706	349	14.15	Intergenic	71513	NR_040551	NR_040551		A830019L24Rik	RIKEN cDNA A830019L24 gene	ncRNA
MACS_peak_1957	chr3	143851506	143851658	152	10.59	TTS (NM_001161770)	13714	NM_001161770	NM_001161769	ENSMUSG00000028266	Lmo4	LIM domain only 4	protein-coding
MACS_peak_1958	chr3	144362455	144362676	221	9.43	intron (NM_019464, intron 5 of 8)	20733	NM_001282042	XM_006501716		Sh3glb1	SH3-domain GRB2-like B1 (endophilin)	protein-coding
MACS_peak_1959	chr3	144732112	144732335	223	8.72	Intergenic	29781	NM_178697	XM_006501432	ENSMUSG00000036960	Clca5	chloride channel calcium activated 5	protein-coding
MACS_peak_196	chr1	180258655	180258918	263	44.83	3' UTR (NM_016805, exon 14 of 14)	9128	NM_016805	XR_373612	ENSMUSG00000039630	Hnrnpu	heterogeneous nuclear ribonucleoprotein U	protein-coding
MACS_peak_1960	chr3	145856322	145856508	186	7.72	intron (NM_001005846, intron 13 of 13)	-27510	NM_022983	NM_022983	ENSMUSG00000036832	Lpar3	lysophosphatidic acid receptor 3	protein-coding
MACS_peak_1961	chr3	146820248	146820703	455	17.65	Intergenic	305145	NM_027594	XM_006502086	ENSMUSG00000036745	Ttll7	tubulin tyrosine ligase-like family, member 7	protein-coding
MACS_peak_1962	chr3	146850871	146851083	212	11.79	Intergenic	335646	NM_027594	XM_006502086	ENSMUSG00000036745	Ttll7	tubulin tyrosine ligase-like family, member 7	protein-coding
MACS_peak_1963	chr3	146851431	146851652	221	9.43	Intergenic	336211	NM_027594	XM_006502086	ENSMUSG00000036745	Ttll7	tubulin tyrosine ligase-like family, member 7	protein-coding
MACS_peak_1964	chr3	147316170	147316388	218	8.72	Intergenic	800948	NM_027594	XM_006502086	ENSMUSG00000036745	Ttll7	tubulin tyrosine ligase-like family, member 7	protein-coding
MACS_peak_1965	chr3	148933677	148933883	206	9.43	Intergenic	-3921	NR_040591	NR_040591		Gm1653	predicted gene 1653	ncRNA
MACS_peak_1966	chr3	148936573	148936749	176	11.79	Intergenic	-1040	NR_040591	NR_040591		Gm1653	predicted gene 1653	ncRNA
MACS_peak_1967	chr3	149065304	149065544	240	9.43	Intergenic	127723	NR_040591	NR_040591		Gm1653	predicted gene 1653	ncRNA
MACS_peak_1968	chr3	149233727	149233911	184	11.79	Intergenic	296118	NR_040591	NR_040591		Gm1653	predicted gene 1653	ncRNA
MACS_peak_1969	chr3	151537039	151537222	183	9.43	Intergenic	-36639	NM_008966	NM_008966	ENSMUSG00000028036	Ptgfr	prostaglandin F receptor	protein-coding
MACS_peak_197	chr1	180259059	180259398	339	14.66	3' UTR (NM_016805, exon 14 of 14)	8686	NM_016805	XR_373612	ENSMUSG00000039630	Hnrnpu	heterogeneous nuclear ribonucleoprotein U	protein-coding
MACS_peak_1970	chr3	151684347	151684523	176	16.51	Intergenic	144429	NM_016867	NM_016867		Gipc2	GIPC PDZ domain containing family, member 2	protein-coding
MACS_peak_1971	chr3	151895509	151895829	320	35.57	3' UTR (NM_057172, exon 20 of 20)	22247	NM_057172	XM_006501660	ENSMUSG00000028034	Fubp1	far upstream element (FUSE) binding protein 1	protein-coding
MACS_peak_1972	chr3	152181129	152181415	286	8.42	intron (NM_001081277, intron 8 of 13)	121614	NM_198416	XM_006500848	ENSMUSG00000039068	Zzz3	zinc finger, ZZ domain containing 3	protein-coding
MACS_peak_1973	chr3	154296058	154296309	251	11.58	Intergenic	-36122	NM_172474	XR_375504	ENSMUSG00000047583	Tyw3	tRNA-yW synthesizing protein 3 homolog (S. cerevisiae)	protein-coding
MACS_peak_1974	chr3	155510394	155510594	200	9.43	Intergenic	-128824	NR_040553	NR_040553		9330178D15Rik	RIKEN cDNA 9330178D15 gene	ncRNA
MACS_peak_1975	chr3	156136723	156136940	217	9.43	Intergenic	87819	NR_040398	NR_040398	ENSMUSG00000085084	4930570G19Rik	RIKEN cDNA 4930570G19 gene	ncRNA
MACS_peak_1976	chr3	156295343	156295566	223	11.79	intron (NM_001039094, intron 1 of 6)	70697	NM_001039094	XM_006501576	ENSMUSG00000040037	Negr1	neuronal growth regulator 1	protein-coding
MACS_peak_1977	chr3	156495677	156495879	202	9.43	intron (NM_001039094, intron 1 of 6)	271020	NM_001039094	XM_006501576	ENSMUSG00000040037	Negr1	neuronal growth regulator 1	protein-coding
MACS_peak_1978	chr3	156963988	156964189	201	9.43	intron (NM_001039094, intron 6 of 6)	-233272	NM_017381	NM_017381	ENSMUSG00000028180	Zranb2	zinc finger, RAN-binding domain containing 2	protein-coding
MACS_peak_1979	chr3	157756074	157756286	212	11.79	intron (NM_001081358, intron 27 of 27)	56513	NM_024194	XM_006501925	ENSMUSG00000063052	Lrrc40	leucine rich repeat containing 40	protein-coding
MACS_peak_198	chr1	180260760	180260970	210	7.78	exon (NM_016805, exon 11 of 14)	7050	NM_016805	XR_373612	ENSMUSG00000039630	Hnrnpu	heterogeneous nuclear ribonucleoprotein U	protein-coding
MACS_peak_1980	chr3	158226883	158227086	203	9.15	Intergenic	-1800	NM_001081358	XM_006501502	ENSMUSG00000028176	Lrrc7	leucine rich repeat containing 7	protein-coding
MACS_peak_1981	chr3	159036158	159036374	216	14.15	Intergenic	-122131	NM_001172092	XM_006502257	ENSMUSG00000028175	Depdc1a	DEP domain containing 1a	protein-coding
MACS_peak_1982	chr4	3016646	3018423	1777	6.45	Intergenic	-81695	NM_001167534	NM_001167534		Vmn1r2	vomeronasal 1 receptor 2	protein-coding
MACS_peak_1983	chr4	4180992	4181375	383	14.15	Intergenic	-115592	NM_001002927	XM_006537675	ENSMUSG00000045573	Penk	preproenkephalin	protein-coding
MACS_peak_1984	chr4	4229856	4230040	184	14.15	Intergenic	-164356	NM_001002927	XM_006537675	ENSMUSG00000045573	Penk	preproenkephalin	protein-coding
MACS_peak_1985	chr4	4521447	4521670	223	11.79	Intergenic	-64954	NM_001277919	NM_001277919		Gm11780	predicted gene 11780	protein-coding
MACS_peak_1986	chr4	4758444	4758681	237	14.15	Intergenic	-38110	NM_177730	NM_177730		Impad1	inositol monophosphatase domain containing 1	protein-coding
MACS_peak_1987	chr4	6047893	6048108	215	11.79	Intergenic	-70251	NM_026534	NM_026534		Ubxn2b	UBX domain protein 2B	protein-coding
MACS_peak_1988	chr4	7073199	7073500	301	11.79	Intergenic	-155480	NM_145711	XM_006537944	ENSMUSG00000041272	Tox	thymocyte selection-associated high mobility group box	protein-coding
MACS_peak_1989	chr4	7117901	7118357	456	21.23	Intergenic	-200259	NM_145711	XM_006537944	ENSMUSG00000041272	Tox	thymocyte selection-associated high mobility group box	protein-coding
MACS_peak_199	chr1	181816955	181817155	200	11.58	Intergenic	-74165	NM_001033285	XM_006496801	ENSMUSG00000026490	Cdc42bpa	CDC42 binding protein kinase alpha	protein-coding
MACS_peak_1990	chr4	7525223	7525425	202	14.15	Intergenic	37489	NR_040645	NR_040645	ENSMUSG00000086070	8430436N08Rik	RIKEN cDNA 8430436N08 gene	ncRNA
MACS_peak_1991	chr4	7610454	7610626	172	16.51	Intergenic	122705	NR_040645	NR_040645	ENSMUSG00000086070	8430436N08Rik	RIKEN cDNA 8430436N08 gene	ncRNA
MACS_peak_1992	chr4	9520716	9520998	282	10.59	intron (NM_001177854, intron 10 of 11)	50007	NM_001177853	XM_006538148	ENSMUSG00000028207	Asph	aspartate-beta-hydroxylase	protein-coding
MACS_peak_1993	chr4	11664823	11665110	287	9.5	Intergenic	-20337	NM_019753	XM_006537583	ENSMUSG00000028217	Cdh17	cadherin 17	protein-coding
MACS_peak_1994	chr4	12522872	12523204	332	10.11	Intergenic	-310946	NM_173746	NM_001171801		Triqk	triple QxxK/R motif containing	protein-coding
MACS_peak_1995	chr4	12561785	12562013	228	9.43	Intergenic	-272085	NM_173746	NM_001171801		Triqk	triple QxxK/R motif containing	protein-coding
MACS_peak_1996	chr4	12802977	12803295	318	16.51	Intergenic	-30848	NM_173746	NM_001171801		Triqk	triple QxxK/R motif containing	protein-coding
MACS_peak_1997	chr4	12860386	12860627	241	11.79	intron (NM_173746, intron 2 of 4)	26523	NM_001171801	NM_001171801		Triqk	triple QxxK/R motif containing	protein-coding
MACS_peak_1998	chr4	13434148	13434374	226	8.37	Intergenic	-236188	NM_001111026	XM_006537568	ENSMUSG00000006586	Runx1t1	runt-related transcription factor 1; translocated to, 1 (cyclin D-related)	protein-coding
MACS_peak_1999	chr4	13562406	13562605	199	9.43	Intergenic	-107943	NM_001111026	XM_006537568	ENSMUSG00000006586	Runx1t1	runt-related transcription factor 1; translocated to, 1 (cyclin D-related)	protein-coding
MACS_peak_2	chr1	6270606	6270821	215	11.79	Intergenic	65971	NM_009826	XM_006495443	ENSMUSG00000025907	Rb1cc1	RB1-inducible coiled-coil 1	protein-coding
MACS_peak_20	chr1	24808293	24808482	189	9.43	intron (NM_026719, intron 14 of 15)	123005	NM_026719	XM_006496240	ENSMUSG00000073725	Lmbrd1	LMBR1 domain containing 1	protein-coding
MACS_peak_200	chr1	183107242	183107447	205	10.13	3' UTR (NM_145514, exon 14 of 14)	26283	NM_030131	NM_030131	ENSMUSG00000062169	Cnih4	cornichon homolog 4 (Drosophila)	protein-coding
MACS_peak_2000	chr4	14166463	14166692	229	11.79	Intergenic	382347	NM_145947	XM_006537722	ENSMUSG00000040569	Slc26a7	solute carrier family 26, member 7	protein-coding
MACS_peak_2001	chr4	15275863	15276080	217	11.79	Intergenic	83005	NM_181401	NM_181401	ENSMUSG00000043252	Tmem64	transmembrane protein 64	protein-coding
MACS_peak_2002	chr4	17946922	17947113	191	18.87	intron (NM_019724, intron 4 of 9)	166389	NM_019724	XM_006537641	ENSMUSG00000028226	Mmp16	matrix metallopeptidase 16	protein-coding
MACS_peak_2003	chr4	18047021	18047231	210	9.43	Intergenic	266497	NM_019724	XM_006537641	ENSMUSG00000028226	Mmp16	matrix metallopeptidase 16	protein-coding
MACS_peak_2004	chr4	18502970	18503182	212	9.43	Intergenic	-704921	NM_013927	XM_006537979	ENSMUSG00000056494	Cngb3	cyclic nucleotide gated channel beta 3	protein-coding
MACS_peak_2005	chr4	20583363	20583584	221	11.79	intron (NM_172987, intron 1 of 4)	122341	NM_172987	XM_006537951	ENSMUSG00000055761	Nkain3	Na+/K+ transporting ATPase interacting 3	protein-coding
MACS_peak_2006	chr4	21801234	21801452	218	18.53	exon (NM_025669, exon 11 of 12)	-5479	NM_172687	XM_006537808	ENSMUSG00000028247	Coq3	coenzyme Q3 homolog, methyltransferase (yeast)	protein-coding
MACS_peak_2007	chr4	21802285	21802405	120	18.87	3' UTR (NM_025669, exon 12 of 12)	-4477	NM_172687	XM_006537808	ENSMUSG00000028247	Coq3	coenzyme Q3 homolog, methyltransferase (yeast)	protein-coding
MACS_peak_2008	chr4	21878517	21878865	348	11.79	intron (NM_175234, intron 3 of 5)	20218	NM_175234	XM_006538340		Faxc	failed axon connections homolog (Drosophila)	protein-coding
MACS_peak_2009	chr4	23613602	23613794	192	11.79	Intergenic	-809911	NM_199467	XM_006537730	ENSMUSG00000045751	Mms22l	MMS22-like, DNA repair protein	protein-coding
MACS_peak_201	chr1	184629963	184630195	232	8.01	Intergenic	49232	NM_001033547	NM_001033547	ENSMUSG00000043429	4922505E12Rik	RIKEN cDNA 4922505E12 gene	protein-coding
MACS_peak_2010	chr4	24101952	24102160	208	11.79	Intergenic	-321553	NM_199467	XM_006537730	ENSMUSG00000045751	Mms22l	MMS22-like, DNA repair protein	protein-coding
MACS_peak_2011	chr4	24276457	24276673	216	9.43	Intergenic	-147044	NM_199467	XM_006537730	ENSMUSG00000045751	Mms22l	MMS22-like, DNA repair protein	protein-coding
MACS_peak_2012	chr4	25718824	25719056	232	11.79	intron (NM_010243, intron 1 of 2)	8210	NM_010243	NM_010243	ENSMUSG00000055373	Fut9	fucosyltransferase 9	protein-coding
MACS_peak_2013	chr4	27882293	27882536	243	14.15	Intergenic	-857880	NM_001122889	XM_006537605	ENSMUSG00000028289	Epha7	Eph receptor A7	protein-coding
MACS_peak_2014	chr4	28103952	28104293	341	9.66	Intergenic	-636172	NM_001122889	XM_006537605	ENSMUSG00000028289	Epha7	Eph receptor A7	protein-coding
MACS_peak_2015	chr4	28747713	28747936	223	11.79	intron (NM_001122889, intron 2 of 9)	7530	NM_010141	XM_006537605	ENSMUSG00000028289	Epha7	Eph receptor A7	protein-coding
MACS_peak_2016	chr4	29844618	29844824	206	11.79	Intergenic	-747025	NR_040655	NR_040655		4930556G01Rik	RIKEN cDNA 4930556G01 gene	ncRNA
MACS_peak_2017	chr4	29899330	29899551	221	11.79	Intergenic	-692305	NR_040655	NR_040655		4930556G01Rik	RIKEN cDNA 4930556G01 gene	ncRNA
MACS_peak_2018	chr4	30975925	30976163	238	9.43	Intergenic	384298	NR_040655	NR_040655		4930556G01Rik	RIKEN cDNA 4930556G01 gene	ncRNA
MACS_peak_2019	chr4	31965176	31965374	198	12.22	Intergenic	-85807	NM_009316	XM_006537948	ENSMUSG00000028284	Map3k7	mitogen-activated protein kinase kinase kinase 7	protein-coding
MACS_peak_202	chr1	186150344	186150639	295	10.07	Intergenic	231078	NR_040472	NR_040472		1700112H15Rik	RIKEN cDNA 1700112H15 gene	ncRNA
MACS_peak_2020	chr4	31965628	31965920	292	10.12	Intergenic	-85308	NM_009316	XM_006537948	ENSMUSG00000028284	Map3k7	mitogen-activated protein kinase kinase kinase 7	protein-coding
MACS_peak_2021	chr4	33532605	33532820	215	11.79	intron (NM_011884, intron 14 of 15)	7657	NR_106198	NR_106198		Mir8118	microRNA mir-8118	ncRNA
MACS_peak_2022	chr4	33860006	33860264	258	16.51	Intergenic	-151472	NM_007726	XM_006537591	ENSMUSG00000044288	Cnr1	cannabinoid receptor 1 (brain)	protein-coding
MACS_peak_2023	chr4	34212820	34213086	266	14.15	Intergenic	-75911	NM_026293	XM_006538207	ENSMUSG00000028264	Spaca1	sperm acrosome associated 1	protein-coding
MACS_peak_2024	chr4	34215345	34215696	351	8.23	Intergenic	-78479	NM_026293	XM_006538207	ENSMUSG00000028264	Spaca1	sperm acrosome associated 1	protein-coding
MACS_peak_2025	chr4	34238932	34239151	219	9.43	Intergenic	-102000	NM_026293	XM_006538207	ENSMUSG00000028264	Spaca1	sperm acrosome associated 1	protein-coding
MACS_peak_2026	chr4	34882958	34883115	157	35.38	Intergenic	-24307	NR_040652	NR_040652	ENSMUSG00000085824	2410114N07Rik	RIKEN cDNA 2410114N07 gene	ncRNA
MACS_peak_2027	chr4	35779162	35779374	212	9.43	intron (NM_175516, intron 1 of 2)	13177	NM_175516	XM_006537901	ENSMUSG00000045083	Lingo2	leucine rich repeat and Ig domain containing 2	protein-coding
MACS_peak_2028	chr4	37193679	37193900	221	14.15	Intergenic	-295013	NM_001165999	XM_006537901	ENSMUSG00000045083	Lingo2	leucine rich repeat and Ig domain containing 2	protein-coding
MACS_peak_2029	chr4	37692845	37693054	209	14.15	Intergenic	-794173	NM_001165999	XM_006537901	ENSMUSG00000045083	Lingo2	leucine rich repeat and Ig domain containing 2	protein-coding
MACS_peak_203	chr1	187040557	187040817	260	21.23	intron (NM_001163754, intron 1 of 34)	12640	NM_001163754	XM_006497216	ENSMUSG00000039318	Rab3gap2	RAB3 GTPase activating protein subunit 2	protein-coding
MACS_peak_2030	chr4	38459553	38459729	176	11.79	Intergenic	-937685	NM_001081095	NM_001081095	ENSMUSG00000028287	1700009N14Rik	RIKEN cDNA 1700009N14 gene	protein-coding
MACS_peak_2031	chr4	40196892	40197079	187	14.15	Intergenic	-10128	NM_172689	NM_172689		Ddx58	DEAD (Asp-Glu-Ala-Asp) box polypeptide 58	protein-coding
MACS_peak_2032	chr4	43172798	43172984	186	11.79	intron (NM_021468, intron 7 of 39)	100946	NM_021468	XM_006537786	ENSMUSG00000028456	Unc13b	unc-13 homolog B (C. elegans)	protein-coding
MACS_peak_2033	chr4	44907231	44907454	223	9.43	intron (NM_138590, intron 3 of 8)	-86940	NM_080289	XR_390349	ENSMUSG00000035637	Grhpr	glyoxylate reductase/hydroxypyruvate reductase	protein-coding
MACS_peak_2034	chr4	46474540	46474782	242	10.76	intron (NM_130889, intron 2 of 6)	10672	NM_130889	XM_006538205	ENSMUSG00000028333	Anp32b	acidic (leucine-rich) nuclear phosphoprotein 32 family, member B	protein-coding
MACS_peak_2035	chr4	47783212	47783433	221	11.79	Intergenic	-280797	NM_015743	XM_006537655	ENSMUSG00000028341	Nr4a3	nuclear receptor subfamily 4, group A, member 3	protein-coding
MACS_peak_2036	chr4	48300246	48300435	189	14.15	intron (NM_001281977, intron 2 of 16)	7709	NM_001281977	XM_006537626	ENSMUSG00000028344	Invs	inversin	protein-coding
MACS_peak_2037	chr4	48722345	48722499	154	16.51	Intergenic	46036	NM_026509	NM_026509	ENSMUSG00000028348	Murc	muscle-related coiled-coil protein	protein-coding
MACS_peak_2038	chr4	48979935	48980103	168	13.9	Intergenic	-92315	NM_178756	XM_006537968	ENSMUSG00000063446	E130309F12Rik	RIKEN cDNA E130309F12 gene	protein-coding
MACS_peak_2039	chr4	49093122	49093338	216	11.58	intron (NM_178756, intron 1 of 7)	20896	NM_178756	XM_006537968	ENSMUSG00000063446	E130309F12Rik	RIKEN cDNA E130309F12 gene	protein-coding
MACS_peak_204	chr1	188101637	188101841	204	9.43	Intergenic	-160550	NM_146106	NM_146106	ENSMUSG00000039246	Lyplal1	lysophospholipase-like 1	protein-coding
MACS_peak_2040	chr4	50226310	50226511	201	9.43	Intergenic	-367770	NM_001276355	XM_006537913	ENSMUSG00000039579	Grin3a	glutamate receptor ionotropic, NMDA3A	protein-coding
MACS_peak_2041	chr4	50367379	50367577	198	14.15	Intergenic	-508837	NM_001276355	XM_006537913	ENSMUSG00000039579	Grin3a	glutamate receptor ionotropic, NMDA3A	protein-coding
MACS_peak_2042	chr4	51469703	51470006	303	14.15	Intergenic	240305	NM_001162865	XM_006538327	ENSMUSG00000039555	Cylc2	cylicin, basic protein of sperm head cytoskeleton 2	protein-coding
MACS_peak_2043	chr4	51936705	51936955	250	11.79	Intergenic	127152	NR_040668	NR_040668	ENSMUSG00000085515	C630028M04Rik	RIKEN cDNA C630028M04 gene	ncRNA
MACS_peak_2044	chr4	53579465	53579700	235	11.79	intron (NM_133891, intron 15 of 15)	-64760	NM_176966	XM_006537980	ENSMUSG00000054752	Fsd1l	fibronectin type III and SPRY domain containing 1-like	protein-coding
MACS_peak_2045	chr4	53806000	53806203	203	9.43	Intergenic	13525	NM_009317	NM_009317		Tal2	T cell acute lymphocytic leukemia 2	protein-coding
MACS_peak_2046	chr4	53989318	53989549	231	9.75	Intergenic	150517	NM_028053	XM_006538083	ENSMUSG00000028420	Tmem38b	transmembrane protein 38B	protein-coding
MACS_peak_2047	chr4	56470625	56470848	223	11.79	Intergenic	283560	NM_025271	NM_025271	ENSMUSG00000070980	Actl7b	actin-like 7b	protein-coding
MACS_peak_2048	chr4	58490319	58490517	198	8.72	intron (NM_010336, intron 3 of 3)	-36448	NR_037278	NR_037278		Mir3095	microRNA 3095	ncRNA
MACS_peak_2049	chr4	59290395	59290547	152	14.15	Intergenic	17548	NR_105031	NR_105031		LOC101055769	uncharacterized LOC101055769	ncRNA
MACS_peak_205	chr1	188477494	188477692	198	9.91	intron (NM_009367, intron 1 of 6)	52278	NM_009367	XM_006497135	ENSMUSG00000039239	Tgfb2	transforming growth factor, beta 2	protein-coding
MACS_peak_2050	chr4	61138424	61138518	94	6.1	Intergenic	-37735	NM_001200004	XM_006537487	ENSMUSG00000096674	Mup15	major urinary protein 15	protein-coding
MACS_peak_2051	chr4	62005551	62005767	216	9.43	intron (NM_001045528, intron 4 of 27)	15923	NM_001045528	XM_006538033	ENSMUSG00000066151	Fkbp15	FK506 binding protein 15	protein-coding
MACS_peak_2052	chr4	62569233	62569429	196	11.79	Intergenic	-57277	NM_028326	XM_006538279	ENSMUSG00000028358	Zfp618	zinc finger protein 618	protein-coding
MACS_peak_2053	chr4	62586185	62586269	84	10.89	Intergenic	-40381	NM_028326	XM_006538279	ENSMUSG00000028358	Zfp618	zinc finger protein 618	protein-coding
MACS_peak_2054	chr4	64158777	64159159	382	9.99	Intergenic	-450919	NM_011607	XM_006537774	ENSMUSG00000028364	Tnc	tenascin C	protein-coding
MACS_peak_2055	chr4	64287327	64287546	219	11.79	Intergenic	-497771	NM_021362	XM_006537672	ENSMUSG00000028370	Pappa	pregnancy-associated plasma protein A	protein-coding
MACS_peak_2056	chr4	65392604	65392806	202	11.79	intron (NM_207109, intron 12 of 22)	126685	NM_001161782	XM_006538235	ENSMUSG00000051675	Trim32	tripartite motif-containing 32	protein-coding
MACS_peak_2057	chr4	65665161	65665349	188	16.51	intron (NM_207109, intron 5 of 22)	399235	NM_001161782	XM_006538235	ENSMUSG00000051675	Trim32	tripartite motif-containing 32	protein-coding
MACS_peak_2058	chr4	68315286	68315461	175	14.15	Intergenic	300057	NM_019967	NM_019967	ENSMUSG00000028351	Brinp1	bone morphogenic protein/retinoic acid inducible neural specific 1	protein-coding
MACS_peak_2059	chr4	70018912	70019170	258	8.27	intron (NM_145990, intron 7 of 36)	52360	NM_145990	XM_006537744	ENSMUSG00000039298	Cdk5rap2	CDK5 regulatory subunit associated protein 2	protein-coding
MACS_peak_206	chr1	188705548	188705818	270	9.43	Intergenic	-85612	NM_033077	NM_033077	ENSMUSG00000039224	D1Pas1	DNA segment, Chr 1, Pasteur Institute 1	protein-coding
MACS_peak_2060	chr4	70039137	70039408	271	8.42	intron (NM_145990, intron 4 of 36)	32128	NM_145990	XM_006537744	ENSMUSG00000039298	Cdk5rap2	CDK5 regulatory subunit associated protein 2	protein-coding
MACS_peak_2061	chr4	70089825	70090113	288	14.15	Intergenic	-18568	NM_145990	XM_006537744	ENSMUSG00000039298	Cdk5rap2	CDK5 regulatory subunit associated protein 2	protein-coding
MACS_peak_2062	chr4	70123351	70123601	250	11.79	intron (NM_172694, intron 2 of 5)	-52075	NM_145990	XM_006537744	ENSMUSG00000039298	Cdk5rap2	CDK5 regulatory subunit associated protein 2	protein-coding
MACS_peak_2063	chr4	70292753	70292978	225	11.79	Intergenic	-96904	NM_172694	NM_172694		Megf9	multiple EGF-like-domains 9	protein-coding
MACS_peak_2064	chr4	70793911	70794132	221	11.79	Intergenic	-598060	NM_172694	NM_172694		Megf9	multiple EGF-like-domains 9	protein-coding
MACS_peak_2065	chr4	71061272	71061545	273	16.51	Intergenic	800518	NM_001285532	XM_006537758	ENSMUSG00000008305	Tle1	transducin-like enhancer of split 1, homolog of Drosophila E(spl)	protein-coding
MACS_peak_2066	chr4	71501469	71501945	476	30.66	Intergenic	360220	NM_001285532	XM_006537758	ENSMUSG00000008305	Tle1	transducin-like enhancer of split 1, homolog of Drosophila E(spl)	protein-coding
MACS_peak_2067	chr4	72143220	72143441	221	11.79	Intergenic	281053	NR_027923	NR_027923		C630043F03Rik	RIKEN cDNA C630043F03 gene	ncRNA
MACS_peak_2068	chr4	73747204	73747385	181	11.79	intron (NM_001163732, intron 3 of 14)	87788	NM_001163732	XM_006537928	ENSMUSG00000049122	Frmd3	FERM domain containing 3	protein-coding
MACS_peak_2069	chr4	74977237	74977448	211	11.79	Intergenic	-53153	NM_025849	NM_025849	ENSMUSG00000028398	Tmem261	transmembrane protein 261	protein-coding
MACS_peak_207	chr1	189012629	189012818	189	11.79	intron (NM_029067, intron 3 of 6)	26601	NM_029067	XM_006497207	ENSMUSG00000026611	Spata17	spermatogenesis associated 17	protein-coding
MACS_peak_2070	chr4	75667702	75667985	283	13.08	intron (NM_011211, intron 29 of 39)	-743654	NM_025849	NM_025849	ENSMUSG00000028398	Tmem261	transmembrane protein 261	protein-coding
MACS_peak_2071	chr4	75825139	75825554	415	11.79	intron (NM_011211, intron 13 of 39)	-901157	NM_025849	NM_025849	ENSMUSG00000028398	Tmem261	transmembrane protein 261	protein-coding
MACS_peak_2072	chr4	79605220	79605423	203	11.79	Intergenic	-874795	NM_001282014	XM_006537781	ENSMUSG00000005994	Tyrp1	tyrosinase-related protein 1	protein-coding
MACS_peak_2073	chr4	79791193	79791398	205	14.15	Intergenic	-688821	NM_001282014	XM_006537781	ENSMUSG00000005994	Tyrp1	tyrosinase-related protein 1	protein-coding
MACS_peak_2074	chr4	79938250	79938415	165	11.79	Intergenic	-541784	NM_001282014	XM_006537781	ENSMUSG00000005994	Tyrp1	tyrosinase-related protein 1	protein-coding
MACS_peak_2075	chr4	80234382	80234623	241	11.79	Intergenic	-245614	NM_001282014	XM_006537781	ENSMUSG00000005994	Tyrp1	tyrosinase-related protein 1	protein-coding
MACS_peak_2076	chr4	80956883	80957110	227	12.35	intron (NM_010820, intron 27 of 46)	131712	NM_010820	XM_006537642	ENSMUSG00000028402	Mpdz	multiple PDZ domain protein	protein-coding
MACS_peak_2077	chr4	81719794	81720017	223	9.43	intron (NR_040659, intron 1 of 2)	8622	NR_040659	NR_040659	ENSMUSG00000085022	Gm5860	predicted gene 5860	ncRNA
MACS_peak_2078	chr4	82936944	82937195	251	7.8	intron (NM_027238, intron 2 of 19)	33023	NM_027238	XM_006538239	ENSMUSG00000038172	Ttc39b	tetratricopeptide repeat domain 39B	protein-coding
MACS_peak_2079	chr4	83053051	83053239	188	11.79	Intergenic	-10503	NM_029949	XM_006538369	ENSMUSG00000028483	Snapc3	small nuclear RNA activating complex, polypeptide 3	protein-coding
MACS_peak_208	chr1	190159601	190159701	100	9.26	intron (NM_021408, intron 3 of 70)	72934	NM_021408	XM_006497138	ENSMUSG00000026609	Ush2a	Usher syndrome 2A (autosomal recessive, mild)	protein-coding
MACS_peak_2080	chr4	83132226	83132649	423	6.81	promoter-TSS (NM_133948)	-144	NM_133948	XM_006537542	ENSMUSG00000028484	Psip1	PC4 and SFRS1 interacting protein 1	protein-coding
MACS_peak_2081	chr4	83484446	83484621	175	9.75	intron (NM_001081012, intron 25 of 25)	313085	NM_001081012	XM_006537988	ENSMUSG00000052407	Ccdc171	coiled-coil domain containing 171	protein-coding
MACS_peak_2082	chr4	83976666	83976869	203	9.26	intron (NM_172870, intron 4 of 5)	344222	NM_172870	XM_006537929		Bnc2	basonuclin 2	protein-coding
MACS_peak_2083	chr4	83997774	83997992	218	9.43	intron (NM_172870, intron 4 of 5)	323107	NM_172870	XM_006537929		Bnc2	basonuclin 2	protein-coding
MACS_peak_2084	chr4	84477766	84477963	197	14.15	Intergenic	-52348	NM_175275	XM_006538026	ENSMUSG00000038070	Cntln	centlein, centrosomal protein	protein-coding
MACS_peak_2085	chr4	84645333	84645567	234	9.43	intron (NM_175275, intron 10 of 25)	115237	NM_177385	XM_006538026	ENSMUSG00000038070	Cntln	centlein, centrosomal protein	protein-coding
MACS_peak_2086	chr4	85470348	85470564	216	9.43	Intergenic	-229363	NM_029967	XM_006538374	ENSMUSG00000066113	Adamtsl1	ADAMTS-like 1	protein-coding
MACS_peak_2087	chr4	85687466	85687668	202	11.7	Intergenic	-12252	NM_029967	XM_006538374	ENSMUSG00000066113	Adamtsl1	ADAMTS-like 1	protein-coding
MACS_peak_2088	chr4	85883731	85883976	245	11.79	intron (NM_029967, intron 9 of 27)	184035	NM_029967	XM_006538374	ENSMUSG00000066113	Adamtsl1	ADAMTS-like 1	protein-coding
MACS_peak_2089	chr4	86704724	86704992	268	10.41	intron (NM_172426, intron 4 of 10)	169009	NM_001110240	XM_006538342	ENSMUSG00000037996	Slc24a2	solute carrier family 24 (sodium/potassium/calcium exchanger), member 2	protein-coding
MACS_peak_209	chr1	190940832	190941028	196	9.75	Intergenic	-109211	NM_172650	XM_006497143	ENSMUSG00000026608	Kctd3	potassium channel tetramerisation domain containing 3	protein-coding
MACS_peak_2090	chr4	87021824	87022042	218	14.15	Intergenic	-145489	NM_172426	XM_006538342	ENSMUSG00000037996	Slc24a2	solute carrier family 24 (sodium/potassium/calcium exchanger), member 2	protein-coding
MACS_peak_2091	chr4	87446646	87446884	238	11.02	intron (NM_027326, intron 5 of 10)	5462	NM_029931	XM_006538250	ENSMUSG00000028496	Mllt3	myeloid/lymphoid or mixed-lineage leukemia (trithorax homolog, Drosophila); translocated to, 3	protein-coding
MACS_peak_2092	chr4	88863008	88863096	88	4.89	Intergenic	65044	NM_001040654	NM_001040654	ENSMUSG00000044303	Cdkn2a	cyclin-dependent kinase inhibitor 2A	protein-coding
MACS_peak_2093	chr4	91979221	91979475	254	11.79	Intergenic	-165436	NM_027034	XM_006503377	ENSMUSG00000028533	Izumo3	IZUMO family member 3	protein-coding
MACS_peak_2094	chr4	92409044	92409322	278	14.15	Intergenic	593019	NM_026954	NM_026954	ENSMUSG00000054000	Tusc1	tumor suppressor candidate 1	protein-coding
MACS_peak_2095	chr4	92793005	92793352	347	18.87	Intergenic	209023	NM_026954	NM_026954	ENSMUSG00000054000	Tusc1	tumor suppressor candidate 1	protein-coding
MACS_peak_2096	chr4	93686785	93686996	211	9.43	Intergenic	536596	NM_026368	XM_006503340	ENSMUSG00000028578	Caap1	caspase activity and apoptosis inhibitor 1	protein-coding
MACS_peak_2097	chr4	93764985	93765202	217	11.79	Intergenic	458393	NM_026368	XM_006503340	ENSMUSG00000028578	Caap1	caspase activity and apoptosis inhibitor 1	protein-coding
MACS_peak_2098	chr4	93853702	93853925	223	9.43	Intergenic	369673	NM_026368	XM_006503340	ENSMUSG00000028578	Caap1	caspase activity and apoptosis inhibitor 1	protein-coding
MACS_peak_2099	chr4	93870661	93870979	318	11.79	Intergenic	352667	NM_026368	XM_006503340	ENSMUSG00000028578	Caap1	caspase activity and apoptosis inhibitor 1	protein-coding
MACS_peak_21	chr1	25490666	25490909	243	11.79	intron (NM_175642, intron 12 of 30)	-155989	NM_001204913	NM_001204913		Gm20172	predicted gene, 20172	protein-coding
MACS_peak_210	chr1	190952243	190952538	295	14.41	Intergenic	-120672	NM_172650	XM_006497143	ENSMUSG00000026608	Kctd3	potassium channel tetramerisation domain containing 3	protein-coding
MACS_peak_2100	chr4	93909661	93909867	206	11.79	Intergenic	313723	NM_026368	XM_006503340	ENSMUSG00000028578	Caap1	caspase activity and apoptosis inhibitor 1	protein-coding
MACS_peak_2101	chr4	94716187	94716447	260	9.86	3' UTR (NM_010591, exon 1 of 1)	2596	NM_010591	NM_010591	ENSMUSG00000052684	Jun	jun proto-oncogene	protein-coding
MACS_peak_2102	chr4	95612785	95613202	417	14.15	Intergenic	20732	NR_045777	NM_175680	ENSMUSG00000044125	9530080O11Rik	RIKEN cDNA 9530080O11 gene	ncRNA
MACS_peak_2103	chr4	97318251	97318474	223	14.15	intron (NM_001122952, intron 1 of 10)	-67081	NR_015513	NR_015513		E130114P18Rik	RIKEN cDNA E130114P18 gene	ncRNA
MACS_peak_2104	chr4	97588760	97589206	446	18.53	intron (NM_001122952, intron 2 of 10)	144666	NM_010905	XM_006502841	ENSMUSG00000028565	Nfia	nuclear factor I/A	protein-coding
MACS_peak_2105	chr4	98076063	98076259	196	14.15	intron (NM_001005784, intron 4 of 19)	13644	NM_172696	XM_006502699	ENSMUSG00000061859	Inadl	InaD-like (Drosophila)	protein-coding
MACS_peak_2106	chr4	98632547	98632762	215	11.79	intron (NM_026082, intron 36 of 47)	42154	NM_146144	XM_006502938	ENSMUSG00000028560	Usp1	ubiquitin specific peptidase 1	protein-coding
MACS_peak_2107	chr4	100108131	100108461	330	16.51	intron (NM_013845, intron 8 of 8)	-43176	NM_001033773	NM_001033773	ENSMUSG00000069733	Ube2u	ubiquitin-conjugating enzyme E2U (putative)	protein-coding
MACS_peak_2108	chr4	100920156	100920441	285	7.8	intron (NM_146145, intron 1 of 24)	17588	NM_146145	XM_006502812	ENSMUSG00000028530	Jak1	Janus kinase 1	protein-coding
MACS_peak_2109	chr4	101991124	101991330	206	8.23	intron (NM_001177983, intron 1 of 5)	63683	NM_019840	XM_006502855	ENSMUSG00000028525	Pde4b	phosphodiesterase 4B, cAMP specific	protein-coding
MACS_peak_211	chr1	191941791	191941999	208	18.3	Intergenic	52664	NM_008937	XM_006497124	ENSMUSG00000010175	Prox1	prospero homeobox 1	protein-coding
MACS_peak_2110	chr4	102183337	102183580	243	9.55	intron (NM_019840, intron 5 of 14)	-59206	NM_001177980	XM_006502855	ENSMUSG00000028525	Pde4b	phosphodiesterase 4B, cAMP specific	protein-coding
MACS_peak_2111	chr4	103850283	103850472	189	11.79	Intergenic	-189765	NM_010014	XM_006502725	ENSMUSG00000028519	Dab1	disabled 1	protein-coding
MACS_peak_2112	chr4	104233592	104233974	382	10.59	intron (NM_010014, intron 2 of 6)	193640	NR_104385	XM_006502725	ENSMUSG00000028519	Dab1	disabled 1	protein-coding
MACS_peak_2113	chr4	105082585	105082802	217	11.23	Intergenic	252742	NM_080555	NM_080555	ENSMUSG00000028517	Ppap2b	phosphatidic acid phosphatase type 2B	protein-coding
MACS_peak_2114	chr4	105328209	105328430	221	9.43	Intergenic	498368	NM_080555	NM_080555	ENSMUSG00000028517	Ppap2b	phosphatidic acid phosphatase type 2B	protein-coding
MACS_peak_2115	chr4	106722100	106722304	204	7.41	TTS (NM_023672)	17269	NM_025500	NM_025500	ENSMUSG00000028622	Mrpl37	mitochondrial ribosomal protein L37	protein-coding
MACS_peak_2116	chr4	106873026	106873256	230	18.53	3' UTR (NM_029565, exon 8 of 8)	-8644	NM_001081272	NM_001081272	ENSMUSG00000070877	Ldlrad1	low density lipoprotein receptor class A domain containing 1	protein-coding
MACS_peak_2117	chr4	106909543	106909769	226	10.47	intron (NM_029985, intron 6 of 7)	16482	NM_029985	XM_006503486	ENSMUSG00000028617	Lrrc42	leucine rich repeat containing 42	protein-coding
MACS_peak_2118	chr4	108231812	108232030	218	9.43	TTS (NM_175472)	20020	NM_172697	XM_006502985	ENSMUSG00000063800	Prpf38a	PRP38 pre-mRNA processing factor 38 (yeast) domain containing A	protein-coding
MACS_peak_2119	chr4	109431637	109431856	219	14.15	intron (NM_007983, intron 7 of 18)	82515	NM_007983	NM_007983	ENSMUSG00000010517	Faf1	Fas-associated factor 1	protein-coding
MACS_peak_212	chr1	193736895	193737238	343	28.82	TTS (NM_009579)	-5661	NR_030669	NM_001024489	ENSMUSG00000055833	1700034H15Rik	RIKEN cDNA 1700034H15 gene	ncRNA
MACS_peak_2120	chr4	109802218	109802823	605	23.16	Intergenic	151891	NM_172296	XM_006503093	ENSMUSG00000047143	Dmrta2	doublesex and mab-3 related transcription factor like family A2	protein-coding
MACS_peak_2121	chr4	109916237	109916447	210	11.79	intron (NM_001038698, intron 2 of 6)	43097	NM_010488	XM_006502793	ENSMUSG00000028546	Elavl4	ELAV (embryonic lethal, abnormal vision, Drosophila)-like 4 (Hu antigen D)	protein-coding
MACS_peak_2122	chr4	111036698	111037006	308	14.15	intron (NM_001284190, intron 6 of 12)	-50759	NR_033793	XM_006503323	ENSMUSG00000028545	Bend5	BEN domain containing 5	protein-coding
MACS_peak_2123	chr4	113675997	113676253	256	11.79	Intergenic	-4017	NM_001167878	XM_006503095	ENSMUSG00000078598	Skint5	selection and upkeep of intraepithelial T cells 5	protein-coding
MACS_peak_2124	chr4	115126359	115126462	103	17.55	intron (NM_001100185, intron 1 of 11)	1202	NM_001100185	XM_006503214		Cyp4a30b-ps	cytochrome P450, family 4, subfamily a, polypeptide 30b, pseudogene	protein-coding
MACS_peak_2125	chr4	115747636	115748051	415	7.72	promoter-TSS (NM_153521)	-169	NM_025641	NM_025641	ENSMUSG00000063882	Uqcrh	ubiquinol-cytochrome c reductase hinge protein	protein-coding
MACS_peak_2126	chr4	116862839	116863074	235	13.65	Intergenic	-7728	NM_134471	XM_006503433	ENSMUSG00000028678	Kif2c	kinesin family member 2C	protein-coding
MACS_peak_2127	chr4	117880683	117880963	280	14.46	TTS (NM_011213)	2346	NR_106085	NR_106085		Mir7226	microRNA mir-7226	ncRNA
MACS_peak_2128	chr4	120182177	120182408	231	11.79	intron (NM_001159630, intron 11 of 17)	-22543	NM_177570	XM_006502881	ENSMUSG00000047518	Slfnl1	schlafen like 1	protein-coding
MACS_peak_2129	chr4	121279211	121279324	113	20.94	Intergenic	15462	NM_001099309	NM_001099309		Gm12887	predicted gene 12887	protein-coding
MACS_peak_213	chr1	196000275	196000490	215	9.43	Intergenic	48570	NR_040477	NR_040477		4930503O07Rik	RIKEN cDNA 4930503O07 gene	ncRNA
MACS_peak_2130	chr4	122536289	122536409	120	17.79	TTS (NM_008917)	22879	NM_008917	XR_376299	ENSMUSG00000028657	Ppt1	palmitoyl-protein thioesterase 1	protein-coding
MACS_peak_2131	chr4	125933526	125933888	362	5.49	promoter-TSS (NM_144941)	-144	NM_001145970	XM_006503109	ENSMUSG00000028849	Map7d1	MAP7 domain containing 1	protein-coding
MACS_peak_2132	chr4	126707295	126707527	232	12.04	3' UTR (NM_023603, exon 10 of 10)	8866	NR_045010	XM_006503405	ENSMUSG00000028820	Sfpq	splicing factor proline/glutamine rich (polypyrimidine tract binding protein associated)	protein-coding
MACS_peak_2133	chr4	126922888	126923130	242	11.33	intron (NM_030252, intron 1 of 1)	1981	NM_030252	NM_030252	ENSMUSG00000042380	Smim12	small integral membrane protein 12	protein-coding
MACS_peak_2134	chr4	128986728	128986887	159	14.15	3' UTR (NM_009030, exon 12 of 12)	21943	NM_023485	XM_006503373	ENSMUSG00000001333	Sync	syncoilin	protein-coding
MACS_peak_2135	chr4	129525532	129525650	118	25.95	3' UTR (NM_008974, exon 6 of 6)	27639	NM_001164745	XM_006502863	ENSMUSG00000028788	Ptp4a2	protein tyrosine phosphatase 4a2	protein-coding
MACS_peak_2136	chr4	130337254	130337479	225	13.1	3' UTR (NM_001159603, exon 22 of 22)	-11085	NM_011520	XM_006536959	ENSMUSG00000025743	Sdc3	syndecan 3	protein-coding
MACS_peak_2137	chr4	131457469	131457630	161	21	TTS (NM_020587)	18394	NR_102394	NR_102393	ENSMUSG00000085667	Gm12992	predicted gene 12992	ncRNA
MACS_peak_2138	chr4	132633451	132633573	122	9.41	3' UTR (NM_146155, exon 7 of 7)	-53036	NM_153423	XM_006538848	ENSMUSG00000028868	Wasf2	WAS protein family, member 2	protein-coding
MACS_peak_2139	chr4	133488668	133488842	174	11.79	Intergenic	35151	NM_016957	NM_016957	ENSMUSG00000003038	Hmgn2	high mobility group nucleosomal binding domain 2	protein-coding
MACS_peak_214	chr1	196075335	196075558	223	9.43	Intergenic	-26494	NR_040477	NR_040477		4930503O07Rik	RIKEN cDNA 4930503O07 gene	ncRNA
MACS_peak_2140	chr4	135701196	135701318	122	12.89	TTS (NM_008321)	1520	NM_008321	NM_008321		Id3	inhibitor of DNA binding 3	protein-coding
MACS_peak_2141	chr4	136391880	136392253	373	7.72	promoter-TSS (NM_010142)	-217	NM_010142	XM_006538531	ENSMUSG00000028664	Ephb2	Eph receptor B2	protein-coding
MACS_peak_2142	chr4	137798862	137799134	272	16.29	3' UTR (NM_001285479, exon 13 of 13)	-7328	NM_001099631	NM_001099631	ENSMUSG00000045349	Sh2d5	SH2 domain containing 5	protein-coding
MACS_peak_2143	chr4	144998601	144998789	188	11.79	Intergenic	-55418	NR_002888	NR_002888	ENSMUSG00000052912	Smarca5-ps	SWI/SNF related, matrix associated, actin depenent ragulator of chromatin, subfamily a, member 5, pseudogene	pseudo
MACS_peak_2144	chr4	145018380	145018624	244	16.51	Intergenic	-35611	NR_002888	NR_002888	ENSMUSG00000052912	Smarca5-ps	SWI/SNF related, matrix associated, actin depenent ragulator of chromatin, subfamily a, member 5, pseudogene	pseudo
MACS_peak_2145	chr4	145018626	145018915	289	14.15	Intergenic	-35342	NR_002888	NR_002888	ENSMUSG00000052912	Smarca5-ps	SWI/SNF related, matrix associated, actin depenent ragulator of chromatin, subfamily a, member 5, pseudogene	pseudo
MACS_peak_2146	chr4	145030140	145030357	217	11.7	Intergenic	-23864	NR_002888	NR_002888	ENSMUSG00000052912	Smarca5-ps	SWI/SNF related, matrix associated, actin depenent ragulator of chromatin, subfamily a, member 5, pseudogene	pseudo
MACS_peak_2147	chr4	145036752	145037001	249	14.25	Intergenic	-17236	NR_002888	NR_002888	ENSMUSG00000052912	Smarca5-ps	SWI/SNF related, matrix associated, actin depenent ragulator of chromatin, subfamily a, member 5, pseudogene	pseudo
MACS_peak_2148	chr4	145039186	145039529	343	18.87	Intergenic	-14755	NR_002888	NR_002888	ENSMUSG00000052912	Smarca5-ps	SWI/SNF related, matrix associated, actin depenent ragulator of chromatin, subfamily a, member 5, pseudogene	pseudo
MACS_peak_2149	chr4	145040619	145040773	154	16.51	Intergenic	-13417	NR_002888	NR_002888	ENSMUSG00000052912	Smarca5-ps	SWI/SNF related, matrix associated, actin depenent ragulator of chromatin, subfamily a, member 5, pseudogene	pseudo
MACS_peak_215	chr1	196225235	196225438	203	10.59	Intergenic	-176384	NR_040477	NR_040477		4930503O07Rik	RIKEN cDNA 4930503O07 gene	ncRNA
MACS_peak_2150	chr4	145147636	145148158	522	3.72	Intergenic	-59152	NM_001205101	NM_001205101		Gm13212	predicted gene 13212	protein-coding
MACS_peak_2151	chr4	146023076	146024237	1161	7.8	Intergenic	-11268	NR_030771	NM_001039233	ENSMUSG00000082195	Gm13034	SWI/SNF related, matrix associated, actin dependent regulator of chromatin, subfamily a, member 5 pseudogene	pseudo
MACS_peak_2152	chr4	146024263	146024735	472	11.13	Intergenic	-10426	NR_030771	NM_001039233	ENSMUSG00000082195	Gm13034	SWI/SNF related, matrix associated, actin dependent regulator of chromatin, subfamily a, member 5 pseudogene	pseudo
MACS_peak_2153	chr4	146780041	146780389	348	16.51	intron (NM_001039209, intron 1 of 2)	-147171	NM_001014397	XM_006539001	ENSMUSG00000065999	Gm13154	predicted gene 13154	protein-coding
MACS_peak_2154	chr4	146804085	146804486	401	16.51	intron (NM_001039209, intron 1 of 2)	-123100	NM_001014397	XM_006539001	ENSMUSG00000065999	Gm13154	predicted gene 13154	protein-coding
MACS_peak_2155	chr4	146871511	146871718	207	16.51	intron (NM_001039209, intron 1 of 2)	-55771	NM_001014397	XM_006539001	ENSMUSG00000065999	Gm13154	predicted gene 13154	protein-coding
MACS_peak_2156	chr4	146892896	146893668	772	5.4	Intergenic	-34104	NM_001014397	XM_006539001	ENSMUSG00000065999	Gm13154	predicted gene 13154	protein-coding
MACS_peak_2157	chr4	146893675	146893959	284	8.61	Intergenic	-33569	NM_001014397	XM_006539001	ENSMUSG00000065999	Gm13154	predicted gene 13154	protein-coding
MACS_peak_2158	chr4	146895890	146896019	129	12.18	Intergenic	-31431	NM_001014397	XM_006539001	ENSMUSG00000065999	Gm13154	predicted gene 13154	protein-coding
MACS_peak_2159	chr4	146901075	146901297	222	7.94	Intergenic	-26200	NM_001014397	XM_006539001	ENSMUSG00000065999	Gm13154	predicted gene 13154	protein-coding
MACS_peak_216	chr1	196824415	196824649	234	9.26	Intergenic	-19061	NR_015566	NR_015566	ENSMUSG00000096929	A330023F24Rik	RIKEN cDNA A330023F24 gene	ncRNA
MACS_peak_2160	chr4	146902290	146902760	470	5.5	Intergenic	-24861	NM_001014397	XM_006539001	ENSMUSG00000065999	Gm13154	predicted gene 13154	protein-coding
MACS_peak_2161	chr4	146984580	146984786	206	9.43	Intergenic	31934	NM_145078	XM_006535991	ENSMUSG00000066000	2610305D13Rik	RIKEN cDNA 2610305D13 gene	protein-coding
MACS_peak_2162	chr4	148000794	148001204	410	5.88	non-coding (NR_027864, exon 1 of 8)	106	NM_145556	XM_006535940	ENSMUSG00000041459	Tardbp	TAR DNA binding protein	protein-coding
MACS_peak_2163	chr4	148464886	148465089	203	9.43	intron (NM_019781, intron 1 of 8)	8933	NM_019781	NM_019781	ENSMUSG00000028975	Pex14	peroxisomal biogenesis factor 14	protein-coding
MACS_peak_2164	chr4	149887549	149887647	98	16.51	intron (NM_001085492, intron 10 of 22)	138685	NM_173774	XM_006538860		Slc45a1	solute carrier family 45, member 1	protein-coding
MACS_peak_2165	chr4	151166326	151166701	375	12.74	3' UTR (NM_001195565, exon 4 of 4)	69363	NM_001195565	XM_006538431	ENSMUSG00000014592	Camta1	calmodulin binding transcription activator 1	protein-coding
MACS_peak_2166	chr4	154933175	154933391	216	7.08	TTS (NM_001160017)	-3218	NM_138671	XM_006538662	ENSMUSG00000029063	Nadk	NAD kinase	protein-coding
MACS_peak_2167	chr5	3325575	3325850	275	14.15	Intergenic	-18599	NM_009873	XM_006503543		Cdk6	cyclin-dependent kinase 6	protein-coding
MACS_peak_2168	chr5	4858709	4858918	209	11.79	intron (NM_011074, intron 14 of 14)	-100598	NM_021457	NM_021457	ENSMUSG00000044674	Fzd1	frizzled homolog 1 (Drosophila)	protein-coding
MACS_peak_2169	chr5	5012650	5012855	205	9.43	intron (NM_011074, intron 9 of 14)	-254537	NM_021457	NM_021457	ENSMUSG00000044674	Fzd1	frizzled homolog 1 (Drosophila)	protein-coding
MACS_peak_217	chr1	196837340	196837559	219	11.79	Intergenic	-6143	NR_015566	NR_015566	ENSMUSG00000096929	A330023F24Rik	RIKEN cDNA A330023F24 gene	ncRNA
MACS_peak_2170	chr5	5400508	5400736	228	11.79	Intergenic	-20371	NM_011074	XM_006503544	ENSMUSG00000028926	Cdk14	cyclin-dependent kinase 14	protein-coding
MACS_peak_2171	chr5	8580921	8581077	156	14.15	intron (NM_198620, intron 2 of 9)	41953	NM_198620	XM_006503577	ENSMUSG00000040570	Rundc3b	RUN domain containing 3B	protein-coding
MACS_peak_2172	chr5	9237031	9237277	246	11.79	Intergenic	-29039	NM_172706	XM_006503570	ENSMUSG00000056004	9330182L06Rik	RIKEN cDNA 9330182L06 gene	protein-coding
MACS_peak_2173	chr5	10507136	10507357	221	9.43	Intergenic	-357782	NR_003596	NR_003596	ENSMUSG00000091422	Gm6455	predicted gene 6455	pseudo
MACS_peak_2174	chr5	11979465	11979678	213	14.15	Intergenic	61529	NM_001177510	NM_001177510	ENSMUSG00000067848	4933402N22Rik	RIKEN cDNA 4933402N22 gene	protein-coding
MACS_peak_2175	chr5	12297467	12297669	202	11.79	Intergenic	-85598	NM_028882	XM_006503525	ENSMUSG00000040254	Sema3d	sema domain, immunoglobulin domain (Ig), short basic domain, secreted, (semaphorin) 3D	protein-coding
MACS_peak_2176	chr5	12450102	12450313	211	9.43	intron (NM_028882, intron 2 of 17)	67042	NM_028882	XM_006503525	ENSMUSG00000040254	Sema3d	sema domain, immunoglobulin domain (Ig), short basic domain, secreted, (semaphorin) 3D	protein-coding
MACS_peak_2177	chr5	12562548	12562766	218	9.26	intron (NM_028882, intron 11 of 17)	179491	NM_028882	XM_006503525	ENSMUSG00000040254	Sema3d	sema domain, immunoglobulin domain (Ig), short basic domain, secreted, (semaphorin) 3D	protein-coding
MACS_peak_2178	chr5	14484848	14485621	773	23.59	Intergenic	-29683	NM_011995	XM_006503582	ENSMUSG00000061601	Pclo	piccolo (presynaptic cytomatrix protein)	protein-coding
MACS_peak_2179	chr5	14780448	14780622	174	14.15	intron (NM_001110796, intron 16 of 19)	134354	NM_198666	NM_198666	ENSMUSG00000033219	Gm9758	predicted gene 9758	protein-coding
MACS_peak_218	chr10	3610087	3610284	197	11.79	Intergenic	-52246	NM_001039652	XM_006512437	ENSMUSG00000000766	Oprm1	opioid receptor, mu 1	protein-coding
MACS_peak_2180	chr5	14877644	14877926	282	6.35	Intergenic	37104	NM_198666	NM_198666	ENSMUSG00000033219	Gm9758	predicted gene 9758	protein-coding
MACS_peak_2181	chr5	16019277	16019492	215	11.79	Intergenic	-39983	NM_010427	XM_006535628	ENSMUSG00000028864	Hgf	hepatocyte growth factor	protein-coding
MACS_peak_2182	chr5	16035624	16035830	206	9.43	Intergenic	-23641	NM_010427	XM_006535628	ENSMUSG00000028864	Hgf	hepatocyte growth factor	protein-coding
MACS_peak_2183	chr5	16536633	16536848	215	9.43	Intergenic	-445199	NM_027609	XM_006535808	ENSMUSG00000058643	Speer4f	spermatogenesis associated glutamate (E)-rich protein 4f	protein-coding
MACS_peak_2184	chr5	16588884	16589103	219	9.43	Intergenic	-392946	NM_027609	XM_006535808	ENSMUSG00000058643	Speer4f	spermatogenesis associated glutamate (E)-rich protein 4f	protein-coding
MACS_peak_2185	chr5	16937044	16937244	200	11.79	Intergenic	-44796	NM_027609	XM_006535808	ENSMUSG00000058643	Speer4f	spermatogenesis associated glutamate (E)-rich protein 4f	protein-coding
MACS_peak_2186	chr5	18598491	18598701	210	11.79	Intergenic	133777	NR_102342	NR_102341	ENSMUSG00000097626	4921504A21Rik	RIKEN cDNA 4921504A21 gene	ncRNA
MACS_peak_2187	chr5	19196512	19196733	221	9.43	intron (NM_001170746, intron 2 of 22)	-216713	NM_001170745	XM_006535743	ENSMUSG00000040003	Magi2	membrane associated guanylate kinase, WW and PDZ domain containing 2	protein-coding
MACS_peak_2188	chr5	19342567	19343004	437	11.79	intron (NM_001170746, intron 2 of 22)	-70550	NM_001170745	XM_006535743	ENSMUSG00000040003	Magi2	membrane associated guanylate kinase, WW and PDZ domain containing 2	protein-coding
MACS_peak_2189	chr5	20369113	20369309	196	11.58	intron (NM_172992, intron 1 of 17)	18731	NM_172992	XM_006535801	ENSMUSG00000039987	Phtf2	putative homeodomain transcription factor 2	protein-coding
MACS_peak_219	chr10	6286792	6287019	227	11.79	intron (NM_172308, intron 20 of 27)	86560	NM_001170786	XM_006512449	ENSMUSG00000040675	Mthfd1l	methylenetetrahydrofolate dehydrogenase (NADP+ dependent) 1-like	protein-coding
MACS_peak_2190	chr5	20527194	20527444	250	11.79	intron (NM_011203, intron 3 of 17)	34296	NM_011203	XM_006535640	ENSMUSG00000028771	Ptpn12	protein tyrosine phosphatase, non-receptor type 12	protein-coding
MACS_peak_2191	chr5	23122440	23122771	331	16.51	promoter-TSS (NM_009274)	-217	NM_009274	XM_006535657	ENSMUSG00000062604	Srpk2	serine/arginine-rich protein specific kinase 2	protein-coding
MACS_peak_2192	chr5	23837155	23837431	276	6.79	intron (NM_013569, intron 4 of 14)	20129	NM_013569	XM_006535632	ENSMUSG00000038319	Kcnh2	potassium voltage-gated channel, subfamily H (eag-related), member 2	protein-coding
MACS_peak_2193	chr5	24309058	24309246	188	19.69	3' UTR (NM_053075, exon 8 of 8)	39027	NM_053075	XM_006535647	ENSMUSG00000028945	Rheb	Ras homolog enriched in brain	protein-coding
MACS_peak_2194	chr5	27081438	27081659	221	11.12	Intergenic	-62348	NM_010075	XM_006535627	ENSMUSG00000061576	Dpp6	dipeptidylpeptidase 6	protein-coding
MACS_peak_2195	chr5	30516208	30516425	217	9.43	Intergenic	15945	NM_001014394	XM_006535736	ENSMUSG00000067642	Gpr113	G protein-coupled receptor 113	protein-coding
MACS_peak_2196	chr5	31584728	31584909	181	8.82	intron (NM_026298, intron 10 of 47)	8668	NM_026298	XM_006504069	ENSMUSG00000038564	Ift172	intraflagellar transport 172	protein-coding
MACS_peak_2197	chr5	32794984	32795129	145	16.51	3' UTR (NM_172707, exon 8 of 8)	33714	NM_172707	XM_006503780		Ppp1cb	protein phosphatase 1, catalytic subunit, beta isoform	protein-coding
MACS_peak_2198	chr5	32966748	32966914	166	14.15	intron (NM_001205132, intron 11 of 11)	53287	NM_009535	NM_001205132	ENSMUSG00000014932	Yes1	Yamaguchi sarcoma viral (v-yes) oncogene homolog 1	protein-coding
MACS_peak_2199	chr5	33590232	33590489	257	16.84	TTS (NM_001198860)	27292	NM_001198861	XM_006503710	ENSMUSG00000037373	Ctbp1	C-terminal binding protein 1	protein-coding
MACS_peak_22	chr1	26242040	26242241	201	11.79	Intergenic	-355589	NM_175642	XM_006495817	ENSMUSG00000033569	Bai3	brain-specific angiogenesis inhibitor 3	protein-coding
MACS_peak_220	chr10	6566782	6566964	182	10.24	intron (NM_001159942, intron 1 of 16)	39291	NM_001159942	XM_006512439	ENSMUSG00000040624	Plekhg1	pleckstrin homology domain containing, family G (with RhoGef domain) member 1	protein-coding
MACS_peak_2200	chr5	42381896	42382133	237	14.15	Intergenic	99434	NR_105842	NR_105842	ENSMUSG00000098264	Mir6414	microRNA mir-6414	ncRNA
MACS_peak_2201	chr5	42793632	42793886	254	14.15	Intergenic	511178	NR_105842	NR_105842	ENSMUSG00000098264	Mir6414	microRNA mir-6414	ncRNA
MACS_peak_2202	chr5	42837469	42837682	213	9.43	Intergenic	554995	NR_105842	NR_105842	ENSMUSG00000098264	Mir6414	microRNA mir-6414	ncRNA
MACS_peak_2203	chr5	43480039	43480190	151	11.7	Intergenic	-144587	NM_175937	XM_006503927	ENSMUSG00000039782	Cpeb2	cytoplasmic polyadenylation element binding protein 2	protein-coding
MACS_peak_2204	chr5	44555661	44555959	298	11.7	Intergenic	62035	NM_173764	XM_006503939	ENSMUSG00000046985	Tapt1	transmembrane anterior posterior transformation 1	protein-coding
MACS_peak_2205	chr5	44853265	44853525	260	9.43	Intergenic	-235550	NM_173764	XM_006503939	ENSMUSG00000046985	Tapt1	transmembrane anterior posterior transformation 1	protein-coding
MACS_peak_2206	chr5	44947636	44947843	207	11.79	intron (NM_001077398, intron 2 of 8)	243245	NM_010698	XM_006503752	ENSMUSG00000039706	Ldb2	LIM domain binding 2	protein-coding
MACS_peak_2207	chr5	46310558	46310771	213	11.79	Intergenic	-61886	NM_001163073	XM_006503818	ENSMUSG00000015882	Lcorl	ligand dependent nuclear receptor corepressor-like	protein-coding
MACS_peak_2208	chr5	47356556	47356774	218	9.43	Intergenic	-1017729	NM_178804	XM_006503812		Slit2	slit homolog 2 (Drosophila)	protein-coding
MACS_peak_2209	chr5	47759375	47759553	178	18.87	Intergenic	-614930	NM_178804	XM_006503812		Slit2	slit homolog 2 (Drosophila)	protein-coding
MACS_peak_221	chr10	9054532	9054745	213	9.43	Intergenic	340367	NM_177271	NM_177271	ENSMUSG00000060487	Samd5	sterile alpha motif domain containing 5	protein-coding
MACS_peak_2210	chr5	47861505	47861721	216	9.43	Intergenic	-512781	NM_178804	XM_006503812		Slit2	slit homolog 2 (Drosophila)	protein-coding
MACS_peak_2211	chr5	48016094	48016293	199	14.15	Intergenic	-358200	NM_178804	XM_006503812		Slit2	slit homolog 2 (Drosophila)	protein-coding
MACS_peak_2212	chr5	48524010	48524234	224	14.15	intron (NM_178804, intron 4 of 35)	-91059	NR_029798	NR_029798		Mir218-1	microRNA 218-1	ncRNA
MACS_peak_2213	chr5	48736811	48737142	331	14.15	Intergenic	-26654	NM_025755	XM_006504060	ENSMUSG00000029089	Pacrgl	PARK2 co-regulated-like	protein-coding
MACS_peak_2214	chr5	51205235	51205406	171	14.15	Intergenic	662749	NR_040696	NR_040696		4930448I18Rik	RIKEN cDNA 4930448I18 gene	ncRNA
MACS_peak_2215	chr5	52541447	52541681	234	20.81	non-coding (NR_104311, exon 14 of 14)	-14308	NR_105845	NR_105845	ENSMUSG00000098726	Mir6417	microRNA mir-6417	ncRNA
MACS_peak_2216	chr5	52545296	52545493	197	11.79	exon (NM_007839, exon 12 of 14)	-18139	NR_105845	NR_105845	ENSMUSG00000098726	Mir6417	microRNA mir-6417	ncRNA
MACS_peak_2217	chr5	54117325	54117544	219	9.43	Intergenic	-18492	NM_009827	XM_006503707	ENSMUSG00000029193	Cckar	cholecystokinin A receptor	protein-coding
MACS_peak_2218	chr5	55441804	55441993	189	14.15	Intergenic	700668	NR_038045	NM_177871		Gm10440	predicted gene 10440	ncRNA
MACS_peak_2219	chr5	55953698	55953899	201	11.79	Intergenic	1212568	NR_038045	NM_177871		Gm10440	predicted gene 10440	ncRNA
MACS_peak_222	chr10	11334775	11334998	223	9.43	Intergenic	271644	NM_010146	XM_006512521		Epm2a	epilepsy, progressive myoclonic epilepsy, type 2 gene alpha	protein-coding
MACS_peak_2220	chr5	57728462	57728662	200	11.79	Intergenic	380596	NR_015588	NR_015588	ENSMUSG00000097216	4932441J04Rik	RIKEN cDNA 4932441J04 gene	ncRNA
MACS_peak_2221	chr5	58179610	58179828	218	9.43	intron (NM_001122758, intron 1 of 2)	70459	NM_018764	XM_006504019	ENSMUSG00000029108	Pcdh7	protocadherin 7	protein-coding
MACS_peak_2222	chr5	58288322	58288452	130	16.51	intron (NM_001122758, intron 1 of 2)	179127	NM_018764	XM_006504019	ENSMUSG00000029108	Pcdh7	protocadherin 7	protein-coding
MACS_peak_2223	chr5	58326174	58326395	221	9.43	intron (NM_001122758, intron 2 of 2)	217025	NM_018764	XM_006504019	ENSMUSG00000029108	Pcdh7	protocadherin 7	protein-coding
MACS_peak_2224	chr5	58524845	58525007	162	11.79	Intergenic	319311	NR_046190	NR_046190		4930459L07Rik	RIKEN cDNA 4930459L07 gene	ncRNA
MACS_peak_2225	chr5	59284799	59285007	208	11.79	Intergenic	-440666	NR_046190	NR_046190		4930459L07Rik	RIKEN cDNA 4930459L07 gene	ncRNA
MACS_peak_2226	chr5	59810163	59810366	203	9.43	Intergenic	566976	NR_040683	NR_040682		4933402J10Rik	RIKEN cDNA 4933402J10 gene	ncRNA
MACS_peak_2227	chr5	59988642	59988858	216	9.43	Intergenic	388491	NR_040683	NR_040682		4933402J10Rik	RIKEN cDNA 4933402J10 gene	ncRNA
MACS_peak_2228	chr5	60324242	60324467	225	11.79	Intergenic	52886	NR_040683	NR_040682		4933402J10Rik	RIKEN cDNA 4933402J10 gene	ncRNA
MACS_peak_2229	chr5	60543309	60543524	215	11.79	Intergenic	-166176	NR_040682	NR_040682		4933402J10Rik	RIKEN cDNA 4933402J10 gene	ncRNA
MACS_peak_223	chr10	12881138	12881375	237	11.79	intron (NM_029172, intron 4 of 5)	16572	NM_029172	XR_380083	ENSMUSG00000019815	Zc2hc1b	zinc finger, C2HC-type containing 1B	protein-coding
MACS_peak_2230	chr5	60840327	60840561	234	11.79	Intergenic	-463203	NR_040682	NR_040682		4933402J10Rik	RIKEN cDNA 4933402J10 gene	ncRNA
MACS_peak_2231	chr5	63266793	63267016	223	9.43	intron (NM_001170705, intron 7 of 8)	61843	NM_001170705	NM_001170705	ENSMUSG00000090326	Gm17384	predicted gene, 17384	protein-coding
MACS_peak_2232	chr5	63663250	63663442	192	11.79	Intergenic	-376996	NM_177006	XM_006503991	ENSMUSG00000090061	3110047P20Rik	RIKEN cDNA 3110047P20 gene	protein-coding
MACS_peak_2233	chr5	63870250	63870579	329	14.15	Intergenic	-169927	NM_177006	XM_006503991	ENSMUSG00000090061	3110047P20Rik	RIKEN cDNA 3110047P20 gene	protein-coding
MACS_peak_2234	chr5	65659666	65659876	210	10.12	intron (NM_011258, intron 22 of 24)	67107	NM_011258	XM_006503800	ENSMUSG00000029191	Rfc1	replication factor C (activator 1) 1	protein-coding
MACS_peak_2235	chr5	65986113	65986390	277	12.13	3' UTR (NM_016786, exon 7 of 7)	57752	NM_016786	XM_006504018	ENSMUSG00000029203	Ube2k	ubiquitin-conjugating enzyme E2K	protein-coding
MACS_peak_2236	chr5	67064413	67064586	173	9.79	intron (NR_102714, intron 1 of 4)	-2860	NM_011670	NM_011670	ENSMUSG00000029223	Uchl1	ubiquitin carboxy-terminal hydrolase L1	protein-coding
MACS_peak_2237	chr5	68829789	68829990	201	9.43	Intergenic	406816	NM_001018019	NM_001018019	ENSMUSG00000068082	Grxcr1	glutaredoxin, cysteine rich 1	protein-coding
MACS_peak_2238	chr5	69303209	69303422	213	11.79	Intergenic	429632	NM_175519	NM_175519	ENSMUSG00000037653	Kctd8	potassium channel tetramerisation domain containing 8	protein-coding
MACS_peak_2239	chr5	69347867	69348049	182	11.79	Intergenic	384990	NM_175519	NM_175519	ENSMUSG00000037653	Kctd8	potassium channel tetramerisation domain containing 8	protein-coding
MACS_peak_224	chr10	13142209	13142365	156	9.26	intron (NM_001195065, intron 1 of 12)	-33511	NM_001195066	XM_006512665	ENSMUSG00000062866	Phactr2	phosphatase and actin regulator 2	protein-coding
MACS_peak_2240	chr5	70450164	70450333	169	11.79	Intergenic	-466725	NM_001038015	XM_006504072	ENSMUSG00000029209	Gnpda2	glucosamine-6-phosphate deaminase 2	protein-coding
MACS_peak_2241	chr5	72741560	72741768	208	11.79	intron (NM_016869, intron 10 of 21)	147082	NM_153389	NM_153389	ENSMUSG00000046808	Atp10d	ATPase, class V, type 10D	protein-coding
MACS_peak_2242	chr5	75788588	75788777	189	8.88	Intergenic	-182329	NM_001122733	NM_001122733	ENSMUSG00000005672	Kit	kit oncogene	protein-coding
MACS_peak_2243	chr5	77853627	77854032	405	9.24	Intergenic	-16760	NM_008048	NM_001159518	ENSMUSG00000036256	Igfbp7	insulin-like growth factor binding protein 7	protein-coding
MACS_peak_2244	chr5	79434353	79434543	190	11.79	Intergenic	-1493675	NR_027806	NM_001010832	ENSMUSG00000047652	Pea15b	phosphoprotein enriched in astrocytes 15B	pseudo
MACS_peak_2245	chr5	79976322	79976613	291	23.59	Intergenic	-1474150	NM_198702	XM_006534969	ENSMUSG00000037605	Lphn3	latrophilin 3	protein-coding
MACS_peak_2246	chr5	80749634	80749843	209	9.43	Intergenic	-700879	NM_198702	XM_006534969	ENSMUSG00000037605	Lphn3	latrophilin 3	protein-coding
MACS_peak_2247	chr5	80822911	80823096	185	9.14	Intergenic	-627614	NM_198702	XM_006534969	ENSMUSG00000037605	Lphn3	latrophilin 3	protein-coding
MACS_peak_2248	chr5	80931085	80931294	209	11.79	Intergenic	-519428	NM_198702	XM_006534969	ENSMUSG00000037605	Lphn3	latrophilin 3	protein-coding
MACS_peak_2249	chr5	81187822	81188043	221	11.79	Intergenic	-262685	NM_198702	XM_006534969	ENSMUSG00000037605	Lphn3	latrophilin 3	protein-coding
MACS_peak_225	chr10	13727186	13727455	269	14.15	intron (NM_010437, intron 1 of 8)	41136	NM_010437	XM_006512556	ENSMUSG00000015501	Hivep2	human immunodeficiency virus type I enhancer binding protein 2	protein-coding
MACS_peak_2250	chr5	81443067	81443282	215	11.79	Intergenic	-7443	NM_198702	XM_006534969	ENSMUSG00000037605	Lphn3	latrophilin 3	protein-coding
MACS_peak_2251	chr5	82755261	82755462	201	11.79	Intergenic	472728	NR_035415	NR_035415	ENSMUSG00000080586	Mir1187	microRNA 1187	ncRNA
MACS_peak_2252	chr5	82825721	82826069	348	14.15	Intergenic	402195	NR_035415	NR_035415	ENSMUSG00000080586	Mir1187	microRNA 1187	ncRNA
MACS_peak_2253	chr5	83210832	83211059	227	9.43	Intergenic	17144	NR_035415	NR_035415	ENSMUSG00000080586	Mir1187	microRNA 1187	ncRNA
MACS_peak_2254	chr5	83365546	83365784	238	11.79	Intergenic	-137575	NR_035415	NR_035415	ENSMUSG00000080586	Mir1187	microRNA 1187	ncRNA
MACS_peak_2255	chr5	84961108	84961313	205	9.43	Intergenic	-114804	NM_007937	XM_006534769		Epha5	Eph receptor A5	protein-coding
MACS_peak_2256	chr5	85280581	85280748	167	11.79	Intergenic	-434258	NM_007937	XM_006534769		Epha5	Eph receptor A5	protein-coding
MACS_peak_2257	chr5	86185852	86186222	370	8.65	Intergenic	308571	NM_007683	XM_006534738	ENSMUSG00000029253	Cenpc1	centromere protein C1	protein-coding
MACS_peak_2258	chr5	86390155	86390334	179	11.79	Intergenic	104363	NM_007683	XM_006534738	ENSMUSG00000029253	Cenpc1	centromere protein C1	protein-coding
MACS_peak_2259	chr5	86538030	86538236	206	9.43	Intergenic	37280	NM_019992	XM_006535159	ENSMUSG00000029254	Stap1	signal transducing adaptor family member 1	protein-coding
MACS_peak_226	chr10	14481681	14481912	231	11.79	intron (NM_008703, intron 1 of 2)	1702	NM_008703	XM_006512586	ENSMUSG00000019865	Nmbr	neuromedin B receptor	protein-coding
MACS_peak_2260	chr5	87799721	87799976	255	11.79	Intergenic	-33629	NM_028094	NM_028094	ENSMUSG00000035780	Ugt2a3	UDP glucuronosyltransferase 2 family, polypeptide A3	protein-coding
MACS_peak_2261	chr5	88882248	88882465	217	9.43	Intergenic	-2679	NM_009664	XM_006534733	ENSMUSG00000029288	Ambn	ameloblastin	protein-coding
MACS_peak_2262	chr5	89422212	89422467	255	9.43	intron (NM_001136260, intron 3 of 24)	106055	NM_018760	XM_006535132	ENSMUSG00000060961	Slc4a4	solute carrier family 4 (anion exchanger), member 4	protein-coding
MACS_peak_2263	chr5	90657666	90657862	196	9.43	3' UTR (NM_030886, exon 35 of 35)	-4743	NM_001163456	NM_001033310	ENSMUSG00000035505	Cox18	cytochrome c oxidase assembly protein 18	protein-coding
MACS_peak_2264	chr5	90682708	90682911	203	12.35	exon (NM_030886, exon 27 of 35)	-29789	NM_001163456	NM_001033310	ENSMUSG00000035505	Cox18	cytochrome c oxidase assembly protein 18	protein-coding
MACS_peak_2265	chr5	90683590	90683819	229	11.79	exon (NM_030886, exon 26 of 35)	-30684	NM_001163456	NM_001033310	ENSMUSG00000035505	Cox18	cytochrome c oxidase assembly protein 18	protein-coding
MACS_peak_2266	chr5	90768499	90768691	192	9.43	intron (NM_198010, intron 2 of 33)	26616	NM_030886	XM_006535287	ENSMUSG00000055204	Ankrd17	ankyrin repeat domain 17	protein-coding
MACS_peak_2267	chr5	90961905	90962046	141	33.02	intron (NM_145146, intron 8 of 14)	14001	NM_145146	NM_145146	ENSMUSG00000029369	Afm	afamin	protein-coding
MACS_peak_2268	chr5	92017064	92017272	208	9.43	intron (NM_145562, intron 1 of 3)	70442	NM_145562	NM_145562		Parm1	prostate androgen-regulated mucin-like protein 1	protein-coding
MACS_peak_2269	chr5	92027321	92027648	327	12.12	intron (NM_145562, intron 2 of 3)	80759	NM_145562	NM_145562		Parm1	prostate androgen-regulated mucin-like protein 1	protein-coding
MACS_peak_227	chr10	14938294	14938452	158	14.15	Intergenic	458278	NM_008703	XM_006512586	ENSMUSG00000019865	Nmbr	neuromedin B receptor	protein-coding
MACS_peak_2270	chr5	93344757	93345014	257	10.11	intron (NM_001077596, intron 1 of 9)	17867	NM_001077596	XM_006534965	ENSMUSG00000029381	Shroom3	shroom family member 3	protein-coding
MACS_peak_2271	chr5	93632855	93633071	216	11.79	intron (NM_017367, intron 1 of 6)	2558	NM_017367	XM_006534736	ENSMUSG00000063015	Ccni	cyclin I	protein-coding
MACS_peak_2272	chr5	97404206	97404422	216	14.15	Intergenic	-22394	NM_080708	XM_006534788	ENSMUSG00000034663	Bmp2k	BMP2 inducible kinase	protein-coding
MACS_peak_2273	chr5	97833586	97833805	219	9.43	intron (NR_045981, intron 2 of 7)	12260	NR_045981	NR_045981		4930467D21Rik	RIKEN cDNA 4930467D21 gene	ncRNA
MACS_peak_2274	chr5	99078956	99079123	167	11.79	intron (NM_001024614, intron 3 of 5)	-174357	NR_030484	NR_030484		Mir703	microRNA 703	ncRNA
MACS_peak_2275	chr5	99248786	99249042	256	14.15	Intergenic	-34544	NM_173404	XM_006534722	ENSMUSG00000029335	Bmp3	bone morphogenetic protein 3	protein-coding
MACS_peak_2276	chr5	99260384	99260603	219	10.29	Intergenic	-22964	NM_173404	XM_006534722	ENSMUSG00000029335	Bmp3	bone morphogenetic protein 3	protein-coding
MACS_peak_2277	chr5	99641813	99642082	269	13.51	Intergenic	39998	NM_181318	XM_006534983	ENSMUSG00000029333	Rasgef1b	RasGEF domain family, member 1B	protein-coding
MACS_peak_2278	chr5	99655002	99655379	377	10.11	intron (NM_181318, intron 10 of 13)	26755	NM_181318	XM_006534983	ENSMUSG00000029333	Rasgef1b	RasGEF domain family, member 1B	protein-coding
MACS_peak_2279	chr5	100281421	100281661	240	11.58	Intergenic	-123462	NR_030692	NR_030692	ENSMUSG00000089809	A930011G23Rik	RIKEN cDNA A930011G23 gene	ncRNA
MACS_peak_228	chr10	16254298	16254516	218	9.43	Intergenic	561181	NR_038020	NR_038020		Gm20125	predicted gene, 20125	ncRNA
MACS_peak_2280	chr5	100389874	100390363	489	15.44	3' UTR (NM_007516, exon 8 of 8)	17838	NM_001077266	XM_006534735		Hnrnpd	heterogeneous nuclear ribonucleoprotein D	protein-coding
MACS_peak_2281	chr5	101503391	101503788	397	14.5	Intergenic	228342	NM_172715	NM_172715	ENSMUSG00000029314	Agpat9	1-acylglycerol-3-phosphate O-acyltransferase 9	protein-coding
MACS_peak_2282	chr5	101626949	101627300	351	9.88	Intergenic	351877	NM_172715	NM_172715	ENSMUSG00000029314	Agpat9	1-acylglycerol-3-phosphate O-acyltransferase 9	protein-coding
MACS_peak_2283	chr5	101925951	101926504	553	11.28	Intergenic	167502	NM_144955	NM_144955		Nkx6-1	NK6 homeobox 1	protein-coding
MACS_peak_2284	chr5	102750393	102750604	211	14.15	Intergenic	-159911	NM_146161	XM_006534887	ENSMUSG00000057315	Arhgap24	Rho GTPase activating protein 24	protein-coding
MACS_peak_2285	chr5	104493821	104494024	203	11.79	intron (NM_028794, intron 7 of 7)	12704	NM_001163772	NM_001163772	ENSMUSG00000091034	Gm17660	predicted gene, 17660	protein-coding
MACS_peak_2286	chr5	106035262	106035636	374	8.37	intron (NM_133897, intron 3 of 3)	86959	NM_133897	XM_006534685	ENSMUSG00000054720	Lrrc8c	leucine rich repeat containing 8 family, member C	protein-coding
MACS_peak_2287	chr5	106668091	106668246	155	10.11	Intergenic	219016	NM_001005477	NM_001005477	ENSMUSG00000034384	Barhl2	BarH-like 2 (Drosophila)	protein-coding
MACS_peak_2288	chr5	107177699	107177956	257	8.55	Intergenic	-51979	NM_026856	XM_006535078	ENSMUSG00000049606	Zfp644	zinc finger protein 644	protein-coding
MACS_peak_2289	chr5	107272014	107272278	264	13.9	intron (NM_177873, intron 37 of 39)	82763	NM_177873	XM_006535015	ENSMUSG00000043410	Hfm1	HFM1, ATP-dependent DNA helicase homolog (S. cerevisiae)	protein-coding
MACS_peak_229	chr10	16467132	16467344	212	11.79	Intergenic	348350	NR_038020	NR_038020		Gm20125	predicted gene, 20125	ncRNA
MACS_peak_2290	chr5	109558486	109558659	173	14.15	Intergenic	-31690	NM_001104623	NM_001104623	ENSMUSG00000090688	Vmn2r12	vomeronasal 2, receptor 12	protein-coding
MACS_peak_2291	chr5	111485730	111486167	437	11.12	intron (NM_001267622, intron 2 of 23)	52786	NR_030482	NR_030482		Mir701	microRNA 701	ncRNA
MACS_peak_2292	chr5	115372330	115372622	292	8.16	promoter-TSS (NM_145209)	-773	NM_145209	XM_006530294	ENSMUSG00000041827	Oasl1	2'-5' oligoadenylate synthetase-like 1	protein-coding
MACS_peak_2293	chr5	116171065	116171289	224	7.64	intron (NM_001080808, intron 2 of 8)	10391	NM_001080808	XM_006530487	ENSMUSG00000041609	Ccdc64	coiled-coil domain containing 64	protein-coding
MACS_peak_2294	chr5	117899866	117900102	236	9.26	intron (NM_001114545, intron 1 of 19)	35973	NM_001114545	XM_006530392	ENSMUSG00000061578	Ksr2	kinase suppressor of ras 2	protein-coding
MACS_peak_2295	chr5	121526743	121526991	248	9.08	Intergenic	-67340	NM_011286	XM_006530223	ENSMUSG00000029608	Rph3a	rabphilin 3A	protein-coding
MACS_peak_2296	chr5	121947326	121947539	213	10.77	Intergenic	5556	NM_172125	NM_172125	ENSMUSG00000062438	Adam1b	a disintegrin and metallopeptidase domain 1b	protein-coding
MACS_peak_2297	chr5	125870308	125870513	205	9.09	promoter-TSS (NM_019639)	-24	NM_019639	NM_019639	ENSMUSG00000008348	Ubc	ubiquitin C	protein-coding
MACS_peak_2298	chr5	126711121	126711513	392	19.06	Intergenic	698529	NM_001190352	NM_001190352	ENSMUSG00000070498	Tmem132b	transmembrane protein 132B	protein-coding
MACS_peak_2299	chr5	127375879	127376120	241	14.15	Intergenic	-135159	NR_040685	NR_040685		4933438B17Rik	RIKEN cDNA 4933438B17 gene	ncRNA
MACS_peak_23	chr1	26659255	26659463	208	9.43	Intergenic	84946	NM_001033764	NM_001033764	ENSMUSG00000073722	4931408C20Rik	RIKEN cDNA 4931408C20 gene	protein-coding
MACS_peak_230	chr10	16645258	16645464	206	9.43	Intergenic	170227	NR_038020	NR_038020		Gm20125	predicted gene, 20125	ncRNA
MACS_peak_2300	chr5	130297650	130297837	187	18.87	exon (NM_009838, exon 7 of 13)	-2693	NR_003681	NR_003681		Snora15	small nucleolar RNA, H/ACA box 15	snoRNA
MACS_peak_2301	chr5	131636614	131636793	179	10.18	intron (NM_145218, intron 1 of 10)	146688	NM_145218	XM_006504402		Wbscr17	Williams-Beuren syndrome chromosome region 17 homolog (human)	protein-coding
MACS_peak_2302	chr5	131755849	131756107	258	10.83	intron (NM_145218, intron 1 of 10)	27414	NM_145218	XM_006504402		Wbscr17	Williams-Beuren syndrome chromosome region 17 homolog (human)	protein-coding
MACS_peak_2303	chr5	132686863	132687096	233	11.79	intron (NM_177047, intron 2 of 18)	330841	NR_040704	NR_040704		4930563F08Rik	RIKEN cDNA 4930563F08 gene	ncRNA
MACS_peak_2304	chr5	132749292	132749594	302	13.65	intron (NM_177047, intron 1 of 18)	268770	NM_177047	NM_177047		Auts2	autism susceptibility candidate 2	protein-coding
MACS_peak_2305	chr5	132823453	132823655	202	9.43	intron (NM_177047, intron 1 of 18)	194659	NM_177047	NM_177047		Auts2	autism susceptibility candidate 2	protein-coding
MACS_peak_2306	chr5	134713687	134713890	203	10.04	TTS (NM_001080746)	-8294	NR_104383	XR_377103	ENSMUSG00000015950	Ncf1	neutrophil cytosolic factor 1	protein-coding
MACS_peak_2307	chr5	135095634	135095863	229	20.14	TTS (NM_033561)	-4854	NM_020044	XM_006504450	ENSMUSG00000040751	Lat2	linker for activation of T cells family, member 2	protein-coding
MACS_peak_2308	chr5	135721917	135722004	87	9.95	TTS (NM_011714)	4956	NM_010246	NM_010246	ENSMUSG00000049551	Fzd9	frizzled homolog 9 (Drosophila)	protein-coding
MACS_peak_2309	chr5	136032924	136033349	425	9.84	Intergenic	6302	NM_001013412	NM_001013412	ENSMUSG00000070464	Ccl26	chemokine (C-C motif) ligand 26	protein-coding
MACS_peak_231	chr10	16673553	16673751	198	9.43	intron (NR_038020, intron 8 of 8)	141936	NR_038020	NR_038020		Gm20125	predicted gene, 20125	ncRNA
MACS_peak_2310	chr5	136539355	136539436	81	12.25	intron (NM_027158, intron 5 of 5)	6259	NM_027158	XM_006504494	ENSMUSG00000006143	Upk3bl	uroplakin 3B-like	protein-coding
MACS_peak_2311	chr5	139930450	139930675	225	8.46	intron (NM_028469, intron 2 of 4)	5925	NM_028469	XM_006504738	ENSMUSG00000053553	3110082I17Rik	RIKEN cDNA 3110082I17 gene	protein-coding
MACS_peak_2312	chr5	140075855	140076310	455	8.67	Intergenic	56231	NM_013702	XM_006504668	ENSMUSG00000029546	Uncx	UNC homeobox	protein-coding
MACS_peak_2313	chr5	141837458	141837689	231	11.79	intron (NM_177879, intron 1 of 44)	120086	NM_177879	XM_006504712	ENSMUSG00000039683	Sdk1	sidekick homolog 1 (chicken)	protein-coding
MACS_peak_2314	chr5	141914079	141914294	215	13.9	intron (NM_177879, intron 1 of 44)	196699	NM_177879	XM_006504712	ENSMUSG00000039683	Sdk1	sidekick homolog 1 (chicken)	protein-coding
MACS_peak_2315	chr5	141930313	141930627	314	10.71	intron (NM_177879, intron 1 of 44)	212982	NM_177879	XM_006504712	ENSMUSG00000039683	Sdk1	sidekick homolog 1 (chicken)	protein-coding
MACS_peak_2316	chr5	143631115	143631525	410	10.76	Intergenic	25597	NM_001033312	XM_006504693	ENSMUSG00000066640	Fbxl18	F-box and leucine-rich repeat protein 18	protein-coding
MACS_peak_2317	chr5	144267715	144267924	209	11.62	3' UTR (NM_009007, exon 6 of 6)	21041	NM_009007	XM_006504667	ENSMUSG00000001847	Rac1	RAS-related C3 botulinum substrate 1	protein-coding
MACS_peak_2318	chr5	144388424	144388654	230	8.52	intron (NM_011182, intron 1 of 12)	5223	NM_011182	XM_006504664	ENSMUSG00000018001	Cyth3	cytohesin 3	protein-coding
MACS_peak_2319	chr5	145111328	145111546	218	11.79	intron (NM_025833, intron 1 of 13)	-7355	NR_102374	NR_102372		Dmr	Dmrt1 related	ncRNA
MACS_peak_232	chr10	17032380	17032579	199	9.43	Intergenic	-216892	NR_038020	NR_038020		Gm20125	predicted gene, 20125	ncRNA
MACS_peak_2320	chr5	148061019	148061193	174	14.15	intron (NR_038157, intron 1 of 5)	-20601	NM_008814	NM_008814		Pdx1	pancreatic and duodenal homeobox 1	protein-coding
MACS_peak_2321	chr5	151711348	151711606	258	11.23	Intergenic	-43705	NM_013823	XM_006504917	ENSMUSG00000058488	Kl	klotho	protein-coding
MACS_peak_2322	chr6	4341113	4341315	202	15.26	Intergenic	-114483	NM_007743	NM_007743	ENSMUSG00000029661	Col1a2	collagen, type I, alpha 2	protein-coding
MACS_peak_2323	chr6	4609849	4610034	185	11.79	Intergenic	58876	NM_145398	XM_006505029	ENSMUSG00000015189	Casd1	CAS1 domain containing 1	protein-coding
MACS_peak_2324	chr6	6127234	6127452	218	8.72	intron (NM_015829, intron 3 of 17)	39830	NM_015829	XM_006505136	ENSMUSG00000015112	Slc25a13	solute carrier family 25 (mitochondrial carrier, adenine nucleotide translocator), member 13	protein-coding
MACS_peak_2325	chr6	6403555	6403857	302	11.19	Intergenic	124952	NM_009169	NM_009169		Shfm1	split hand/foot malformation (ectrodactyly) type 1	protein-coding
MACS_peak_2326	chr6	6479113	6479324	211	11.79	Intergenic	49439	NM_009169	NM_009169		Shfm1	split hand/foot malformation (ectrodactyly) type 1	protein-coding
MACS_peak_2327	chr6	8547420	8547688	268	23.59	TTS (NM_133236)	77496	NM_001286729	NM_001286728	ENSMUSG00000029638	Glcci1	glucocorticoid induced transcript 1	protein-coding
MACS_peak_2328	chr6	8549225	8549427	202	9.43	Intergenic	79268	NM_001286729	NM_001286728	ENSMUSG00000029638	Glcci1	glucocorticoid induced transcript 1	protein-coding
MACS_peak_2329	chr6	9012502	9012725	223	9.43	intron (NM_008751, intron 1 of 1)	112595	NM_008751	XM_006505010	ENSMUSG00000046178	Nxph1	neurexophilin 1	protein-coding
MACS_peak_233	chr10	17442071	17442321	250	7.13	promoter-TSS (NM_010828)	-838	NM_010828	XM_006512576	ENSMUSG00000039910	Cited2	Cbp/p300-interacting transactivator, with Glu/Asp-rich carboxy-terminal domain, 2	protein-coding
MACS_peak_2330	chr6	9074026	9074247	221	11.79	intron (NM_008751, intron 1 of 1)	174118	NM_008751	XM_006505010	ENSMUSG00000046178	Nxph1	neurexophilin 1	protein-coding
MACS_peak_2331	chr6	10114061	10114463	402	14.15	Intergenic	810116	NR_033776	NR_033776		AA545190	EST AA545190	ncRNA
MACS_peak_2332	chr6	10717392	10717604	212	9.43	Intergenic	206880	NR_033776	NR_033776		AA545190	EST AA545190	ncRNA
MACS_peak_2333	chr6	11754306	11754662	356	16.51	Intergenic	102962	NM_010886	XM_006505003	ENSMUSG00000029632	Ndufa4	NADH dehydrogenase (ubiquinone) 1 alpha subcomplex, 4	protein-coding
MACS_peak_2334	chr6	12308763	12308979	216	11.79	intron (NM_001164805, intron 13 of 26)	-249291	NR_003631	NR_003631	ENSMUSG00000057223	Gm6578	mitochondrial ribosomal protein L32 pseudogene	pseudo
MACS_peak_2335	chr6	14406393	14406605	212	7.86	Intergenic	298775	NM_080464	NM_080464	ENSMUSG00000042717	Ppp1r3a	protein phosphatase 1, regulatory (inhibitor) subunit 3A	protein-coding
MACS_peak_2336	chr6	15139955	15140164	209	11.79	intron (NM_212435, intron 1 of 16)	4554	NM_001286607	XM_006504965	ENSMUSG00000029563	Foxp2	forkhead box P2	protein-coding
MACS_peak_2337	chr6	15955033	15955252	219	11.79	Intergenic	284482	NM_175088	XM_006504998	ENSMUSG00000041390	Mdfic	MyoD family inhibitor domain containing	protein-coding
MACS_peak_2338	chr6	17115623	17115844	221	9.43	Intergenic	-32017	NR_102305	NR_102304	ENSMUSG00000085171	D830026I12Rik	RIKEN cDNA D830026I12 gene	ncRNA
MACS_peak_2339	chr6	17756585	17756917	332	14.35	intron (NM_001083315, intron 1 of 14)	57535	NM_022332	XM_006505153	ENSMUSG00000029534	St7	suppression of tumorigenicity 7	protein-coding
MACS_peak_234	chr10	17445196	17445457	261	9.39	3' UTR (NM_010828, exon 2 of 2)	2293	NM_010828	XM_006512576	ENSMUSG00000039910	Cited2	Cbp/p300-interacting transactivator, with Glu/Asp-rich carboxy-terminal domain, 2	protein-coding
MACS_peak_2340	chr6	18753515	18753736	221	9.43	Intergenic	-45009	NM_133939	NM_133939	ENSMUSG00000044155	Naa38	N(alpha)-acetyltransferase 38, NatC auxiliary subunit	protein-coding
MACS_peak_2341	chr6	19509463	19509678	215	9.43	Intergenic	4229	NR_105789	NR_105789	ENSMUSG00000099149	Mir6370	microRNA mir-6370	ncRNA
MACS_peak_2342	chr6	21154092	21154294	202	9.43	Intergenic	-11916	NM_019697	NM_019697	ENSMUSG00000060882	Kcnd2	potassium voltage-gated channel, Shal-related family, member 2	protein-coding
MACS_peak_2343	chr6	21174357	21174545	188	10.59	intron (NM_019697, intron 1 of 5)	8342	NM_019697	NM_019697	ENSMUSG00000060882	Kcnd2	potassium voltage-gated channel, Shal-related family, member 2	protein-coding
MACS_peak_2344	chr6	21245962	21246209	247	9.15	intron (NM_019697, intron 1 of 5)	79977	NM_019697	NM_019697	ENSMUSG00000060882	Kcnd2	potassium voltage-gated channel, Shal-related family, member 2	protein-coding
MACS_peak_2345	chr6	23358615	23358824	209	9.43	TTS (NM_001252107)	-160456	NM_028462	XM_006505174	ENSMUSG00000029697	Fezf1	Fez family zinc finger 1	protein-coding
MACS_peak_2346	chr6	24170995	24171198	203	14.15	Intergenic	-53005	NM_019481	XM_006505138	ENSMUSG00000029700	Slc13a1	solute carrier family 13 (sodium/sulfate symporters), member 1	protein-coding
MACS_peak_2347	chr6	24296745	24297026	281	14.15	Intergenic	168181	NM_172535	NM_172535	ENSMUSG00000046192	Iqub	IQ motif and ubiquitin domain containing	protein-coding
MACS_peak_2348	chr6	24563805	24563916	111	23.4	TTS (NM_028459)	16090	NM_053098	NM_053098	ENSMUSG00000029683	Lmod2	leiomodin 2 (cardiac)	protein-coding
MACS_peak_2349	chr6	24620225	24620425	200	9.43	Intergenic	-5330	NM_028459	NM_001167745	ENSMUSG00000029684	Wasl	Wiskott-Aldrich syndrome-like (human)	protein-coding
MACS_peak_235	chr10	21554810	21555174	364	15.44	Intergenic	-46998	NM_001161845	NM_001161845	ENSMUSG00000019970	Sgk1	serum/glucocorticoid regulated kinase 1	protein-coding
MACS_peak_2350	chr6	24682788	24683021	233	16.51	promoter-TSS (NM_028920)	-340	NM_028920	NM_028920	ENSMUSG00000029679	Hyal6	hyaluronoglucosaminidase 6	protein-coding
MACS_peak_2351	chr6	26358673	26358892	219	11.79	Intergenic	477357	NR_040771	NR_040771		Gm20756	predicted gene, 20756	ncRNA
MACS_peak_2352	chr6	27255355	27255625	270	12.01	intron (NM_008174, intron 9 of 10)	631260	NR_030420	NR_030420		Mir592	microRNA 592	ncRNA
MACS_peak_2353	chr6	28293631	28293841	210	11.79	Intergenic	77988	NM_028900	NM_028900	ENSMUSG00000029708	Gcc1	golgi coiled coil 1	protein-coding
MACS_peak_2354	chr6	32019972	32020092	120	16.51	Intergenic	19744	NM_029587	NM_029587	ENSMUSG00000029766	1700012A03Rik	RIKEN cDNA 1700012A03 gene	protein-coding
MACS_peak_2355	chr6	32656466	32656846	380	13.72	Intergenic	-118464	NM_175750	NM_175750	ENSMUSG00000029765	Plxna4	plexin A4	protein-coding
MACS_peak_2356	chr6	32795645	32795865	220	9.26	intron (NM_025336, intron 6 of 7)	214397	NM_025336	XM_006506467	ENSMUSG00000053768	Chchd3	coiled-coil-helix-coiled-coil-helix domain containing 3	protein-coding
MACS_peak_2357	chr6	32795893	32796141	248	17.44	intron (NM_025336, intron 6 of 7)	214135	NM_025336	XM_006506467	ENSMUSG00000053768	Chchd3	coiled-coil-helix-coiled-coil-helix domain containing 3	protein-coding
MACS_peak_2358	chr6	32894764	32895107	343	16.51	intron (NM_025336, intron 4 of 7)	115216	NM_025336	XM_006506467	ENSMUSG00000053768	Chchd3	coiled-coil-helix-coiled-coil-helix domain containing 3	protein-coding
MACS_peak_2359	chr6	33677234	33677452	218	10.59	intron (NM_009148, intron 10 of 17)	-302105	NM_028886	XM_006506713	ENSMUSG00000056215	Lrguk	leucine-rich repeats and guanylate kinase domain containing	protein-coding
MACS_peak_236	chr10	21645403	21645591	188	8.47	intron (NM_001161845, intron 1 of 13)	43507	NM_001161845	NM_001161845	ENSMUSG00000019970	Sgk1	serum/glucocorticoid regulated kinase 1	protein-coding
MACS_peak_2360	chr6	33878383	33878572	189	9.43	intron (NM_009148, intron 17 of 17)	-100970	NM_028886	XM_006506713	ENSMUSG00000056215	Lrguk	leucine-rich repeats and guanylate kinase domain containing	protein-coding
MACS_peak_2361	chr6	34507104	34507404	300	14.15	Intergenic	80898	NM_007563	XM_006505412	ENSMUSG00000038871	Bpgm	2,3-bisphosphoglycerate mutase	protein-coding
MACS_peak_2362	chr6	35052095	35052472	377	9.43	intron (NM_001164411, intron 1 of 10)	31453	NM_001164412	XM_006506379	ENSMUSG00000038784	Cnot4	CCR4-NOT transcription complex, subunit 4	protein-coding
MACS_peak_2363	chr6	35459059	35459201	142	33.02	3' UTR (NM_008098, exon 4 of 4)	30758	NM_008098	NM_008098	ENSMUSG00000029840	Mtpn	myotrophin	protein-coding
MACS_peak_2364	chr6	35949506	35949690	184	11.79	Intergenic	-388486	NM_203491	XM_006506136		Chrm2	cholinergic receptor, muscarinic 2, cardiac	protein-coding
MACS_peak_2365	chr6	36074805	36075012	207	9.59	Intergenic	-263175	NM_203491	XM_006506136		Chrm2	cholinergic receptor, muscarinic 2, cardiac	protein-coding
MACS_peak_2366	chr6	36075297	36075516	219	11.79	Intergenic	-262677	NM_203491	XM_006506136		Chrm2	cholinergic receptor, muscarinic 2, cardiac	protein-coding
MACS_peak_2367	chr6	36362200	36362413	213	11.79	intron (NM_203491, intron 2 of 2)	-9435	NR_030524	NR_030524	ENSMUSG00000070075	Mir490	microRNA 490	ncRNA
MACS_peak_2368	chr6	39614299	39614469	170	14.15	intron (NM_139294, intron 6 of 21)	61078	NM_139294	XM_006505353	ENSMUSG00000002413	Braf	Braf transforming gene	protein-coding
MACS_peak_2369	chr6	43093664	43093883	219	9.43	Intergenic	-9532	NM_146654	NM_146654	ENSMUSG00000094200	Olfr237-ps1	olfactory receptor 237, pseudogene 1	protein-coding
MACS_peak_237	chr10	21877380	21877576	196	9.43	promoter-TSS (NM_009016)	-937	NM_009016	NM_009016		Raet1a	retinoic acid early transcript 1, alpha	protein-coding
MACS_peak_2370	chr6	45013537	45013726	189	11.79	intron (NM_001004357, intron 1 of 23)	3572	NM_001004357	XM_006506483	ENSMUSG00000039419	Cntnap2	contactin associated protein-like 2	protein-coding
MACS_peak_2371	chr6	45593756	45593968	212	9.43	intron (NM_001004357, intron 1 of 23)	583802	NM_001004357	XM_006506483	ENSMUSG00000039419	Cntnap2	contactin associated protein-like 2	protein-coding
MACS_peak_2372	chr6	47475959	47476076	117	10.38	3' UTR (NM_012042, exon 22 of 22)	69011	NM_007971	XM_006505520	ENSMUSG00000029687	Ezh2	enhancer of zeste homolog 2 (Drosophila)	protein-coding
MACS_peak_2373	chr6	47480273	47480471	198	11.28	TTS (NM_007971)	64657	NM_007971	XM_006505520	ENSMUSG00000029687	Ezh2	enhancer of zeste homolog 2 (Drosophila)	protein-coding
MACS_peak_2374	chr6	49034463	49034720	257	14.15	TTS (NM_023670)	10798	NM_029353	XM_006506721	ENSMUSG00000029815	Malsu1	mitochondrial assembly of ribosomal large subunit 1	protein-coding
MACS_peak_2375	chr6	50999811	51000059	248	9.65	Intergenic	219974	NR_029719	NR_029719	ENSMUSG00000065505	Mir148a	microRNA 148a	ncRNA
MACS_peak_2376	chr6	51411289	51411529	240	16.51	non-coding (NR_104468, exon 11 of 11)	8484	NM_182650	XM_006506372		Hnrnpa2b1	heterogeneous nuclear ribonucleoprotein A2/B1	protein-coding
MACS_peak_2377	chr6	51807412	51807731	319	32.94	Intergenic	154976	NM_018773	NM_018773	ENSMUSG00000059182	Skap2	src family associated phosphoprotein 2	protein-coding
MACS_peak_2378	chr6	52645805	52645975	170	11.79	Intergenic	-17833	NM_025816	XM_006506369	ENSMUSG00000004535	Tax1bp1	Tax1 (human T cell leukemia virus type I) binding protein 1	protein-coding
MACS_peak_2379	chr6	53371465	53371801	336	10.59	Intergenic	134344	NR_015553	NR_015553		9430076C15Rik	RIKEN cDNA 9430076C15 gene	ncRNA
MACS_peak_238	chr10	22425174	22425339	165	15.2	3' UTR (NM_011603, exon 7 of 7)	23981	NR_106123	NR_106123	ENSMUSG00000098714	Mir7663	microRNA mir-7663	ncRNA
MACS_peak_2380	chr6	55319190	55319388	198	11.79	Intergenic	-7000	NM_001003685	XM_006505541	ENSMUSG00000004654	Ghrhr	growth hormone releasing hormone receptor	protein-coding
MACS_peak_2381	chr6	56190426	56190605	179	13.93	intron (NM_001159956, intron 1 of 16)	121870	NM_001159952	XM_006505730	ENSMUSG00000004347	Pde1c	phosphodiesterase 1C	protein-coding
MACS_peak_2382	chr6	56251151	56251353	202	11.79	intron (NM_001159956, intron 1 of 16)	61134	NM_001159952	XM_006505730	ENSMUSG00000004347	Pde1c	phosphodiesterase 1C	protein-coding
MACS_peak_2383	chr6	57082842	57083039	197	11.79	Intergenic	-4406	NM_053233	NM_053233	ENSMUSG00000093635	Vmn1r11	vomeronasal 1 receptor 11	protein-coding
MACS_peak_2384	chr6	58598790	58599001	211	11.79	intron (NM_011920, intron 1 of 15)	52230	NM_011920	XM_006506148	ENSMUSG00000029802	Abcg2	ATP-binding cassette, sub-family G (WHITE), member 2	protein-coding
MACS_peak_2385	chr6	59433135	59433386	251	9.43	Intergenic	-56977	NM_183183	XM_006506084	ENSMUSG00000045441	Gprin3	GPRIN family member 3	protein-coding
MACS_peak_2386	chr6	62649706	62649929	223	9.43	Intergenic	-557033	NM_008167	XM_006505571		Grid2	glutamate receptor, ionotropic, delta 2	protein-coding
MACS_peak_2387	chr6	62872986	62873186	200	11.79	Intergenic	-333765	NM_008167	XM_006505571		Grid2	glutamate receptor, ionotropic, delta 2	protein-coding
MACS_peak_2388	chr6	63714362	63714585	223	9.43	intron (NM_008167, intron 2 of 15)	507623	NM_008167	XM_006505571		Grid2	glutamate receptor, ionotropic, delta 2	protein-coding
MACS_peak_2389	chr6	63988260	63988500	240	16.51	intron (NM_008167, intron 4 of 15)	-690760	NM_007500	NM_007500	ENSMUSG00000073043	Atoh1	atonal homolog 1 (Drosophila)	protein-coding
MACS_peak_239	chr10	24464099	24464322	223	9.43	Intergenic	-32303	NM_008813	XM_006512597	ENSMUSG00000037370	Enpp1	ectonucleotide pyrophosphatase/phosphodiesterase 1	protein-coding
MACS_peak_2390	chr6	65382613	65382846	233	14.15	intron (NM_175524, intron 1 of 5)	51442	NM_175524	NM_175524	ENSMUSG00000029917	C130060K24Rik	RIKEN cDNA C130060K24 gene	protein-coding
MACS_peak_2391	chr6	67233848	67234122	274	18.87	3' UTR (NM_001113565, exon 8 of 8)	17012	NM_025814	NM_001113564	ENSMUSG00000036371	Serbp1	serpine1 mRNA binding protein 1	protein-coding
MACS_peak_2392	chr6	67234162	67234308	146	28.85	3' UTR (NM_001113565, exon 8 of 8)	17262	NM_025814	NM_001113564	ENSMUSG00000036371	Serbp1	serpine1 mRNA binding protein 1	protein-coding
MACS_peak_2393	chr6	72983043	72983552	509	21.62	intron (NM_001164669, intron 69 of 76)	-74556	NM_001190327	NM_001039392	ENSMUSG00000079523	Tmsb10	thymosin, beta 10	protein-coding
MACS_peak_2394	chr6	74049202	74049411	209	11.79	Intergenic	-628292	NR_108032	NR_108032		1700065L07Rik	RIKEN cDNA 1700065L07 gene	ncRNA
MACS_peak_2395	chr6	74699345	74699583	238	11.79	Intergenic	-1278449	NR_108032	NR_108032		1700065L07Rik	RIKEN cDNA 1700065L07 gene	ncRNA
MACS_peak_2396	chr6	74924961	74925193	232	16.51	Intergenic	-1504062	NR_108032	NR_108032		1700065L07Rik	RIKEN cDNA 1700065L07 gene	ncRNA
MACS_peak_2397	chr6	75039941	75040159	218	9.43	Intergenic	-1619035	NR_108032	NR_108032		1700065L07Rik	RIKEN cDNA 1700065L07 gene	ncRNA
MACS_peak_2398	chr6	75122190	75122408	218	11.79	Intergenic	-1701284	NR_108032	NR_108032		1700065L07Rik	RIKEN cDNA 1700065L07 gene	ncRNA
MACS_peak_2399	chr6	75125414	75125615	201	11.79	Intergenic	-1704500	NR_108032	NR_108032		1700065L07Rik	RIKEN cDNA 1700065L07 gene	ncRNA
MACS_peak_24	chr1	26659511	26659719	208	9.43	Intergenic	84690	NM_001033764	NM_001033764	ENSMUSG00000073722	4931408C20Rik	RIKEN cDNA 4931408C20 gene	protein-coding
MACS_peak_240	chr10	24566340	24566522	182	11.79	Intergenic	-10430	NM_134005	NM_134005	ENSMUSG00000019989	Enpp3	ectonucleotide pyrophosphatase/phosphodiesterase 3	protein-coding
MACS_peak_2400	chr6	75490298	75490526	228	11.79	Intergenic	-1702299	NM_028880	XM_006506712	ENSMUSG00000060780	Lrrtm1	leucine rich repeat transmembrane neuronal 1	protein-coding
MACS_peak_2401	chr6	76083787	76084000	213	14.15	Intergenic	-1108817	NM_028880	XM_006506712	ENSMUSG00000060780	Lrrtm1	leucine rich repeat transmembrane neuronal 1	protein-coding
MACS_peak_2402	chr6	76289129	76289353	224	9.43	Intergenic	-903470	NM_028880	XM_006506712	ENSMUSG00000060780	Lrrtm1	leucine rich repeat transmembrane neuronal 1	protein-coding
MACS_peak_2403	chr6	77581924	77582125	201	11.79	intron (NM_009819, intron 6 of 18)	-249556	NR_045141	NR_045141		6330415B21Rik	RIKEN cDNA 6330415B21 gene	ncRNA
MACS_peak_2404	chr6	77692931	77693294	363	25.95	intron (NM_009819, intron 3 of 18)	236548	NM_145732	XM_006505454	ENSMUSG00000063063	Ctnna2	catenin (cadherin associated protein), alpha 2	protein-coding
MACS_peak_2405	chr6	77983376	77983479	103	32.44	Intergenic	-53767	NM_009819	XM_006505454	ENSMUSG00000063063	Ctnna2	catenin (cadherin associated protein), alpha 2	protein-coding
MACS_peak_2406	chr6	78007162	78007375	213	11.79	Intergenic	-77608	NM_009819	XM_006505454	ENSMUSG00000063063	Ctnna2	catenin (cadherin associated protein), alpha 2	protein-coding
MACS_peak_2407	chr6	78270504	78270707	203	14.15	Intergenic	-50273	NM_011036	NM_011036	ENSMUSG00000071356	Reg3b	regenerating islet-derived 3 beta	protein-coding
MACS_peak_2408	chr6	79445909	79446091	182	9.43	Intergenic	-322025	NM_001190732	NM_001190732	ENSMUSG00000096887	Gm20594	predicted gene, 20594	protein-coding
MACS_peak_2409	chr6	80008354	80008585	231	9.43	intron (NM_001134743, intron 2 of 2)	38833	NM_178731	XM_006506085	ENSMUSG00000052581	Lrrtm4	leucine rich repeat transmembrane neuronal 4	protein-coding
MACS_peak_241	chr10	25642440	25642657	217	14.15	Intergenic	-85306	NR_045349	NR_045349		4930401C15Rik	RIKEN cDNA 4930401C15 gene	ncRNA
MACS_peak_2410	chr6	81123993	81124173	180	11.79	Intergenic	721574	NR_106091	NR_106091		Mir7232	microRNA mir-7232	ncRNA
MACS_peak_2411	chr6	82083690	82083882	192	9.26	Intergenic	92164	NM_145570	XM_006505960	ENSMUSG00000035104	Eva1a	eva-1 homolog A (C. elegans)	protein-coding
MACS_peak_2412	chr6	82417459	82417739	280	13.9	intron (NM_009313, intron 2 of 5)	65130	NM_009313	XM_006505863	ENSMUSG00000030043	Tacr1	tachykinin receptor 1	protein-coding
MACS_peak_2413	chr6	83215632	83215877	245	6.81	intron (NM_001166067, intron 8 of 24)	28386	NM_001166067	XM_006505963	ENSMUSG00000068323	Slc4a5	solute carrier family 4, sodium bicarbonate cotransporter, member 5	protein-coding
MACS_peak_2414	chr6	83911053	83911320	267	11.79	intron (NM_001166371, intron 14 of 25)	46840	NM_008717	XM_006505704	ENSMUSG00000030016	Zfml	zinc finger, matrin-like	protein-coding
MACS_peak_2415	chr6	86474372	86474634	262	9.88	TTS (NM_011865)	1656	NM_011865	NM_011865	ENSMUSG00000051695	Pcbp1	poly(rC) binding protein 1	protein-coding
MACS_peak_2416	chr6	87793071	87793372	301	13.34	3' UTR (NM_013493, exon 5 of 5)	-4469	NM_133934	NM_133934	ENSMUSG00000030056	Isy1	ISY1 splicing factor homolog (S. cerevisiae)	protein-coding
MACS_peak_2417	chr6	92308918	92309192	274	14.15	Intergenic	-114411	NM_009426	NM_009426	ENSMUSG00000005892	Trh	thyrotropin releasing hormone	protein-coding
MACS_peak_2418	chr6	92665077	92665278	201	10.11	Intergenic	-9000	NM_001081146	XM_006506106	ENSMUSG00000030020	Prickle2	prickle homolog 2 (Drosophila)	protein-coding
MACS_peak_2419	chr6	93092976	93093179	203	9.43	Intergenic	202502	NR_015530	NR_015530	ENSMUSG00000097462	9530026P05Rik	RIKEN cDNA 9530026P05 gene	ncRNA
MACS_peak_242	chr10	26328776	26328973	197	11.79	Intergenic	65582	NR_033633	NR_033633	ENSMUSG00000098179	Gm8709	glyceraldehyde-3-phosphate dehydrogenase pseudogene	pseudo
MACS_peak_2420	chr6	93478758	93478970	212	9.43	Intergenic	384093	NR_104594	XM_006505580	ENSMUSG00000045095	Magi1	membrane associated guanylate kinase, WW and PDZ domain containing 1	protein-coding
MACS_peak_2421	chr6	93592727	93592972	245	11.79	Intergenic	270107	NR_104594	XM_006505580	ENSMUSG00000045095	Magi1	membrane associated guanylate kinase, WW and PDZ domain containing 1	protein-coding
MACS_peak_2422	chr6	94289113	94289528	415	17.57	Intergenic	-55410	NM_001286785	XM_006505580	ENSMUSG00000045095	Magi1	membrane associated guanylate kinase, WW and PDZ domain containing 1	protein-coding
MACS_peak_2423	chr6	95601752	95601968	216	9.43	intron (NM_011507, intron 2 of 10)	66971	NM_011507	XM_006505832	ENSMUSG00000061838	Suclg2	succinate-Coenzyme A ligase, GDP-forming, beta subunit	protein-coding
MACS_peak_2424	chr6	96161536	96161755	219	9.43	intron (NM_182808, intron 2 of 4)	-45447	NR_003643	NR_003643	ENSMUSG00000072878	1700123L14Rik	nucleoporin 50 pseudogene	pseudo
MACS_peak_2425	chr6	96191013	96191219	206	9.43	intron (NM_182808, intron 2 of 4)	-74917	NR_003643	NR_003643	ENSMUSG00000072878	1700123L14Rik	nucleoporin 50 pseudogene	pseudo
MACS_peak_2426	chr6	96393321	96393542	221	11.79	intron (NM_182808, intron 2 of 4)	-277233	NR_003643	NR_003643	ENSMUSG00000072878	1700123L14Rik	nucleoporin 50 pseudogene	pseudo
MACS_peak_2427	chr6	96457689	96457910	221	9.43	intron (NM_182808, intron 2 of 4)	-341601	NR_003643	NR_003643	ENSMUSG00000072878	1700123L14Rik	nucleoporin 50 pseudogene	pseudo
MACS_peak_2428	chr6	96859073	96859332	259	11.7	intron (NM_177233, intron 3 of 5)	151202	NM_177233	XM_006506284	ENSMUSG00000046500	Fam19a4	family with sequence similarity 19, member A4	protein-coding
MACS_peak_2429	chr6	98261511	98261951	440	16.51	intron (NM_001128092, intron 2 of 3)	31017	NM_001128092	NM_001128092	ENSMUSG00000090667	Gm765	predicted gene 765	protein-coding
MACS_peak_243	chr10	26860276	26860499	223	11.79	intron (NM_008481, intron 32 of 63)	368070	NM_176837	XM_006512885	ENSMUSG00000039031	Arhgap18	Rho GTPase activating protein 18	protein-coding
MACS_peak_2430	chr6	98696484	98696670	186	11.79	Intergenic	281715	NM_001197322	XM_006505308	ENSMUSG00000030067	Foxp1	forkhead box P1	protein-coding
MACS_peak_2431	chr6	99712378	99712623	245	6.35	Intergenic	-36115	NM_001170419	NM_001037539	ENSMUSG00000030069	Prok2	prokineticin 2	protein-coding
MACS_peak_2432	chr6	99949148	99949492	344	10.9	Intergenic	-272934	NM_001170419	NM_001037539	ENSMUSG00000030069	Prok2	prokineticin 2	protein-coding
MACS_peak_2433	chr6	100305381	100305604	223	11.79	Intergenic	-68141	NM_019743	NM_019743	ENSMUSG00000072872	Rybp	RING1 and YY1 binding protein	protein-coding
MACS_peak_2434	chr6	102437442	102437677	235	11.79	Intergenic	-22899	NM_008779	XM_006505725	ENSMUSG00000030075	Cntn3	contactin 3	protein-coding
MACS_peak_2435	chr6	103170182	103170420	238	11.79	Intergenic	-290569	NM_007697	XM_006505467	ENSMUSG00000030077	Chl1	cell adhesion molecule with homology to L1CAM	protein-coding
MACS_peak_2436	chr6	103599021	103599298	277	8.24	intron (NM_007697, intron 4 of 26)	138290	NM_007697	XM_006505467	ENSMUSG00000030077	Chl1	cell adhesion molecule with homology to L1CAM	protein-coding
MACS_peak_2437	chr6	104417737	104417923	186	11.79	Intergenic	-25208	NM_017383	XM_006506380	ENSMUSG00000030092	Cntn6	contactin 6	protein-coding
MACS_peak_2438	chr6	106575071	106575288	217	9.43	intron (NM_001109749, intron 15 of 25)	123851	NM_008370	XM_006505619		Il5ra	interleukin 5 receptor, alpha	protein-coding
MACS_peak_2439	chr6	108293259	108293571	312	6.86	intron (NM_010585, intron 5 of 61)	130325	NM_010585	XM_006505623	ENSMUSG00000030102	Itpr1	inositol 1,4,5-trisphosphate receptor 1	protein-coding
MACS_peak_244	chr10	30095161	30095377	216	23.59	Intergenic	-174923	NM_001109747	XM_006512814	ENSMUSG00000075266	Cenpw	centromere protein W	protein-coding
MACS_peak_2440	chr6	108669443	108669671	228	8.23	Intergenic	-58629	NR_104577	NR_040757	ENSMUSG00000087341	0610040F04Rik	RIKEN cDNA 0610040F04 gene	ncRNA
MACS_peak_2441	chr6	109164560	109164694	134	16	Intergenic	385992	NM_138677	XM_006505746	ENSMUSG00000030104	Edem1	ER degradation enhancer, mannosidase alpha-like 1	protein-coding
MACS_peak_2442	chr6	109333723	109333936	213	14.15	Intergenic	555195	NM_138677	XM_006505746	ENSMUSG00000030104	Edem1	ER degradation enhancer, mannosidase alpha-like 1	protein-coding
MACS_peak_2443	chr6	109774985	109775179	194	11.79	Intergenic	-820510	NM_177328	XM_006505296	ENSMUSG00000056755	Grm7	glutamate receptor, metabotropic 7	protein-coding
MACS_peak_2444	chr6	111748048	111748231	183	11.79	Intergenic	-412562	NR_027865	NR_027865		1700054K19Rik	RIKEN cDNA 1700054K19 gene	ncRNA
MACS_peak_2445	chr6	112578857	112579097	240	12.35	intron (NM_001167730, intron 12 of 13)	67687	NM_021385	XM_006506434	ENSMUSG00000030254	Rad18	RAD18 homolog (S. cerevisiae)	protein-coding
MACS_peak_2446	chr6	115151914	115152131	217	9.43	intron (NM_001111015, intron 1 of 12)	49844	NM_080639	XM_006505367	ENSMUSG00000030317	Timp4	tissue inhibitor of metalloproteinase 4	protein-coding
MACS_peak_2447	chr6	115754257	115754371	114	7.41	3' UTR (NM_025958, exon 15 of 15)	3807	NR_028546	NR_028546	ENSMUSG00000064563	Snora7a	small nucleolar RNA, H/ACA box 7A	snoRNA
MACS_peak_2448	chr6	116870892	116871104	212	11.79	Intergenic	-204222	NM_178768	XM_006506253	ENSMUSG00000048108	Tmem72	transmembrane protein 72	protein-coding
MACS_peak_2449	chr6	117543665	117543871	206	11.79	Intergenic	158019	NR_045731	NR_045731		1700030F04Rik	RIKEN cDNA 1700030F04 gene	ncRNA
MACS_peak_245	chr10	30495432	30495882	450	25.95	intron (NM_172495, intron 1 of 15)	27256	NM_172495	XM_006512644	ENSMUSG00000039697	Ncoa7	nuclear receptor coactivator 7	protein-coding
MACS_peak_2450	chr6	118478558	118478774	216	9.43	intron (NM_001081112, intron 20 of 33)	33608	NM_001081112	XM_006506022	ENSMUSG00000007827	Ankrd26	ankyrin repeat domain 26	protein-coding
MACS_peak_2451	chr6	118675075	118675536	461	12.35	intron (NM_001256001, intron 9 of 46)	-154870	NR_046053	NR_046053		4931430N09Rik	RIKEN cDNA 4931430N09 gene	ncRNA
MACS_peak_2452	chr6	119875557	119875902	345	18.87	3' UTR (NM_001199084, exon 28 of 28)	23014	NM_001166381	XM_006505764	ENSMUSG00000030166	Rad52	RAD52 homolog (S. cerevisiae)	protein-coding
MACS_peak_2453	chr6	122521683	122521979	296	14.82	Intergenic	18004	NM_009645	NM_009645	ENSMUSG00000040627	Aicda	activation-induced cytidine deaminase	protein-coding
MACS_peak_2454	chr6	122729612	122729792	180	10.9	Intergenic	-36939	NM_011401	XM_006505822	ENSMUSG00000003153	Slc2a3	solute carrier family 2 (facilitated glucose transporter), member 3	protein-coding
MACS_peak_2455	chr6	129553531	129553729	198	14.15	Intergenic	11801	NM_010654	XM_006505655	ENSMUSG00000030165	Klrd1	killer cell lectin-like receptor, subfamily D, member 1	protein-coding
MACS_peak_2456	chr6	129822197	129822384	187	11.79	exon (NM_133203, exon 4 of 8)	4399	NM_133203	XM_006505664	ENSMUSG00000014543	Klra17	killer cell lectin-like receptor, subfamily A, member 17	protein-coding
MACS_peak_2457	chr6	129986153	129986316	163	14.15	intron (NM_053152, intron 5 of 5)	-9257	NM_053154	NM_053154		Klra19	killer cell lectin-like receptor, subfamily A, member 19	protein-coding
MACS_peak_2458	chr6	130180760	130180938	178	14.15	intron (NM_001110323, intron 2 of 7)	856	NM_014194	NM_001110323	ENSMUSG00000067599	Klra7	killer cell lectin-like receptor, subfamily A, member 7	protein-coding
MACS_peak_2459	chr6	132422182	132422381	199	11.79	Intergenic	-97578	NM_011174	NM_011174	ENSMUSG00000059934	Prh1	proline rich protein HaeIII subfamily 1	protein-coding
MACS_peak_246	chr10	30756206	30756402	196	9.43	Intergenic	-193715	NM_013904	NM_013904	ENSMUSG00000019789	Hey2	hairy/enhancer-of-split related with YRPW motif 2	protein-coding
MACS_peak_2460	chr6	133091194	133091360	166	14.15	Intergenic	36020	NR_073368	NM_001163445	ENSMUSG00000072704	2700089E24Rik	RIKEN cDNA 2700089E24 gene	protein-coding
MACS_peak_2461	chr6	136417057	136417391	334	8.78	Intergenic	-50148	NM_019426	XM_006506388	ENSMUSG00000030213	Atf7ip	activating transcription factor 7 interacting protein	protein-coding
MACS_peak_2462	chr6	136840873	136841094	221	9.26	Intergenic	-16658	NM_008597	NM_008597	ENSMUSG00000030218	Mgp	matrix Gla protein	protein-coding
MACS_peak_2463	chr6	137491448	137491661	213	11.79	intron (NM_001271588, intron 1 of 20)	-23139	NM_001271589	XM_006505507	ENSMUSG00000015766	Eps8	epidermal growth factor receptor pathway substrate 8	protein-coding
MACS_peak_2464	chr6	138802890	138803101	211	9.43	Intergenic	-196031	NM_015777	NM_015777	ENSMUSG00000046717	Igbp1b	immunoglobulin (CD79A) binding protein 1b	protein-coding
MACS_peak_2465	chr6	139924826	139925046	220	14.15	Intergenic	65002	NM_054066	XM_006506899	ENSMUSG00000030230	Plcz1	phospholipase C, zeta 1	protein-coding
MACS_peak_2466	chr6	140175615	140175832	217	9.43	Intergenic	185678	NM_007605	NM_007605	ENSMUSG00000041791	Capza3	capping protein (actin filament) muscle Z-line, alpha 3	protein-coding
MACS_peak_2467	chr6	140839266	140839462	196	11.58	Intergenic	266545	NM_009637	XM_006506905	ENSMUSG00000030232	Aebp2	AE binding protein 2	protein-coding
MACS_peak_2468	chr6	140843148	140843391	243	12.01	Intergenic	270451	NM_009637	XM_006506905	ENSMUSG00000030232	Aebp2	AE binding protein 2	protein-coding
MACS_peak_2469	chr6	144272133	144272417	284	13.47	Intergenic	-114187	NM_001243163	XM_006506931	ENSMUSG00000041540	Sox5	SRY (sex determining region Y)-box 5	protein-coding
MACS_peak_247	chr10	31213367	31213579	212	9.43	Intergenic	-47746	NM_009413	XM_006512703	ENSMUSG00000000296	Tpd52l1	tumor protein D52-like 1	protein-coding
MACS_peak_2470	chr6	144363599	144363800	201	8.28	Intergenic	-205612	NM_001243163	XM_006506931	ENSMUSG00000041540	Sox5	SRY (sex determining region Y)-box 5	protein-coding
MACS_peak_2471	chr6	144363825	144364116	291	10.65	Intergenic	-205883	NM_001243163	XM_006506931	ENSMUSG00000041540	Sox5	SRY (sex determining region Y)-box 5	protein-coding
MACS_peak_2472	chr6	145436610	145436808	198	8.23	Intergenic	-53264	NM_028742	XM_006506985	ENSMUSG00000054966	Ifltd1	intermediate filament tail domain containing 1	protein-coding
MACS_peak_2473	chr6	146485710	146485978	268	10.11	Intergenic	-35099	NM_019923	XM_006507026	ENSMUSG00000030287	Itpr2	inositol 1,4,5-triphosphate receptor 2	protein-coding
MACS_peak_2474	chr7	5078316	5078405	89	16.51	promoter-TSS (NM_009028)	-809	NM_009028	NM_009028	ENSMUSG00000083649	Rasl2-9	RAS-like, family 2, locus 9	protein-coding
MACS_peak_2475	chr7	12520498	12520666	168	11.79	Intergenic	-3948	NM_134205	NM_134205	ENSMUSG00000045713	Vmn1r76	vomeronasal 1 receptor 76	protein-coding
MACS_peak_2476	chr7	26013262	26013377	115	8.56	promoter-TSS (NR_046001)	-422	NR_046001	NM_178400		9130221H12Rik	RIKEN cDNA 9130221H12 gene	ncRNA
MACS_peak_2477	chr7	26628511	26628779	268	16.11	Intergenic	-27096	NM_028775	NM_028775	ENSMUSG00000040703	Cyp2s1	cytochrome P450, family 2, subfamily s, polypeptide 1	protein-coding
MACS_peak_2478	chr7	29607057	29607386	329	30.48	TTS (NM_177301)	-3135	NM_016772	XM_006540172	ENSMUSG00000053898	Ech1	enoyl coenzyme A hydratase 1, peroxisomal	protein-coding
MACS_peak_2479	chr7	35570113	35570350	237	7.32	intron (NM_175140, intron 1 of 3)	27498	NM_175140	XM_006540337	ENSMUSG00000060402	Chst8	carbohydrate (N-acetylgalactosamine 4-0) sulfotransferase 8	protein-coding
MACS_peak_248	chr10	31556087	31556244	157	14.15	intron (NM_001013411, intron 4 of 6)	-226635	NM_001146349	NM_001146349	ENSMUSG00000063760	Rnf217	ring finger protein 217	protein-coding
MACS_peak_2480	chr7	37599211	37599428	217	11.79	Intergenic	116183	NM_172298	XM_006539961	ENSMUSG00000021217	Tshz3	teashirt zinc finger family member 3	protein-coding
MACS_peak_2481	chr7	47270819	47271038	219	10.9	Intergenic	497793	NM_001004139	NM_001004139	ENSMUSG00000068959	Zfp619	zinc finger protein 619	protein-coding
MACS_peak_2482	chr7	54196624	54196827	203	11.79	intron (NM_001040695, intron 7 of 11)	17162	NM_001040695	XM_006540993	ENSMUSG00000043262	Uevld	UEV and lactate/malate dehyrogenase domains	protein-coding
MACS_peak_2483	chr7	57286437	57286611	174	14.15	intron (NM_001037906, intron 2 of 19)	55804	NM_001037906	NM_001037906	ENSMUSG00000055409	Nell1	NEL-like 1	protein-coding
MACS_peak_2484	chr7	61868783	61868987	204	11.79	Intergenic	-221730	NM_178705	XM_006540826		Luzp2	leucine zipper protein 2	protein-coding
MACS_peak_2485	chr7	62335273	62335367	94	8.36	intron (NM_178705, intron 5 of 11)	244705	NM_178705	XM_006540826		Luzp2	leucine zipper protein 2	protein-coding
MACS_peak_2486	chr7	62557907	62558123	216	9.43	Intergenic	-465533	NM_178706	XM_006540827	ENSMUSG00000051504	Siglech	sialic acid binding Ig-like lectin H	protein-coding
MACS_peak_2487	chr7	63183709	63183918	209	9.43	intron (NM_001164662, intron 30 of 30)	34049	NM_001256133	XM_006541324	ENSMUSG00000030452	Nipa2	non imprinted in Prader-Willi/Angelman syndrome 2 homolog (human)	protein-coding
MACS_peak_2488	chr7	66512186	66512362	176	9.43	intron (NM_001033962, intron 2 of 10)	28152	NM_011668	XM_006540798	ENSMUSG00000025326	Ube3a	ubiquitin protein ligase E3A	protein-coding
MACS_peak_2489	chr7	66560124	66560423	299	21.23	exon (NM_011668, exon 13 of 13)	-15738	NR_033229	NR_033229		A230073K19Rik	RIKEN cDNA A230073K19 gene	ncRNA
MACS_peak_249	chr10	32553220	32553431	211	14.15	intron (NM_001013411, intron 1 of 6)	56395	NM_001013411	XM_006512796		Nkain2	Na+/K+ transporting ATPase interacting 2	protein-coding
MACS_peak_2490	chr7	68895587	68895864	277	11.79	intron (NR_015533, intron 6 of 8)	-8415	NR_049202	NR_049202	ENSMUSG00000096189	Mir344h-2	microRNA mir-344h-2	ncRNA
MACS_peak_2491	chr7	69153513	69153732	219	14.15	Intergenic	-26378	NR_037287	NR_037287	ENSMUSG00000092850	Mir344g	microRNA 344g	ncRNA
MACS_peak_2492	chr7	69963382	69963596	214	11.79	Intergenic	-354093	NM_013788	NM_013788	ENSMUSG00000070526	Peg12	paternally expressed 12	protein-coding
MACS_peak_2493	chr7	75627635	75627912	277	9.67	Intergenic	65464	NR_046208	NR_046208		4933436H12Rik	RIKEN cDNA 4933436H12 gene	ncRNA
MACS_peak_2494	chr7	76699768	76700131	363	9.81	Intergenic	58970	NR_045940	NR_045940		4930402F11Rik	RIKEN cDNA 4930402F11 gene	ncRNA
MACS_peak_2495	chr7	77017083	77017284	201	11.79	Intergenic	376204	NR_045940	NR_045940		4930402F11Rik	RIKEN cDNA 4930402F11 gene	ncRNA
MACS_peak_2496	chr7	77676868	77677162	294	11.79	Intergenic	-165383	NM_183261	XM_006540577	ENSMUSG00000030551	Nr2f2	nuclear receptor subfamily 2, group F, member 2	protein-coding
MACS_peak_2497	chr7	78069256	78069477	221	9.43	Intergenic	-557735	NM_183261	XM_006540577	ENSMUSG00000030551	Nr2f2	nuclear receptor subfamily 2, group F, member 2	protein-coding
MACS_peak_2498	chr7	78243146	78243357	211	9.43	Intergenic	-731620	NM_183261	XM_006540577	ENSMUSG00000030551	Nr2f2	nuclear receptor subfamily 2, group F, member 2	protein-coding
MACS_peak_2499	chr7	78343166	78343441	275	18.87	Intergenic	-831672	NM_183261	XM_006540577	ENSMUSG00000030551	Nr2f2	nuclear receptor subfamily 2, group F, member 2	protein-coding
MACS_peak_25	chr1	26821846	26822341	495	23.59	Intergenic	-77789	NM_001033764	NM_001033764	ENSMUSG00000073722	4931408C20Rik	RIKEN cDNA 4931408C20 gene	protein-coding
MACS_peak_250	chr10	32599331	32599626	295	14.15	intron (NM_001013411, intron 1 of 6)	10242	NM_001013411	XM_006512796		Nkain2	Na+/K+ transporting ATPase interacting 2	protein-coding
MACS_peak_2500	chr7	78526087	78526287	200	10.29	Intergenic	925294	NM_001024703	XM_006540899	ENSMUSG00000032776	Mctp2	multiple C2 domains, transmembrane 2	protein-coding
MACS_peak_2501	chr7	79771898	79772117	219	11.79	Intergenic	-320527	NM_001024703	XM_006540899	ENSMUSG00000032776	Mctp2	multiple C2 domains, transmembrane 2	protein-coding
MACS_peak_2502	chr7	80833875	80834138	263	23.16	Intergenic	-2558	NR_033604	NR_033604		Gm4971	Smad nuclear interacting protein 1 pseudogene	pseudo
MACS_peak_2503	chr7	80857309	80857593	284	11.09	Intergenic	-26002	NR_033604	NR_033604		Gm4971	Smad nuclear interacting protein 1 pseudogene	pseudo
MACS_peak_2504	chr7	81741670	81741891	221	9.43	Intergenic	-42115	NM_001038643	NM_001038643	ENSMUSG00000025790	Slco3a1	solute carrier organic anion transporter family, member 3a1	protein-coding
MACS_peak_2505	chr7	81872065	81872282	217	9.43	Intergenic	-172508	NM_001038643	NM_001038643	ENSMUSG00000025790	Slco3a1	solute carrier organic anion transporter family, member 3a1	protein-coding
MACS_peak_2506	chr7	82854438	82854660	222	8.72	intron (NM_029332, intron 17 of 36)	-138675	NM_001122780	XM_006540735	ENSMUSG00000055652	Klhl25	kelch-like 25	protein-coding
MACS_peak_2507	chr7	84779437	84779653	216	9.43	Intergenic	943179	NM_008746	XM_006540691		Ntrk3	neurotrophic tyrosine kinase, receptor, type 3	protein-coding
MACS_peak_2508	chr7	84875358	84875573	215	11.79	Intergenic	847258	NM_008746	XM_006540691		Ntrk3	neurotrophic tyrosine kinase, receptor, type 3	protein-coding
MACS_peak_2509	chr7	86021049	86021428	379	9.26	Intergenic	-11924	NR_029826	NR_029826	ENSMUSG00000065609	Mir7-2	microRNA 7-2	ncRNA
MACS_peak_251	chr10	32829078	32829281	203	14.15	intron (NM_029726, intron 1 of 37)	25891	NM_029726	NM_029726	ENSMUSG00000019787	Trdn	triadin	protein-coding
MACS_peak_2510	chr7	86124644	86124859	215	11.44	Intergenic	65631	NM_001113527	XM_006541026	ENSMUSG00000039236	Isg20	interferon-stimulated protein	protein-coding
MACS_peak_2511	chr7	87239727	87239915	188	10.76	TTS (NM_173011)	-19678	NR_045695	NR_045695		Gm21057	predicted gene, 21057	ncRNA
MACS_peak_2512	chr7	88705725	88705952	227	14.82	intron (NM_172904, intron 1 of 12)	6028	NM_172904	NM_172904		Fsd2	fibronectin type III and SPRY domain containing 2	protein-coding
MACS_peak_2513	chr7	89044550	89044702	152	13.08	exon (NM_013886, exon 4 of 6)	34719	NM_013886	NM_013886	ENSMUSG00000025104	Hdgfrp3	hepatoma-derived growth factor, related protein 3	protein-coding
MACS_peak_2514	chr7	89434965	89435214	249	8.06	intron (NM_001277954, intron 8 of 8)	26672	NM_001277954	NM_001277954		Sh3gl3	SH3-domain GRB2-like 3	protein-coding
MACS_peak_2515	chr7	89544477	89544682	205	11.79	intron (NM_001190374, intron 3 of 29)	60376	NM_001190374	XM_006507892	ENSMUSG00000070469	Adamtsl3	ADAMTS-like 3	protein-coding
MACS_peak_2516	chr7	91114030	91114231	201	9.75	intron (NM_030728, intron 13 of 28)	73621	NM_023403	XR_378266	ENSMUSG00000038503	Mesdc2	mesoderm development candidate 2	protein-coding
MACS_peak_2517	chr7	91763467	91763662	195	28.3	TTS (NM_022985)	-9113	NM_010176	NM_010176	ENSMUSG00000030630	Fah	fumarylacetoacetate hydrolase	protein-coding
MACS_peak_2518	chr7	96397488	96397692	204	9.43	intron (NM_028343, intron 4 of 14)	89707	NM_028343	XM_006508221	ENSMUSG00000039428	Tmem135	transmembrane protein 135	protein-coding
MACS_peak_2519	chr7	97067430	97067639	209	16.51	intron (NM_026304, intron 4 of 4)	-15396	NM_001162979	NM_001162979	ENSMUSG00000039391	Ccdc81	coiled-coil domain containing 81	protein-coding
MACS_peak_252	chr10	34824782	34824991	209	11.79	Intergenic	621681	NM_010237	XM_006512534	ENSMUSG00000019779	Frk	fyn-related kinase	protein-coding
MACS_peak_2520	chr7	97129336	97129907	571	9.31	promoter-TSS (NM_021876)	-136	NM_021876	XM_006507340	ENSMUSG00000030619	Eed	embryonic ectoderm development	protein-coding
MACS_peak_2521	chr7	97357254	97357457	203	19.34	3' UTR (NM_001252524, exon 19 of 19)	56586	NM_029256	XM_006508277	ENSMUSG00000030617	Ccdc83	coiled-coil domain containing 83	protein-coding
MACS_peak_2522	chr7	98414346	98414474	128	16.51	intron (NM_011807, intron 1 of 22)	175114	NM_011807	XM_006507767		Dlg2	discs, large homolog 2 (Drosophila)	protein-coding
MACS_peak_2523	chr7	99634276	99634606	330	18.87	Intergenic	-75218	NM_025515	XM_006508116	ENSMUSG00000030613	Ccdc90b	coiled-coil domain containing 90B	protein-coding
MACS_peak_2524	chr7	99989714	99989895	181	9.43	Intergenic	32937	NM_001080995	XM_006508245	ENSMUSG00000030641	4632434I11Rik	RIKEN cDNA 4632434I11 gene	protein-coding
MACS_peak_2525	chr7	101355032	101355395	363	14.15	Intergenic	1126825	NM_021427	NM_021427		Fam181b	family with sequence similarity 181, member B	protein-coding
MACS_peak_2526	chr7	101922077	101922263	186	11.79	Intergenic	-1436977	NM_011858	XM_006507792	ENSMUSG00000048078	Tenm4	teneurin transmembrane protein 4	protein-coding
MACS_peak_2527	chr7	102124184	102124419	235	14.15	Intergenic	-1234845	NM_011858	XM_006507792	ENSMUSG00000048078	Tenm4	teneurin transmembrane protein 4	protein-coding
MACS_peak_2528	chr7	104299704	104300108	404	10.69	intron (NM_010248, intron 1 of 9)	69645	NM_010248	NM_001162477	ENSMUSG00000004508	Gab2	growth factor receptor bound protein 2-associated protein 2	protein-coding
MACS_peak_2529	chr7	106987396	106987510	114	18.87	3' UTR (NM_025668, exon 5 of 5)	-10526	NM_016720	NM_016720	ENSMUSG00000035239	Neu3	neuraminidase 3	protein-coding
MACS_peak_253	chr10	36265362	36265586	224	11.79	intron (NM_001081208, intron 1 of 3)	38861	NM_001253356	XM_006512761	ENSMUSG00000044499	Hs3st5	heparan sulfate (glucosamine) 3-O-sulfotransferase 5	protein-coding
MACS_peak_2530	chr7	107215733	107215937	204	11.79	Intergenic	54175	NM_133692	XM_006508149	ENSMUSG00000030726	Pold3	polymerase (DNA-directed), delta 3, accessory subunit	protein-coding
MACS_peak_2531	chr7	108804017	108804236	219	9.43	Intergenic	-8155	NM_009191	XM_006507488	ENSMUSG00000001829	Clpb	ClpB caseinolytic peptidase B	protein-coding
MACS_peak_2532	chr7	108862444	108862716	272	12.97	intron (NM_009191, intron 4 of 15)	50298	NM_009191	XM_006507488	ENSMUSG00000001829	Clpb	ClpB caseinolytic peptidase B	protein-coding
MACS_peak_2533	chr7	108921253	108921688	435	13.3	intron (NM_009191, intron 7 of 15)	-45356	NM_008887	NM_008887	ENSMUSG00000007946	Phox2a	paired-like homeobox 2a	protein-coding
MACS_peak_2534	chr7	110593040	110593246	206	9.43	Intergenic	-1479	NM_001011854	NM_001011854	ENSMUSG00000058079	Olfr605	olfactory receptor 605	protein-coding
MACS_peak_2535	chr7	111576503	111576611	108	5.2	intron (NM_009099, intron 4 of 7)	37150	NM_009099	XM_006507471	ENSMUSG00000030921	Trim30a	tripartite motif-containing 30A	protein-coding
MACS_peak_2536	chr7	114215642	114215851	209	11.79	Intergenic	-1597	NM_147033	NM_147033	ENSMUSG00000049674	Olfr714	olfactory receptor 714	protein-coding
MACS_peak_2537	chr7	114687624	114687929	305	10.29	intron (NM_021889, intron 6 of 6)	-23170	NM_172907	NM_172907	ENSMUSG00000051041	Olfml1	olfactomedin-like 1	protein-coding
MACS_peak_2538	chr7	114707334	114707499	165	14.15	Intergenic	-3530	NM_172907	NM_172907	ENSMUSG00000051041	Olfml1	olfactomedin-like 1	protein-coding
MACS_peak_2539	chr7	116289070	116289656	586	8.8	intron (NM_057173, intron 1 of 3)	24459	NM_057173	XM_006507195	ENSMUSG00000036111	Lmo1	LIM domain only 1	protein-coding
MACS_peak_254	chr10	36693970	36694373	403	5.49	promoter-TSS (NM_008229)	-178	NM_008229	XM_006512555	ENSMUSG00000019777	Hdac2	histone deacetylase 2	protein-coding
MACS_peak_2540	chr7	118215570	118215995	425	5.62	3' UTR (NM_013507, exon 22 of 22)	10761	NM_001040131	NM_001040131	ENSMUSG00000005610	Eif4g2	eukaryotic translation initiation factor 4, gamma 2	protein-coding
MACS_peak_2541	chr7	118630754	118631083	329	5.85	intron (NM_173739, intron 9 of 10)	292572	NM_173739	XM_006507658	ENSMUSG00000038296	Galnt18	UDP-N-acetyl-alpha-D-galactosamine:polypeptide N-acetylgalactosaminyltransferase 18	protein-coding
MACS_peak_2542	chr7	119661136	119661405	269	8.89	intron (NM_020606, intron 1 of 12)	90051	NM_020606	XM_006508050	ENSMUSG00000030770	Parva	parvin, alpha	protein-coding
MACS_peak_2543	chr7	119938109	119938369	260	9.98	intron (NM_001166584, intron 2 of 13)	35341	NM_001166585	XM_006507561	ENSMUSG00000055320	Tead1	TEA domain family member 1	protein-coding
MACS_peak_2544	chr7	120050112	120050446	334	24.17	TTS (NM_001166585)	-47197	NM_175279	NM_175279	ENSMUSG00000098132	Rassf10	Ras association (RalGDS/AF-6) domain family (N-terminal) member 10	protein-coding
MACS_peak_2545	chr7	121359008	121359327	319	16.51	TTS (NM_033370)	39026	NM_033370	NM_033370	ENSMUSG00000030754	Copb1	coatomer protein complex, subunit beta 1	protein-coding
MACS_peak_2546	chr7	122073553	122073818	265	13	Intergenic	-18478	NR_040317	NR_040317		A730082K24Rik	RIKEN cDNA A730082K24 gene	ncRNA
MACS_peak_2547	chr7	122245377	122245623	246	11.79	Intergenic	150712	NR_040319	NR_040317		A730082K24Rik	RIKEN cDNA A730082K24 gene	ncRNA
MACS_peak_2548	chr7	123158209	123158570	361	14.15	intron (NM_001025559, intron 1 of 15)	16171	NM_001025560	XM_006507493	ENSMUSG00000051910	Sox6	SRY (sex determining region Y)-box 6	protein-coding
MACS_peak_2549	chr7	126459637	126459846	209	9.43	Intergenic	-131854	NM_001024138	NM_001024138	ENSMUSG00000066197	Gpr139	G protein-coupled receptor 139	protein-coding
MACS_peak_255	chr10	36721376	36721577	201	11.79	3' UTR (NM_008229, exon 14 of 14)	27127	NM_008229	XM_006512555	ENSMUSG00000019777	Hdac2	histone deacetylase 2	protein-coding
MACS_peak_2550	chr7	126981971	126982164	193	14.15	intron (NM_001004187, intron 12 of 12)	44367	NM_001004187	XM_006507987	ENSMUSG00000030924	2610020H08Rik	RIKEN cDNA 2610020H08 gene	protein-coding
MACS_peak_2551	chr7	128412284	128412481	197	10.53	Intergenic	-123427	NM_001081327	XM_006507464	ENSMUSG00000046321	Hs3st2	heparan sulfate (glucosamine) 3-O-sulfotransferase 2	protein-coding
MACS_peak_2552	chr7	128726802	128727037	235	10.59	Intergenic	6430	NR_102286	NR_102286		4933432K03Rik	RIKEN cDNA 4933432K03 gene	ncRNA
MACS_peak_2553	chr7	131260975	131261188	213	9.43	intron (NM_001252072, intron 1 of 1)	134387	NM_001252072	XM_006508104	ENSMUSG00000078591	Hs3st4	heparan sulfate (glucosamine) 3-O-sulfotransferase 4	protein-coding
MACS_peak_2554	chr7	131390571	131390802	231	14.15	intron (NM_001252072, intron 1 of 1)	263992	NM_001252072	XM_006508104	ENSMUSG00000078591	Hs3st4	heparan sulfate (glucosamine) 3-O-sulfotransferase 4	protein-coding
MACS_peak_2555	chr7	131758849	131759172	323	8.82	Intergenic	93438	NR_045907	NR_045907	ENSMUSG00000086254	3100003L05Rik	RIKEN cDNA 3100003L05 gene	ncRNA
MACS_peak_2556	chr7	135585790	135585928	138	14.5	3' UTR (NM_009383, exon 12 of 12)	19168	NM_009383	XM_006507570	ENSMUSG00000030846	Tial1	Tia1 cytotoxic granule-associated RNA binding protein-like 1	protein-coding
MACS_peak_2557	chr7	136247120	136247344	224	11.79	Intergenic	-153376	NM_001080963	XM_006507973	ENSMUSG00000070366	Ppapdc1a	phosphatidic acid phosphatase type 2 domain containing 1A	protein-coding
MACS_peak_2558	chr7	136999042	136999270	228	7.84	Intergenic	-106523	NR_046077	NR_046077		Gm4265	predicted gene 4265	ncRNA
MACS_peak_2559	chr7	137533609	137533704	95	5.03	Intergenic	-123335	NM_201601	XM_006507349	ENSMUSG00000030849	Fgfr2	fibroblast growth factor receptor 2	protein-coding
MACS_peak_256	chr10	36721588	36721702	114	28.16	TTS (NM_008229)	27295	NM_008229	XM_006512555	ENSMUSG00000019777	Hdac2	histone deacetylase 2	protein-coding
MACS_peak_2560	chr7	137735079	137735163	84	16.51	intron (NM_001004468, intron 1 of 21)	14123	NM_206856	XM_006508064	ENSMUSG00000030852	Tacc2	transforming, acidic coiled-coil containing protein 2	protein-coding
MACS_peak_2561	chr7	137755193	137755484	291	14.15	intron (NM_206856, intron 2 of 20)	34341	NM_206856	XM_006508064	ENSMUSG00000030852	Tacc2	transforming, acidic coiled-coil containing protein 2	protein-coding
MACS_peak_2562	chr7	137911141	137911223	82	13.18	Intergenic	-6401	NM_001081038	XM_006507964	ENSMUSG00000040298	Btbd16	BTB (POZ) domain containing 16	protein-coding
MACS_peak_2563	chr7	138274453	138274881	428	14.82	Intergenic	15130	NM_173409	NM_173409		4933402N03Rik	RIKEN cDNA 4933402N03 gene	protein-coding
MACS_peak_2564	chr7	138713946	138714125	179	10.9	intron (NM_009774, intron 7 of 7)	10131	NM_009774	XM_006507270	ENSMUSG00000066979	Bub3	budding uninhibited by benzimidazoles 3 homolog (S. cerevisiae)	protein-coding
MACS_peak_2565	chr7	138904769	138904935	166	9.46	Intergenic	200947	NM_009774	XM_006507270	ENSMUSG00000066979	Bub3	budding uninhibited by benzimidazoles 3 homolog (S. cerevisiae)	protein-coding
MACS_peak_2566	chr7	139523885	139524199	314	6.95	Intergenic	-15204	NM_029935	XM_006508332	ENSMUSG00000030930	Chst15	carbohydrate (N-acetylgalactosamine 4-sulfate 6-O) sulfotransferase 15	protein-coding
MACS_peak_2567	chr7	140384023	140384267	244	13.56	Intergenic	64211	NR_046279	NR_046279		4930483O08Rik	RIKEN cDNA 4930483O08 gene	ncRNA
MACS_peak_2568	chr7	141654395	141654646	251	14.65	Intergenic	-86010	NM_001081331	NM_001081331	ENSMUSG00000030994	D7Ertd443e	DNA segment, Chr 7, ERATO Doi 443, expressed	protein-coding
MACS_peak_2569	chr7	142153046	142153130	84	17.32	intron (NM_001033420, intron 27 of 51)	-22975	NM_001143802	XM_006508102	ENSMUSG00000073805	Fam196a	family with sequence similarity 196, member A	protein-coding
MACS_peak_257	chr10	36854550	36854792	242	27.75	3' UTR (NM_008538, exon 2 of 2)	4061	NM_008538	NM_008538	ENSMUSG00000069662	Marcks	myristoylated alanine rich protein kinase C substrate	protein-coding
MACS_peak_2570	chr7	147936799	147937005	206	9.43	Intergenic	-12829	NM_021282	NM_021282	ENSMUSG00000025479	Cyp2e1	cytochrome P450, family 2, subfamily e, polypeptide 1	protein-coding
MACS_peak_2571	chr7	149923608	149923826	218	11.79	Intergenic	-58104	NM_001185084	NM_001185083	ENSMUSG00000000215	Ins2	insulin II	protein-coding
MACS_peak_2572	chr7	150424684	150424908	224	14.15	non-coding (NR_001461, exon 1 of 1)	57656	NR_001461	NR_001461		Kcnq1ot1	KCNQ1 overlapping transcript 1	ncRNA
MACS_peak_2573	chr7	152374988	152375251	263	6.83	Intergenic	18904	NR_033626	NR_033626		1810010D01Rik	RIKEN cDNA 1810010D01 gene	ncRNA
MACS_peak_2574	chr8	4288340	4288573	233	24.23	3' UTR (NM_010485, exon 6 of 6)	-12552	NM_011592	NM_011592	ENSMUSG00000002949	Timm44	translocase of inner mitochondrial membrane 44	protein-coding
MACS_peak_2575	chr8	5965568	5965959	391	9.66	Intergenic	-860532	NM_011388	NM_011388	ENSMUSG00000023073	Slc10a2	solute carrier family 10, member 2	protein-coding
MACS_peak_2576	chr8	5982031	5982215	184	11.79	Intergenic	-876891	NM_011388	NM_011388	ENSMUSG00000023073	Slc10a2	solute carrier family 10, member 2	protein-coding
MACS_peak_2577	chr8	6002697	6002886	189	11.67	Intergenic	-897560	NM_011388	NM_011388	ENSMUSG00000023073	Slc10a2	solute carrier family 10, member 2	protein-coding
MACS_peak_2578	chr8	6392616	6392946	330	14.15	Intergenic	-1287549	NM_011388	NM_011388	ENSMUSG00000023073	Slc10a2	solute carrier family 10, member 2	protein-coding
MACS_peak_2579	chr8	6424963	6425160	197	16.51	Intergenic	-1319830	NM_011388	NM_011388	ENSMUSG00000023073	Slc10a2	solute carrier family 10, member 2	protein-coding
MACS_peak_258	chr10	36855181	36855355	174	13.61	3' UTR (NM_008538, exon 2 of 2)	3464	NM_008538	NM_008538	ENSMUSG00000069662	Marcks	myristoylated alanine rich protein kinase C substrate	protein-coding
MACS_peak_2580	chr8	6516096	6516295	199	18.87	Intergenic	-1410964	NM_011388	NM_011388	ENSMUSG00000023073	Slc10a2	solute carrier family 10, member 2	protein-coding
MACS_peak_2581	chr8	6615233	6615439	206	11.79	Intergenic	-1510104	NM_011388	NM_011388	ENSMUSG00000023073	Slc10a2	solute carrier family 10, member 2	protein-coding
MACS_peak_2582	chr8	7513208	7513406	198	9.43	Intergenic	1147466	NM_010111	XM_006508694	ENSMUSG00000001300	Efnb2	ephrin B2	protein-coding
MACS_peak_2583	chr8	9128198	9128516	318	15.72	intron (NR_045854, intron 2 of 3)	3931	NR_045854	NR_045854		4933430N04Rik	RIKEN cDNA 4933430N04 gene	ncRNA
MACS_peak_2584	chr8	9411247	9411531	284	12.49	intron (NM_173446, intron 1 of 2)	266720	NR_073360	NR_073360		4930453L07Rik	RIKEN cDNA 4930453L07 gene	ncRNA
MACS_peak_2585	chr8	9687785	9688003	218	11.79	intron (NM_173446, intron 1 of 2)	83129	NM_173446	XM_006508808	ENSMUSG00000079157	Fam155a	family with sequence similarity 155, member A	protein-coding
MACS_peak_2586	chr8	10984648	10984783	135	12.56	Intergenic	-23134	NR_046017	NR_046017	ENSMUSG00000096938	9530052E02Rik	RIKEN cDNA 9530052E02 gene	ncRNA
MACS_peak_2587	chr8	13213007	13213156	149	10.98	Intergenic	-12458	NM_025768	XM_006508850	ENSMUSG00000038515	Grtp1	GH regulated TBC protein 1	protein-coding
MACS_peak_2588	chr8	16877195	16877570	375	10.42	intron (NM_053171, intron 3 of 69)	658002	NM_053171	XM_006508930	ENSMUSG00000060924	Csmd1	CUB and Sushi multiple domains 1	protein-coding
MACS_peak_2589	chr8	17356888	17357323	435	8.68	intron (NM_053171, intron 1 of 69)	178279	NM_053171	XM_006508930	ENSMUSG00000060924	Csmd1	CUB and Sushi multiple domains 1	protein-coding
MACS_peak_259	chr10	37499811	37500167	356	21.23	Intergenic	-641257	NM_008538	NM_008538	ENSMUSG00000069662	Marcks	myristoylated alanine rich protein kinase C substrate	protein-coding
MACS_peak_2590	chr8	17477884	17478090	206	13.9	intron (NM_053171, intron 1 of 69)	57398	NM_053171	XM_006508930	ENSMUSG00000060924	Csmd1	CUB and Sushi multiple domains 1	protein-coding
MACS_peak_2591	chr8	22133384	22133615	231	10.41	Intergenic	-31724	NM_183253	NM_183253	ENSMUSG00000074447	Defa21	defensin, alpha, 21	protein-coding
MACS_peak_2592	chr8	25843707	25843906	199	13.9	intron (NM_001272057, intron 18 of 18)	-7510	NM_009619	XM_006508984	ENSMUSG00000031553	Adam3	a disintegrin and metallopeptidase domain 3 (cyritestin)	protein-coding
MACS_peak_2593	chr8	26750989	26751212	223	9.43	exon (NM_001081269, exon 1 of 23)	345	NM_001081269	XM_006509100	ENSMUSG00000054823	Whsc1l1	Wolf-Hirschhorn syndrome candidate 1-like 1 (human)	protein-coding
MACS_peak_2594	chr8	27556763	27556928	165	10.11	Intergenic	288205	NM_199042	XM_006509202		Thap1	THAP domain containing, apoptosis associated protein 1	protein-coding
MACS_peak_2595	chr8	27640013	27640555	542	10.38	Intergenic	294611	NR_045904	NR_045904		2310008N11Rik	RIKEN cDNA 2310008N11 gene	ncRNA
MACS_peak_2596	chr8	28005836	28006092	256	7.63	Intergenic	-71069	NR_045904	NR_045904		2310008N11Rik	RIKEN cDNA 2310008N11 gene	ncRNA
MACS_peak_2597	chr8	29264817	29264981	164	13.9	Intergenic	-69574	NR_033590	NR_033590		Gm8096	3-phosphoglycerate dehydrogenase pseudogene	pseudo
MACS_peak_2598	chr8	30008791	30009006	215	11.79	intron (NM_153135, intron 1 of 17)	321209	NM_153135	XM_006509049	ENSMUSG00000063626	Unc5d	unc-5 homolog D (C. elegans)	protein-coding
MACS_peak_2599	chr8	30464418	30464574	156	10.12	Intergenic	-134388	NM_153135	XM_006509049	ENSMUSG00000063626	Unc5d	unc-5 homolog D (C. elegans)	protein-coding
MACS_peak_26	chr1	27276050	27276266	216	11.79	Intergenic	-531853	NM_001033764	NM_001033764	ENSMUSG00000073722	4931408C20Rik	RIKEN cDNA 4931408C20 gene	protein-coding
MACS_peak_260	chr10	38102560	38102763	203	9.67	Intergenic	438923	NM_001177783	XM_006512695	ENSMUSG00000094311	Rfpl4b	ret finger protein-like 4B	protein-coding
MACS_peak_2600	chr8	31425059	31425282	223	9.43	Intergenic	-253696	NR_045856	NR_045856	ENSMUSG00000097044	4933433F19Rik	RIKEN cDNA 4933433F19 gene	ncRNA
MACS_peak_2601	chr8	31850894	31851093	199	11.79	Intergenic	172127	NR_045856	NR_045856	ENSMUSG00000097044	4933433F19Rik	RIKEN cDNA 4933433F19 gene	ncRNA
MACS_peak_2602	chr8	32582851	32583040	189	9.43	Intergenic	104725	NR_046272	NR_046272		7420700N18Rik	RIKEN cDNA 7420700N18 gene	ncRNA
MACS_peak_2603	chr8	34016189	34016381	192	11.79	intron (NM_001177589, intron 3 of 3)	44213	NM_001177589	NM_001177589		Gm3985	predicted gene 3985	protein-coding
MACS_peak_2604	chr8	34730185	34730370	185	16.51	TTS (NM_017374)	20185	NM_017374	XM_006509033	ENSMUSG00000009630	Ppp2cb	protein phosphatase 2 (formerly 2A), catalytic subunit, beta isoform	protein-coding
MACS_peak_2605	chr8	34857794	34858175	381	18.87	intron (NM_001206849, intron 1 of 1)	257	NM_001206849	XM_006509201	ENSMUSG00000094500	Smim18	small integral membrane protein 18	protein-coding
MACS_peak_2606	chr8	35840757	35841127	370	15.42	Intergenic	-29722	NM_176933	NM_176933	ENSMUSG00000031530	Dusp4	dual specificity phosphatase 4	protein-coding
MACS_peak_2607	chr8	37934258	37934499	241	14.15	intron (NM_001194940, intron 2 of 17)	81117	NM_001194940	XM_006509166	ENSMUSG00000031523	Dlc1	deleted in liver cancer 1	protein-coding
MACS_peak_2608	chr8	38092069	38092375	306	14.15	Intergenic	35593	NM_001039220	NM_001039220	ENSMUSG00000074384	AI429214	expressed sequence AI429214	protein-coding
MACS_peak_2609	chr8	38384383	38384608	225	11.79	Intergenic	327867	NM_001039220	NM_001039220	ENSMUSG00000074384	AI429214	expressed sequence AI429214	protein-coding
MACS_peak_261	chr10	38245212	38245432	220	11.79	Intergenic	296263	NM_001177783	XM_006512695	ENSMUSG00000094311	Rfpl4b	ret finger protein-like 4B	protein-coding
MACS_peak_2610	chr8	38444289	38444506	217	9.43	Intergenic	387769	NM_001039220	NM_001039220	ENSMUSG00000074384	AI429214	expressed sequence AI429214	protein-coding
MACS_peak_2611	chr8	38952995	38953184	189	11.79	intron (NM_145841, intron 2 of 7)	362166	NR_029884	NR_029884		Mir383	microRNA 383	ncRNA
MACS_peak_2612	chr8	39672451	39672669	218	14.15	intron (NM_145841, intron 1 of 7)	52002	NM_145841	XM_006509120	ENSMUSG00000039539	Sgcz	sarcoglycan zeta	protein-coding
MACS_peak_2613	chr8	41987161	41987374	213	11.79	intron (NM_001044740, intron 3 of 11)	-24319	NM_026840	NM_026840	ENSMUSG00000031595	Pdgfrl	platelet-derived growth factor receptor-like	protein-coding
MACS_peak_2614	chr8	43980920	43981103	183	14.15	Intergenic	245828	NM_177742	XM_006509415	ENSMUSG00000031651	Triml1	tripartite motif family-like 1	protein-coding
MACS_peak_2615	chr8	44171506	44171653	147	30.66	Intergenic	55260	NM_177742	XM_006509415	ENSMUSG00000031651	Triml1	tripartite motif family-like 1	protein-coding
MACS_peak_2616	chr8	44813007	44813218	211	14.15	Intergenic	-28268	NM_001079931	XM_006509456		Gm5347	predicted gene 5347	protein-coding
MACS_peak_2617	chr8	45440941	45441066	125	16.51	Intergenic	-594558	NM_001081286	XM_006509267	ENSMUSG00000070047	Fat1	FAT tumor suppressor homolog 1 (Drosophila)	protein-coding
MACS_peak_2618	chr8	45651664	45651885	221	9.43	Intergenic	-383787	NM_001081286	XM_006509267	ENSMUSG00000070047	Fat1	FAT tumor suppressor homolog 1 (Drosophila)	protein-coding
MACS_peak_2619	chr8	47179166	47179466	300	14.12	intron (NM_207213, intron 4 of 17)	30184	NM_207213	XM_006509242	ENSMUSG00000038291	Snx25	sorting nexin 25	protein-coding
MACS_peak_262	chr10	38255982	38256195	213	9.43	Intergenic	285496	NM_001177783	XM_006512695	ENSMUSG00000094311	Rfpl4b	ret finger protein-like 4B	protein-coding
MACS_peak_2620	chr8	47179467	47179652	185	9.67	intron (NM_207213, intron 4 of 17)	29940	NM_207213	XM_006509242	ENSMUSG00000038291	Snx25	sorting nexin 25	protein-coding
MACS_peak_2621	chr8	47179659	47180036	377	8.38	intron (NM_207213, intron 4 of 17)	29652	NM_207213	XM_006509242	ENSMUSG00000038291	Snx25	sorting nexin 25	protein-coding
MACS_peak_2622	chr8	47419509	47419750	241	13.87	Intergenic	-39605	NM_173789	XM_006509389	ENSMUSG00000047171	Helt	helt bHLH transcription factor	protein-coding
MACS_peak_2623	chr8	47950917	47951135	218	11.79	Intergenic	-121253	NM_177304	XM_006509444	ENSMUSG00000038173	Enpp6	ectonucleotide pyrophosphatase/phosphodiesterase 6	protein-coding
MACS_peak_2624	chr8	48269153	48269343	190	14.15	3' UTR (NM_175162, exon 5 of 5)	105508	NM_001286376	XM_006509490	ENSMUSG00000038143	Stox2	storkhead box 2	protein-coding
MACS_peak_2625	chr8	48569044	48569238	194	14.15	Intergenic	49683	NM_177240	NM_177240	ENSMUSG00000038102	Trappc11	trafficking protein particle complex 11	protein-coding
MACS_peak_2626	chr8	49102955	49103123	168	10.38	Intergenic	-27134	NM_133791	NM_133791		Wwc2	WW, C2 and coiled-coil domain containing 2	protein-coding
MACS_peak_2627	chr8	50272309	50272530	221	8.72	Intergenic	-512376	NM_011857	XM_006509398	ENSMUSG00000031561	Tenm3	teneurin transmembrane protein 3	protein-coding
MACS_peak_2628	chr8	50578136	50578384	248	9.43	Intergenic	-818216	NM_011857	XM_006509398	ENSMUSG00000031561	Tenm3	teneurin transmembrane protein 3	protein-coding
MACS_peak_2629	chr8	50908784	50909005	221	9.43	Intergenic	-544571	NR_046067	NR_046067		Gm2516	predicted gene 2516	ncRNA
MACS_peak_263	chr10	38726810	38727006	196	11.79	intron (NM_010681, intron 2 of 37)	41587	NM_010681	NM_010681	ENSMUSG00000019846	Lama4	laminin, alpha 4	protein-coding
MACS_peak_2630	chr8	51084750	51084959	209	11.79	Intergenic	-368611	NR_046067	NR_046067		Gm2516	predicted gene 2516	ncRNA
MACS_peak_2631	chr8	51401468	51401667	199	14.15	Intergenic	-51898	NR_046067	NR_046067		Gm2516	predicted gene 2516	ncRNA
MACS_peak_2632	chr8	51787564	51787760	196	14.15	Intergenic	334196	NR_046067	NR_046067		Gm2516	predicted gene 2516	ncRNA
MACS_peak_2633	chr8	51902694	51902904	210	9.43	Intergenic	449333	NR_046067	NR_046067		Gm2516	predicted gene 2516	ncRNA
MACS_peak_2634	chr8	52339857	52340080	223	9.43	Intergenic	886503	NR_046067	NR_046067		Gm2516	predicted gene 2516	ncRNA
MACS_peak_2635	chr8	52894923	52895119	196	14.15	Intergenic	1441555	NR_046067	NR_046067		Gm2516	predicted gene 2516	ncRNA
MACS_peak_2636	chr8	53217974	53218176	202	11.79	Intergenic	-1378981	NM_001205054	XM_006509249	ENSMUSG00000031521	Aga	aspartylglucosaminidase	protein-coding
MACS_peak_2637	chr8	53282146	53282244	98	18.87	Intergenic	-1314861	NM_001205054	XM_006509249	ENSMUSG00000031521	Aga	aspartylglucosaminidase	protein-coding
MACS_peak_2638	chr8	54592193	54592387	194	16.51	Intergenic	-4766	NM_001205054	XM_006509249	ENSMUSG00000031521	Aga	aspartylglucosaminidase	protein-coding
MACS_peak_2639	chr8	54866444	54866601	157	16.51	Intergenic	-142104	NM_146208	NM_146208	ENSMUSG00000039396	Neil3	nei like 3 (E. coli)	protein-coding
MACS_peak_264	chr10	39164918	39165216	298	13.8	intron (NM_001122892, intron 2 of 12)	75462	NM_001122893	XM_006512537	ENSMUSG00000019843	Fyn	Fyn proto-oncogene	protein-coding
MACS_peak_2640	chr8	55374629	55374835	206	14.15	Intergenic	211846	NM_009506	NM_009506	ENSMUSG00000031520	Vegfc	vascular endothelial growth factor C	protein-coding
MACS_peak_2641	chr8	56042874	56043204	330	11.79	intron (NM_001253756, intron 1 of 5)	2958	NM_001253756	NM_001253754	ENSMUSG00000031517	Gpm6a	glycoprotein m6a	protein-coding
MACS_peak_2642	chr8	56153091	56153272	181	14.15	Intergenic	113101	NM_001253756	NM_001253754	ENSMUSG00000031517	Gpm6a	glycoprotein m6a	protein-coding
MACS_peak_2643	chr8	58311615	58311803	188	11.79	Intergenic	74052	NM_175939	NM_175939	ENSMUSG00000046258	Adam29	a disintegrin and metallopeptidase domain 29	protein-coding
MACS_peak_2644	chr8	58339352	58339555	203	11.79	Intergenic	46307	NM_175939	NM_175939	ENSMUSG00000046258	Adam29	a disintegrin and metallopeptidase domain 29	protein-coding
MACS_peak_2645	chr8	58395243	58395442	199	9.43	Intergenic	-9582	NM_175939	NM_175939	ENSMUSG00000046258	Adam29	a disintegrin and metallopeptidase domain 29	protein-coding
MACS_peak_2646	chr8	58595044	58595259	215	9.43	intron (NM_080438, intron 9 of 9)	175530	NM_080438	XM_006509247		Glra3	glycine receptor, alpha 3 subunit	protein-coding
MACS_peak_2647	chr8	59263198	59263414	216	11.79	Intergenic	233375	NM_015791	NM_015791		Fbxo8	F-box protein 8	protein-coding
MACS_peak_2648	chr8	59338779	59338976	197	9.43	Intergenic	308947	NM_015791	NM_015791		Fbxo8	F-box protein 8	protein-coding
MACS_peak_2649	chr8	59340289	59340821	532	18.87	Intergenic	310624	NM_015791	NM_015791		Fbxo8	F-box protein 8	protein-coding
MACS_peak_265	chr10	39284031	39284243	212	8.11	3' UTR (NM_001122892, exon 13 of 13)	-48603	NM_134000	XM_006512495	ENSMUSG00000019842	Traf3ip2	TRAF3 interacting protein 2	protein-coding
MACS_peak_2650	chr8	59408135	59408567	432	18.87	Intergenic	378420	NM_015791	NM_015791		Fbxo8	F-box protein 8	protein-coding
MACS_peak_2651	chr8	59447123	59447389	266	11.79	Intergenic	-352524	NM_010402	NM_010402	ENSMUSG00000038193	Hand2	heart and neural crest derivatives expressed transcript 2	protein-coding
MACS_peak_2652	chr8	59861044	59861259	215	9.26	Intergenic	61372	NM_010402	NM_010402	ENSMUSG00000038193	Hand2	heart and neural crest derivatives expressed transcript 2	protein-coding
MACS_peak_2653	chr8	60924725	60924934	209	9.43	intron (NM_175032, intron 3 of 11)	254763	NM_001177534	NM_001177534		Gm15881	predicted gene 15881	protein-coding
MACS_peak_2654	chr8	63248722	63248932	210	11.79	Intergenic	114473	NM_001177882	XM_006509497	ENSMUSG00000031647	Mfap3l	microfibrillar-associated protein 3-like	protein-coding
MACS_peak_2655	chr8	63360651	63360863	212	9.43	Intergenic	-8491	NM_028299	XM_006509510	ENSMUSG00000038005	2700029M09Rik	RIKEN cDNA 2700029M09 gene	protein-coding
MACS_peak_2656	chr8	63422930	63423206	276	14.15	intron (NM_007711, intron 1 of 11)	10528	NM_173876	XM_006509254	ENSMUSG00000004319	Clcn3	chloride channel 3	protein-coding
MACS_peak_2657	chr8	63504999	63505222	223	9.43	intron (NM_175089, intron 8 of 32)	33094	NM_175089	XM_006509293	ENSMUSG00000031644	Nek1	NIMA (never in mitosis gene a)-related expressed kinase 1	protein-coding
MACS_peak_2658	chr8	63860984	63861419	435	12.53	intron (NM_021506, intron 10 of 11)	-93533	NR_045475	NR_045475		1700001D01Rik	RIKEN cDNA 1700001D01 gene	ncRNA
MACS_peak_2659	chr8	63899087	63899391	304	8.05	Intergenic	-67292	NM_145595	NM_145595	ENSMUSG00000031641	Cbr4	carbonyl reductase 4	protein-coding
MACS_peak_266	chr10	39470157	39470370	213	11.79	intron (NM_011264, intron 1 of 31)	18298	NM_011264	XM_006512622	ENSMUSG00000019841	Rev3l	REV3-like, catalytic subunit of DNA polymerase zeta RAD54 like (S. cerevisiae)	protein-coding
MACS_peak_2660	chr8	64307289	64307516	227	11.79	intron (NM_001081390, intron 2 of 19)	74084	NM_001081390	XM_006509501	ENSMUSG00000058056	Palld	palladin, cytoskeletal associated protein	protein-coding
MACS_peak_2661	chr8	64593296	64593517	221	9.43	intron (NM_011922, intron 1 of 10)	8583	NM_001136089	NM_001136089	ENSMUSG00000031635	Anxa10	annexin A10	protein-coding
MACS_peak_2662	chr8	65660336	65660588	252	9.43	intron (NM_001252620, intron 5 of 11)	230320	NM_023689	XM_006509516	ENSMUSG00000054162	Spock3	sparc/osteonectin, cwcv and kazal-like domains proteoglycan 3	protein-coding
MACS_peak_2663	chr8	65748432	65748673	241	14.15	intron (NM_001252620, intron 7 of 11)	318411	NM_023689	XM_006509516	ENSMUSG00000054162	Spock3	sparc/osteonectin, cwcv and kazal-like domains proteoglycan 3	protein-coding
MACS_peak_2664	chr8	66544208	66544414	206	9.43	intron (NM_009390, intron 12 of 20)	-113344	NM_001195687	XM_006509436	ENSMUSG00000094443	Gm4975	predicted gene 4975	protein-coding
MACS_peak_2665	chr8	66803847	66804046	199	11.79	Intergenic	-119157	NM_009390	XM_006509314	ENSMUSG00000053626	Tll1	tolloid-like	protein-coding
MACS_peak_2666	chr8	70271638	70271835	197	11.79	intron (NM_027626, intron 3 of 7)	70457	NM_027626	XM_006509610	ENSMUSG00000030465	Psd3	pleckstrin and Sec7 domain containing 3	protein-coding
MACS_peak_2667	chr8	71552574	71552821	247	11.79	Intergenic	-59937	NM_007509	NM_007509	ENSMUSG00000006273	Atp6v1b2	ATPase, H+ transporting, lysosomal V1 subunit B2	protein-coding
MACS_peak_2668	chr8	71573230	71573645	415	17.55	intron (NM_153054, intron 11 of 16)	-39197	NM_007509	NM_007509	ENSMUSG00000006273	Atp6v1b2	ATPase, H+ transporting, lysosomal V1 subunit B2	protein-coding
MACS_peak_2669	chr8	73956975	73957067	92	6.82	Intergenic	27110	NM_172756	XM_006509661	ENSMUSG00000046295	Ankle1	ankyrin repeat and LEM domain containing 1	protein-coding
MACS_peak_267	chr10	40056872	40057057	185	14.15	Intergenic	-12149	NM_001168304	XM_006512924	ENSMUSG00000038481	Cdk19	cyclin-dependent kinase 19	protein-coding
MACS_peak_2670	chr8	74505414	74505543	129	18.53	Intergenic	28046	NM_024444	XM_006509748	ENSMUSG00000003484	Cyp4f18	cytochrome P450, family 4, subfamily f, polypeptide 18	protein-coding
MACS_peak_2671	chr8	77052662	77052872	210	9.43	Intergenic	-344306	NM_027837	XM_006531370	ENSMUSG00000031621	Isx	intestine specific homeobox	protein-coding
MACS_peak_2672	chr8	82069434	82069644	210	8.98	Intergenic	-94036	NM_001256033	XM_006531406	ENSMUSG00000036990	Otud4	OTU domain containing 4	protein-coding
MACS_peak_2673	chr8	83223700	83224045	345	14.15	TTS (NM_053124)	39485	NM_053124	NM_053124		Smarca5	SWI/SNF related, matrix associated, actin dependent regulator of chromatin, subfamily a, member 5	protein-coding
MACS_peak_2674	chr8	86422818	86423413	595	7.76	promoter-TSS (NM_181039)	-881	NM_181039	XM_006531117	ENSMUSG00000013033	Lphn1	latrophilin 1	protein-coding
MACS_peak_2675	chr8	88059297	88059474	177	9.43	Intergenic	19784	NM_019794	NM_019794	ENSMUSG00000031701	Dnaja2	DnaJ (Hsp40) homolog, subfamily A, member 2	protein-coding
MACS_peak_2676	chr8	92536047	92536295	248	11.79	Intergenic	335980	NM_172913	XM_006530987	ENSMUSG00000043668	Tox3	TOX high mobility group box family member 3	protein-coding
MACS_peak_2677	chr8	93242277	93242474	197	8.23	Intergenic	-110358	NM_177224	XM_006530568	ENSMUSG00000056608	Chd9	chromodomain helicase DNA binding protein 9	protein-coding
MACS_peak_2678	chr8	93242766	93242963	197	11.79	Intergenic	-109869	NM_177224	XM_006530568	ENSMUSG00000056608	Chd9	chromodomain helicase DNA binding protein 9	protein-coding
MACS_peak_2679	chr8	93806373	93806592	219	11.79	intron (NM_173431, intron 9 of 25)	30638	NM_173431	XM_006530991	ENSMUSG00000033282	Rpgrip1l	Rpgrip1-like	protein-coding
MACS_peak_268	chr10	40570442	40570646	204	11.79	intron (NM_027879, intron 5 of 14)	32405	NM_027879	NM_027879	ENSMUSG00000038446	Cdc40	cell division cycle 40	protein-coding
MACS_peak_2680	chr8	96751868	96752236	368	12.35	intron (NM_172410, intron 3 of 22)	13551	NM_172410	XM_006531374	ENSMUSG00000032939	Nup93	nucleoporin 93	protein-coding
MACS_peak_2681	chr8	97729835	97730075	240	7.24	Intergenic	-63515	NM_001145831	XM_006530717	ENSMUSG00000031788	Kifc3	kinesin family member C3	protein-coding
MACS_peak_2682	chr8	99211926	99212115	189	14.15	Intergenic	-799756	NM_010325	NM_010325	ENSMUSG00000031672	Got2	glutamate oxaloacetate transaminase 2, mitochondrial	protein-coding
MACS_peak_2683	chr8	100199270	100199493	223	11.79	Intergenic	1740989	NM_001285913	XM_006530631	ENSMUSG00000036510	Cdh8	cadherin 8	protein-coding
MACS_peak_2684	chr8	100229438	100229668	230	14.15	Intergenic	1710818	NM_001285913	XM_006530631	ENSMUSG00000036510	Cdh8	cadherin 8	protein-coding
MACS_peak_2685	chr8	101433800	101434023	223	9.43	Intergenic	506459	NM_001285913	XM_006530631	ENSMUSG00000036510	Cdh8	cadherin 8	protein-coding
MACS_peak_2686	chr8	101975255	101975468	213	11.79	Intergenic	-34991	NM_001039154	XM_006530631	ENSMUSG00000036510	Cdh8	cadherin 8	protein-coding
MACS_peak_2687	chr8	102148951	102149133	182	14.15	Intergenic	-208671	NM_001039154	XM_006530631	ENSMUSG00000036510	Cdh8	cadherin 8	protein-coding
MACS_peak_2688	chr8	102867418	102867714	296	14.15	Intergenic	-927195	NM_001039154	XM_006530631	ENSMUSG00000036510	Cdh8	cadherin 8	protein-coding
MACS_peak_2689	chr8	103569679	103570022	343	16.51	Intergenic	-1629480	NM_001039154	XM_006530631	ENSMUSG00000036510	Cdh8	cadherin 8	protein-coding
MACS_peak_269	chr10	42255063	42255187	124	12.7	TTS (NM_017472)	33265	NM_017472	NM_017472	ENSMUSG00000019804	Snx3	sorting nexin 3	protein-coding
MACS_peak_2690	chr8	105677825	105678215	390	18.87	Intergenic	193414	NR_036588	NR_036588		1600027J07Rik	RIKEN cDNA 1600027J07 gene	ncRNA
MACS_peak_2691	chr8	105700619	105700851	232	11.79	Intergenic	170699	NR_036588	NR_036588		1600027J07Rik	RIKEN cDNA 1600027J07 gene	ncRNA
MACS_peak_2692	chr8	105984780	105984961	181	9.43	Intergenic	-113437	NR_036588	NR_036588		1600027J07Rik	RIKEN cDNA 1600027J07 gene	ncRNA
MACS_peak_2693	chr8	107729555	107730115	560	14.82	intron (NM_001161458, intron 5 of 5)	-19253	NM_145604	XM_006530887	ENSMUSG00000031889	D230025D16Rik	RIKEN cDNA D230025D16 gene	protein-coding
MACS_peak_2694	chr8	108623176	108623368	192	11.79	intron (NM_010901, intron 6 of 9)	-36028	NR_040345	NR_040344		1810019D21Rik	RIKEN cDNA 1810019D21 gene	ncRNA
MACS_peak_2695	chr8	109477909	109478119	210	9.43	intron (NM_009229, intron 1 of 6)	18364	NM_009229	NM_009229	ENSMUSG00000041308	Sntb2	syntrophin, basic 2	protein-coding
MACS_peak_2696	chr8	110640713	110640932	219	9.43	Intergenic	467754	NR_077224	NR_077224		3010033K07Rik	RIKEN cDNA 3010033K07 gene	ncRNA
MACS_peak_2697	chr8	110652224	110652443	219	11.79	Intergenic	456243	NR_077224	NR_077224		3010033K07Rik	RIKEN cDNA 3010033K07 gene	ncRNA
MACS_peak_2698	chr8	110657575	110657746	171	14.15	Intergenic	450916	NR_077224	NR_077224		3010033K07Rik	RIKEN cDNA 3010033K07 gene	ncRNA
MACS_peak_2699	chr8	116822150	116822444	294	10.53	intron (NM_173016, intron 7 of 8)	53081	NR_045831	NR_045831		4933408N05Rik	RIKEN cDNA 4933408N05 gene	ncRNA
MACS_peak_27	chr1	27299408	27299626	218	9.43	Intergenic	-555212	NM_001033764	NM_001033764	ENSMUSG00000073722	4931408C20Rik	RIKEN cDNA 4931408C20 gene	protein-coding
MACS_peak_270	chr10	42474743	42474962	219	9.43	Intergenic	-6449	NM_153055	XM_006512532	ENSMUSG00000019802	Sec63	SEC63-like (S. cerevisiae)	protein-coding
MACS_peak_2700	chr8	116963274	116963675	401	6.18	promoter-TSS (NM_019573)	-77	NM_019573	XM_006531510	ENSMUSG00000004637	Wwox	WW domain-containing oxidoreductase	protein-coding
MACS_peak_2701	chr8	118776573	118776837	264	8.89	Intergenic	-252210	NM_029297	NM_029297	ENSMUSG00000034467	Dynlrb2	dynein light chain roadblock-type 2	protein-coding
MACS_peak_2702	chr8	121088988	121089240	252	9.75	intron (NM_019707, intron 2 of 13)	281459	NM_019707	XM_006530627	ENSMUSG00000031841	Cdh13	cadherin 13	protein-coding
MACS_peak_2703	chr8	126583991	126584217	226	8.37	Intergenic	36731	NM_001029876	XM_006531150	ENSMUSG00000031976	Urb2	URB2 ribosome biogenesis 2 homolog (S. cerevisiae)	protein-coding
MACS_peak_2704	chr8	126869437	126869625	188	23.68	TTS (NM_139272)	88305	NM_171824	XM_006530804	ENSMUSG00000050751	Pgbd5	piggyBac transposable element derived 5	protein-coding
MACS_peak_2705	chr8	127286985	127287246	261	14.82	Intergenic	-11407	NM_001081120	NM_001081120	ENSMUSG00000043068	Fam89a	family with sequence similarity 89, member A	protein-coding
MACS_peak_2706	chr8	130302607	130302942	335	8.28	Intergenic	479223	NM_001013580	XM_006531520	ENSMUSG00000025812	Pard3	par-3 family cell polarity regulator	protein-coding
MACS_peak_2707	chr8	130630866	130631303	437	10.8	Intergenic	171040	NR_105822	NR_105822	ENSMUSG00000099326	Mir21c	microRNA mir-21c	ncRNA
MACS_peak_2708	chr8	130631845	130632070	225	14.15	Intergenic	170167	NR_105822	NR_105822	ENSMUSG00000099326	Mir21c	microRNA mir-21c	ncRNA
MACS_peak_2709	chr8	130680596	130680811	215	11.79	Intergenic	121421	NR_105822	NR_105822	ENSMUSG00000099326	Mir21c	microRNA mir-21c	ncRNA
MACS_peak_271	chr10	42883632	42883853	221	9.26	intron (NM_175407, intron 1 of 6)	10593	NM_175407	XM_006512496	ENSMUSG00000038248	Sobp	sine oculis-binding protein homolog (Drosophila)	protein-coding
MACS_peak_2710	chr9	2999990	3001530	1540	11.08	Intergenic	37983	NR_039546	NR_039546		Mir101c	microRNA 101c	ncRNA
MACS_peak_2711	chr9	3002023	3002618	595	10.02	Intergenic	36422	NR_039546	NR_039546		Mir101c	microRNA 101c	ncRNA
MACS_peak_2712	chr9	3002918	3003050	132	5.23	Intergenic	35759	NR_039546	NR_039546		Mir101c	microRNA 101c	ncRNA
MACS_peak_2713	chr9	3003933	3004358	425	10.33	Intergenic	34597	NR_039546	NR_039546		Mir101c	microRNA 101c	ncRNA
MACS_peak_2714	chr9	3004453	3004700	247	5.79	Intergenic	34166	NR_039546	NR_039546		Mir101c	microRNA 101c	ncRNA
MACS_peak_2715	chr9	3004701	3004893	192	7.21	Intergenic	33946	NR_039546	NR_039546		Mir101c	microRNA 101c	ncRNA
MACS_peak_2716	chr9	3005069	3005211	142	4.77	Intergenic	33603	NR_039546	NR_039546		Mir101c	microRNA 101c	ncRNA
MACS_peak_2717	chr9	3005575	3005753	178	6.34	Intergenic	33079	NR_039546	NR_039546		Mir101c	microRNA 101c	ncRNA
MACS_peak_2718	chr9	3005820	3006160	340	11.04	Intergenic	32753	NR_039546	NR_039546		Mir101c	microRNA 101c	ncRNA
MACS_peak_2719	chr9	3006380	3006894	514	7.68	Intergenic	32106	NR_039546	NR_039546		Mir101c	microRNA 101c	ncRNA
MACS_peak_272	chr10	43303937	43304132	195	22.48	TTS (NM_009846)	5060	NM_009846	NM_009846	ENSMUSG00000047139	Cd24a	CD24a antigen	protein-coding
MACS_peak_2720	chr9	3015237	3015493	256	7.66	Intergenic	23378	NR_039546	NR_039546		Mir101c	microRNA 101c	ncRNA
MACS_peak_2721	chr9	3015516	3015796	280	10.15	Intergenic	23087	NR_039546	NR_039546		Mir101c	microRNA 101c	ncRNA
MACS_peak_2722	chr9	3016279	3016405	126	4.56	Intergenic	22401	NR_039546	NR_039546		Mir101c	microRNA 101c	ncRNA
MACS_peak_2723	chr9	3016839	3016979	140	4.34	Intergenic	21834	NR_039546	NR_039546		Mir101c	microRNA 101c	ncRNA
MACS_peak_2724	chr9	3017413	3017616	203	7.21	Intergenic	21228	NR_039546	NR_039546		Mir101c	microRNA 101c	ncRNA
MACS_peak_2725	chr9	3018303	3018562	259	6.58	Intergenic	20310	NR_039546	NR_039546		Mir101c	microRNA 101c	ncRNA
MACS_peak_2726	chr9	3018734	3019609	875	5.33	Intergenic	19571	NR_039546	NR_039546		Mir101c	microRNA 101c	ncRNA
MACS_peak_2727	chr9	3020406	3020607	201	6.3	Intergenic	18236	NR_039546	NR_039546		Mir101c	microRNA 101c	ncRNA
MACS_peak_2728	chr9	3021185	3021427	242	8.97	Intergenic	17437	NR_039546	NR_039546		Mir101c	microRNA 101c	ncRNA
MACS_peak_2729	chr9	3022054	3022391	337	6.67	Intergenic	16520	NR_039546	NR_039546		Mir101c	microRNA 101c	ncRNA
MACS_peak_273	chr10	43958431	43958849	418	5.9	Intergenic	23409	NR_027506	NR_001582		Speer5-ps1	spermatogenesis associated glutamate (E)-rich protein 5, pseudogene 1	pseudo
MACS_peak_2730	chr9	3022650	3023002	352	7.08	Intergenic	15917	NR_039546	NR_039546		Mir101c	microRNA 101c	ncRNA
MACS_peak_2731	chr9	3023369	3023726	357	9.2	Intergenic	15195	NR_039546	NR_039546		Mir101c	microRNA 101c	ncRNA
MACS_peak_2732	chr9	3024574	3024850	276	7.09	Intergenic	14031	NR_039546	NR_039546		Mir101c	microRNA 101c	ncRNA
MACS_peak_2733	chr9	3025255	3025785	530	12.27	Intergenic	13223	NR_039546	NR_039546		Mir101c	microRNA 101c	ncRNA
MACS_peak_2734	chr9	3026275	3027052	777	11.16	Intergenic	12079	NR_039546	NR_039546		Mir101c	microRNA 101c	ncRNA
MACS_peak_2735	chr9	3027073	3027683	610	9.07	Intergenic	11365	NR_039546	NR_039546		Mir101c	microRNA 101c	ncRNA
MACS_peak_2736	chr9	3027710	3027848	138	4.56	Intergenic	10964	NR_039546	NR_039546		Mir101c	microRNA 101c	ncRNA
MACS_peak_2737	chr9	3029621	3029886	265	5.67	Intergenic	8989	NR_039546	NR_039546		Mir101c	microRNA 101c	ncRNA
MACS_peak_2738	chr9	3030073	3030321	248	6.95	Intergenic	8546	NR_039546	NR_039546		Mir101c	microRNA 101c	ncRNA
MACS_peak_2739	chr9	3031712	3032756	1044	11.33	Intergenic	6509	NR_039546	NR_039546		Mir101c	microRNA 101c	ncRNA
MACS_peak_274	chr10	44030660	44030876	216	9.43	intron (NM_053069, intron 5 of 7)	42604	NM_053069	XM_006512500	ENSMUSG00000038160	Atg5	autophagy related 5	protein-coding
MACS_peak_2740	chr9	3035650	3036193	543	5.27	Intergenic	2821	NR_039546	NR_039546		Mir101c	microRNA 101c	ncRNA
MACS_peak_2741	chr9	3036247	3036751	504	5.92	Intergenic	2244	NR_039546	NR_039546		Mir101c	microRNA 101c	ncRNA
MACS_peak_2742	chr9	3037195	3037482	287	5.35	Intergenic	1404	NR_039546	NR_039546		Mir101c	microRNA 101c	ncRNA
MACS_peak_2743	chr9	3037830	3038261	431	7.29	TTS (NR_039546)	697	NR_039546	NR_039546		Mir101c	microRNA 101c	ncRNA
MACS_peak_2744	chr9	4513993	4514368	375	16.51	intron (NM_001113180, intron 6 of 16)	130644	NM_145609	XM_006509891	ENSMUSG00000041124	Msantd4	Myb/SANT-like DNA-binding domain containing 4 with coiled-coils	protein-coding
MACS_peak_2745	chr9	4579867	4580084	217	11.79	intron (NM_001113180, intron 4 of 16)	196439	NM_145609	XM_006509891	ENSMUSG00000041124	Msantd4	Myb/SANT-like DNA-binding domain containing 4 with coiled-coils	protein-coding
MACS_peak_2746	chr9	6299230	6299406	176	14.15	intron (NM_027924, intron 3 of 6)	-32771	NM_027942	NM_027942	ENSMUSG00000047619	Ddi1	DDI1, DNA-damage inducible 1, homolog 1 (S. cerevisiae)	protein-coding
MACS_peak_2747	chr9	6329651	6329899	248	11.79	intron (NM_027924, intron 3 of 6)	-63228	NM_027942	NM_027942	ENSMUSG00000047619	Ddi1	DDI1, DNA-damage inducible 1, homolog 1 (S. cerevisiae)	protein-coding
MACS_peak_2748	chr9	6669602	6669806	204	11.79	Intergenic	-403157	NM_027942	NM_027942	ENSMUSG00000047619	Ddi1	DDI1, DNA-damage inducible 1, homolog 1 (S. cerevisiae)	protein-coding
MACS_peak_2749	chr9	6981605	6981883	278	9.43	intron (NM_029851, intron 83 of 88)	195302	NM_029851	XM_006509826	ENSMUSG00000047193	Dync2h1	dynein cytoplasmic 2 heavy chain 1	protein-coding
MACS_peak_275	chr10	44083295	44083530	235	10.79	3' UTR (NM_053069, exon 8 of 8)	3931	NR_035450	NR_035450		Mir1929	microRNA 1929	ncRNA
MACS_peak_2750	chr9	7206886	7207138	252	16.34	TTS (NM_029775)	22446	NM_029775	XM_006509889	ENSMUSG00000032002	Dcun1d5	DCN1, defective in cullin neddylation 1, domain containing 5 (S. cerevisiae)	protein-coding
MACS_peak_2751	chr9	7897818	7898027	209	8.72	Intergenic	-24753	NM_007464	XM_006509828	ENSMUSG00000032000	Birc3	baculoviral IAP repeat-containing 3	protein-coding
MACS_peak_2752	chr9	8131919	8132131	212	11.79	intron (NM_001045524, intron 1 of 10)	2269	NM_001045524	XM_006509862	ENSMUSG00000040729	AK129341	cDNA sequence AK129341	protein-coding
MACS_peak_2753	chr9	10898421	10898638	217	9.43	intron (NM_001033359, intron 1 of 20)	6196	NM_001033359	XM_006509866	ENSMUSG00000039488	Cntn5	contactin 5	protein-coding
MACS_peak_2754	chr9	14023159	14023418	259	18.53	Intergenic	-57456	NM_030261	NM_030261	ENSMUSG00000032009	Sesn3	sestrin 3	protein-coding
MACS_peak_2755	chr9	15564950	15565167	217	9.75	Intergenic	50846	NM_172289	XM_006510170	ENSMUSG00000043885	Slc36a4	solute carrier family 36 (proton/amino acid symporter), member 4	protein-coding
MACS_peak_2756	chr9	16405474	16405687	213	9.43	Intergenic	-222906	NM_001080814	XM_006510372	ENSMUSG00000074505	Fat3	FAT tumor suppressor homolog 3 (Drosophila)	protein-coding
MACS_peak_2757	chr9	18666179	18666359	180	14.15	Intergenic	5198	NM_147067	XM_006510368	ENSMUSG00000051414	Olfr829	olfactory receptor 829	protein-coding
MACS_peak_2758	chr9	23936420	23936649	229	9.43	intron (NM_175678, intron 2 of 9)	34073	NM_175678	XM_006510400	ENSMUSG00000043659	Npsr1	neuropeptide S receptor 1	protein-coding
MACS_peak_2759	chr9	24346447	24346619	172	6.53	Intergenic	-38949	NM_172920	XM_006510296	ENSMUSG00000043067	Dpy19l1	dpy-19-like 1 (C. elegans)	protein-coding
MACS_peak_276	chr10	44921052	44921199	147	18.87	Intergenic	-87985	NM_024286	XM_006512931	ENSMUSG00000019848	Popdc3	popeye domain containing 3	protein-coding
MACS_peak_2760	chr9	24553007	24553156	149	13.9	intron (NM_020496, intron 6 of 6)	25665	NM_020496	NM_001205085	ENSMUSG00000031965	Tbx20	T-box 20	protein-coding
MACS_peak_2761	chr9	24860083	24860512	429	14.12	Intergenic	95982	NM_020586	XM_006510706	ENSMUSG00000008429	Herpud2	HERPUD family member 2	protein-coding
MACS_peak_2762	chr9	25115491	25115655	164	9.43	3' UTR (NM_009859, exon 13 of 13)	55533	NM_001205367	XM_006510190	ENSMUSG00000001833	2016-09-07	septin 7	protein-coding
MACS_peak_2763	chr9	25545676	25545884	208	11.79	Intergenic	256598	NM_026189	XM_006510556	ENSMUSG00000036611	Eepd1	endonuclease/exonuclease/phosphatase family domain containing 1	protein-coding
MACS_peak_2764	chr9	27040349	27040812	463	7.35	Intergenic	-66232	NM_001033323	XM_006510194	ENSMUSG00000034275	Igsf9b	immunoglobulin superfamily, member 9B	protein-coding
MACS_peak_2765	chr9	27669494	27669664	170	11.79	intron (NM_177906, intron 1 of 7)	70725	NM_177906	XM_006510434	ENSMUSG00000062257	Opcml	opioid binding protein/cell adhesion molecule-like	protein-coding
MACS_peak_2766	chr9	28661616	28661886	270	16.51	intron (NM_177906, intron 4 of 7)	1062897	NM_177906	XM_006510434	ENSMUSG00000062257	Opcml	opioid binding protein/cell adhesion molecule-like	protein-coding
MACS_peak_2767	chr9	28898058	28898262	204	11.79	intron (NM_172290, intron 4 of 7)	872554	NM_172290	XM_006510205	ENSMUSG00000059974	Ntm	neurotrimin	protein-coding
MACS_peak_2768	chr9	28966212	28966422	210	11.79	intron (NM_172290, intron 3 of 7)	804397	NM_172290	XM_006510205	ENSMUSG00000059974	Ntm	neurotrimin	protein-coding
MACS_peak_2769	chr9	29732837	29733103	266	12.49	intron (NM_172290, intron 1 of 7)	37744	NM_172290	XM_006510205	ENSMUSG00000059974	Ntm	neurotrimin	protein-coding
MACS_peak_277	chr10	45204273	45204577	304	14.15	Intergenic	-14418	NM_001031772	XM_006512784	ENSMUSG00000063804	Lin28b	lin-28 homolog B (C. elegans)	protein-coding
MACS_peak_2770	chr9	29773341	29773553	212	7.56	Intergenic	-2733	NM_172290	XM_006510205	ENSMUSG00000059974	Ntm	neurotrimin	protein-coding
MACS_peak_2771	chr9	31693192	31693638	446	14.49	intron (NM_013800, intron 1 of 3)	27455	NM_013800	NM_013800	ENSMUSG00000032033	Barx2	BarH-like homeobox 2	protein-coding
MACS_peak_2772	chr9	33610530	33610749	219	14.15	Intergenic	-239316	NR_040744	NR_040744	ENSMUSG00000098758	7630403G23Rik	RIKEN cDNA 7630403G23 gene	ncRNA
MACS_peak_2773	chr9	34333791	34333997	206	13.08	intron (NM_001190912, intron 1 of 15)	37578	NM_001190911	XM_006510557		Kirrel3	kin of IRRE like 3 (Drosophila)	protein-coding
MACS_peak_2774	chr9	35112765	35113306	541	5.97	Intergenic	24346	NR_040715	NR_040715		4933422A05Rik	RIKEN cDNA 4933422A05 gene	ncRNA
MACS_peak_2775	chr9	38458376	38458587	211	11.79	Intergenic	-3375	NM_146785	NM_146785		Olfr915	olfactory receptor 915	protein-coding
MACS_peak_2776	chr9	39091052	39091268	216	11.79	Intergenic	15906	NR_033620	NR_033620		Olfr947-ps1	olfactory receptor 947, pseudogene 1	pseudo
MACS_peak_2777	chr9	41622826	41623045	219	9.43	Intergenic	232927	NR_029822	NR_029822	ENSMUSG00000093354	Mir125b-1	microRNA 125b-1	ncRNA
MACS_peak_2778	chr9	42771854	42772139	285	8.94	TTS (NM_027144)	-19543	NM_175481	XM_006509941	ENSMUSG00000032017	Grik4	glutamate receptor, ionotropic, kainate 4	protein-coding
MACS_peak_2779	chr9	44689339	44689692	353	4.99	promoter-TSS (NM_001081049)	-159	NM_001081049	XM_006510128	ENSMUSG00000002028	Kmt2a	lysine (K)-specific methyltransferase 2A	protein-coding
MACS_peak_278	chr10	45580903	45581074	171	10.56	Intergenic	53479	NR_040624	NR_040624		D030045P18Rik	RIKEN cDNA D030045P18 gene	ncRNA
MACS_peak_2780	chr9	44729062	44729417	355	6.65	promoter-TSS (NM_013795)	-415	NM_013795	NM_013795	ENSMUSG00000038717	Atp5l	ATP synthase, H+ transporting, mitochondrial F0 complex, subunit G	protein-coding
MACS_peak_2781	chr9	44874091	44874277	186	12.78	TTS (NM_176993)	10913	NM_176993	NM_176993	ENSMUSG00000070305	Mpzl3	myelin protein zero-like 3	protein-coding
MACS_peak_2782	chr9	46963925	46964147	222	11.58	Intergenic	157212	NM_001243258	NM_001243258		Gm4791	predicted gene 4791	protein-coding
MACS_peak_2783	chr9	49038653	49039070	417	16.75	Intergenic	-19774	NM_177701	NM_177701		Gm4894	predicted gene 4894	protein-coding
MACS_peak_2784	chr9	49607030	49607385	355	7.69	promoter-TSS (NM_001113204)	-34	NM_010875	XM_006510055		Ncam1	neural cell adhesion molecule 1	protein-coding
MACS_peak_2785	chr9	49870959	49871168	209	11.58	Intergenic	-263890	NM_010875	XM_006510055		Ncam1	neural cell adhesion molecule 1	protein-coding
MACS_peak_2786	chr9	49996027	49996381	354	11.24	Intergenic	-306426	NM_029639	NM_029639	ENSMUSG00000032068	Plet1	placenta expressed transcript 1	protein-coding
MACS_peak_2787	chr9	50327058	50327288	230	10.65	Intergenic	9573	NM_011220	XM_006510101	ENSMUSG00000032067	Pts	6-pyruvoyl-tetrahydropterin synthase	protein-coding
MACS_peak_2788	chr9	51196752	51197031	279	28.3	Intergenic	-59870	NM_027217	XM_006510587	ENSMUSG00000036027	1810046K07Rik	RIKEN cDNA 1810046K07 gene	protein-coding
MACS_peak_2789	chr9	51232274	51232471	197	8.23	Intergenic	-95351	NM_027217	XM_006510587	ENSMUSG00000036027	1810046K07Rik	RIKEN cDNA 1810046K07 gene	protein-coding
MACS_peak_279	chr10	46339928	46340125	197	9.43	Intergenic	812517	NR_040624	NR_040624		D030045P18Rik	RIKEN cDNA D030045P18 gene	ncRNA
MACS_peak_2790	chr9	51881230	51881427	197	33.53	exon (NM_001104616, exon 10 of 14)	-24519	NR_023357	NR_023357		Gm6981	glyceraldehyde-3-phosphate dehydrogenase pseudogene	pseudo
MACS_peak_2791	chr9	52039429	52039655	226	9.43	Intergenic	-63326	NM_001162921	XM_006510333	ENSMUSG00000035164	Zc3h12c	zinc finger CCCH type containing 12C	protein-coding
MACS_peak_2792	chr9	52358195	52358393	198	9.43	Intergenic	129248	NM_178906	XM_006510458	ENSMUSG00000078307	AI593442	expressed sequence AI593442	protein-coding
MACS_peak_2793	chr9	53636552	53637069	517	6.76	intron (NM_028060, intron 1 of 7)	17469	NM_028060	XM_006511460	ENSMUSG00000042195	Slc35f2	solute carrier family 35, member F2	protein-coding
MACS_peak_2794	chr9	54642673	54642970	297	11.86	Intergenic	30267	NM_013496	NM_001284507	ENSMUSG00000032291	Crabp1	cellular retinoic acid binding protein I	protein-coding
MACS_peak_2795	chr9	54760131	54760448	317	28.3	TTS (NM_022655)	-4807	NM_177351	NM_177351	ENSMUSG00000035878	Hykk	hydroxylysine kinase 1	protein-coding
MACS_peak_2796	chr9	54915151	54915543	392	7.86	Intergenic	-18996	NM_148944	XM_006510757	ENSMUSG00000035200	Chrnb4	cholinergic receptor, nicotinic, beta polypeptide 4	protein-coding
MACS_peak_2797	chr9	55906496	55906691	195	13.72	3' UTR (NM_011992, exon 7 of 7)	16942	NM_011992	NM_001278274	ENSMUSG00000032320	Rcn2	reticulocalbin 2	protein-coding
[truncated: 1,033 more rows]

## Sheet: B-GO-ISL1 ChIP-seq 
Gene Ontology analysis of all genes associated with ISL1 ChIP-seq peaks
Biological Process
Category	Ontology Name(Ontology-ID)	Number Changed	Percent Changed %	PValue	Genes
GOTERM_BP_FAT	GO:0007155~cell adhesion	102	5.42265	9.14694e-14	DLC1, MPZL3, NELL1, LMO7, EDIL3, KLRA19, MEGF10, PNN, TGFB2, NRCAM, GP5, APP, DAB1, ROBO2, PARD3B, CDH26, FNDC3A, NEGR1, PTPRM, MPDZ, CLCA5, CTNNA1, CTNNA2, NCAM1, HES1, NCAM2, PGM5, LSAMP, NPTN, CD226, DST, UNCX, DCBLD2, OLFM4, EMCN, PCDH20, NEDD9, ITGBL1, PVRL3, RAC1, ITGB6, LPP, ADAM23, ITGA1, ITGA2, PCDH15, ITGA4, PCDH17, KITL, PCDH18, LAMA1, LAMA4, IGFBP7, CNTNAP5A, BARX2, PCP4, CNTNAP2, RHO…
GOTERM_BP_FAT	GO:0022610~biological adhesion	102	5.42265	1.01934e-13	DLC1, MPZL3, NELL1, LMO7, EDIL3, KLRA19, MEGF10, PNN, TGFB2, NRCAM, GP5, APP, DAB1, ROBO2, PARD3B, CDH26, FNDC3A, NEGR1, PTPRM, MPDZ, CLCA5, CTNNA1, CTNNA2, NCAM1, HES1, NCAM2, PGM5, LSAMP, NPTN, CD226, DST, UNCX, DCBLD2, OLFM4, EMCN, PCDH20, NEDD9, ITGBL1, PVRL3, RAC1, ITGB6, LPP, ADAM23, ITGA1, ITGA2, PCDH15, ITGA4, PCDH17, KITL, PCDH18, LAMA1, LAMA4, IGFBP7, CNTNAP5A, BARX2, PCP4, CNTNAP2, RHO…
GOTERM_BP_FAT	GO:0000902~cell morphogenesis	64	3.40245	2.48547e-11	CCKAR, UCHL1, PIP5K1C, GLI3, TGFB2, CUL3, NRCAM, DAB2, APP, ATOH1, BDNF, ANK3, ROBO1, DYNC2H1, ROBO2, TOP2B, DSCAM, EGFR, PRRXL1, PRKCI, CTNNA1, ECT2, PROX1, SLIT2, SLIT3, CTNNA2, HES1, SS18, SLITRK1, FOXG1, EFNA5, SLITRK6, DST, SLITRK5, CHL1, GAP43, DCC, PARD3, SHROOM3, ADORA2A, SOX6, NRN1, EPHB2, SEMA5A, DOCK2, FAT1, RAC1, ETV1, BCL6, DCX, FOXD1, DCLK1, HNRNPAB, NFATC1, CSNK1A1, RPGRIP1L, PCDH1…
GOTERM_BP_FAT	GO:0032989~cellular component morphogenesis	68	3.6151	1.21465e-10	CCKAR, UCHL1, PIP5K1C, GLI3, TGFB2, CUL3, NRCAM, DAB2, APP, ATOH1, BDNF, ANK3, ROBO1, DYNC2H1, ROBO2, TOP2B, DSCAM, EGFR, PRRXL1, PRKCI, CTNNA1, ECT2, PROX1, UBE2B, SLIT2, SLIT3, CTNNA2, HES1, MURC, SS18, SLITRK1, FOXG1, EFNA5, SLITRK6, DST, SLITRK5, CHL1, GAP43, DCC, PARD3, SHROOM3, AGFG1, ADORA2A, SOX6, NRN1, EPHB2, SEMA5A, DOCK2, FAT1, RAC1, ETV1, BCL6, DCX, FOXD1, DCLK1, HNRNPAB, NFATC1, CSNK…
GOTERM_BP_FAT	GO:0030182~neuron differentiation	70	3.72142	5.1868e-09	CCKAR, HELT, AGTPBP1, UCHL1, PIP5K1C, GRIN3A, PRKG1, PTEN, GLI3, TGFB2, GM8096, NRCAM, APP, BDNF, ATOH1, S1PR1, ROBO1, ANK3, ROBO2, TOP2B, USH2A, DSCAM, PHOX2A, PRRXL1, BARHL2, MDGA2, PRKCI, PTPRR, SLIT2, SLIT3, CTNNA2, HES1, SLITRK1, PSEN1, FOXG1, EFNA5, SLITRK6, SMARCA1, SLITRK5, DST, CHL1, GAP43, DCC, ADORA2A, SOX5, NRN1, CD24A, EPHB2, SEMA5A, MTPN, RAC1, POU3F4, ETV1, TLX3, DCX, FOXD1, DCLK1,…
GOTERM_BP_FAT	GO:0051216~cartilage development	25	1.32908	1.16974e-08	MEF2C, PRKCA, BMP4, WNT5A, BMP3, FGF18, SATB2, IMPAD1, FGF9, MYF5, SOX5, MGP, SOX6, TGFB2, SHOX2, COL9A1, BARX2, LECT1, CST10, GNAS, BMPR1B, RUNX2, COL11A1, BMP6, UNCX
GOTERM_BP_FAT	GO:0000904~cell morphogenesis involved in differentiation	45	2.39234	1.47508e-08	DCC, CCKAR, UCHL1, PIP5K1C, NRN1, GLI3, EPHB2, TGFB2, NRCAM, SEMA5A, CUL3, DAB2, APP, ATOH1, BDNF, ROBO1, ANK3, RAC1, ETV1, ROBO2, DCX, TOP2B, FOXD1, DCLK1, HNRNPAB, DSCAM, NFATC1, PRRXL1, PCDH15, PROX1, SLIT2, SLIT3, CTNNA2, FEZF1, HES1, SLITRK1, EPHA7, FOXG1, EFNA5, BMPR1B, SLITRK6, DST, SLITRK5, GAP43, CHL1
GOTERM_BP_FAT	GO:0048858~cell projection morphogenesis	43	2.28602	2.9665e-08	DCC, CCKAR, ADORA2A, UCHL1, PIP5K1C, NRN1, GLI3, EPHB2, TGFB2, NRCAM, SEMA5A, APP, ATOH1, BDNF, ROBO1, ANK3, RAC1, DYNC2H1, ETV1, ROBO2, DCX, TOP2B, FOXD1, DCLK1, DSCAM, PRRXL1, RPGRIP1L, PCDH15, SLIT2, SLIT3, CTNNA2, FEZF1, SLITRK1, EPHA7, FOXG1, IFT172, EFNA5, BMPR1B, SLITRK6, DST, SLITRK5, GAP43, CHL1
GOTERM_BP_FAT	GO:0048667~cell morphogenesis involved in neuron differentiation	40	2.12653	3.91194e-08	DCC, CCKAR, UCHL1, PIP5K1C, NRN1, GLI3, EPHB2, TGFB2, NRCAM, SEMA5A, ATOH1, BDNF, APP, ROBO1, ANK3, RAC1, ETV1, ROBO2, DCX, TOP2B, FOXD1, DCLK1, DSCAM, PRRXL1, PCDH15, SLIT2, SLIT3, CTNNA2, FEZF1, HES1, SLITRK1, EPHA7, FOXG1, EFNA5, BMPR1B, SLITRK6, DST, SLITRK5, GAP43, CHL1
GOTERM_BP_FAT	GO:0048812~neuron projection morphogenesis	39	2.07337	4.71952e-08	DCC, CCKAR, ADORA2A, UCHL1, PIP5K1C, NRN1, GLI3, EPHB2, TGFB2, NRCAM, SEMA5A, ATOH1, BDNF, APP, ROBO1, ANK3, RAC1, ETV1, ROBO2, DCX, TOP2B, FOXD1, DCLK1, DSCAM, PRRXL1, SLIT2, SLIT3, CTNNA2, FEZF1, SLITRK1, EPHA7, FOXG1, EFNA5, BMPR1B, SLITRK6, DST, SLITRK5, GAP43, CHL1
GOTERM_BP_FAT	GO:0007409~axonogenesis	37	1.96704	5.76944e-08	DCC, CCKAR, UCHL1, PIP5K1C, NRN1, GLI3, EPHB2, TGFB2, NRCAM, SEMA5A, ATOH1, BDNF, APP, ROBO1, ANK3, RAC1, ETV1, ROBO2, DCX, TOP2B, FOXD1, DCLK1, PRRXL1, SLIT2, SLIT3, CTNNA2, FEZF1, SLITRK1, EPHA7, FOXG1, EFNA5, BMPR1B, SLITRK6, DST, SLITRK5, GAP43, CHL1
GOTERM_BP_FAT	GO:0031175~neuron projection development	44	2.33918	1.00603e-07	DCC, CCKAR, ADORA2A, UCHL1, PIP5K1C, GRIN3A, NRN1, PRKG1, GLI3, CD24A, PTEN, EPHB2, TGFB2, GM8096, NRCAM, SEMA5A, APP, ATOH1, BDNF, ROBO1, ANK3, RAC1, ETV1, ROBO2, DCX, TOP2B, FOXD1, DCLK1, DSCAM, PRRXL1, SLIT2, SLIT3, CTNNA2, FEZF1, SLITRK1, EPHA7, FOXG1, EFNA5, BMPR1B, SLITRK6, DST, SLITRK5, GAP43, CHL1
GOTERM_BP_FAT	GO:0032990~cell part morphogenesis	43	2.28602	1.24517e-07	DCC, CCKAR, ADORA2A, UCHL1, PIP5K1C, NRN1, GLI3, EPHB2, TGFB2, NRCAM, SEMA5A, APP, ATOH1, BDNF, ROBO1, ANK3, RAC1, DYNC2H1, ETV1, ROBO2, DCX, TOP2B, FOXD1, DCLK1, DSCAM, PRRXL1, RPGRIP1L, PCDH15, SLIT2, SLIT3, CTNNA2, FEZF1, SLITRK1, EPHA7, FOXG1, IFT172, EFNA5, BMPR1B, SLITRK6, DST, SLITRK5, GAP43, CHL1
GOTERM_BP_FAT	GO:0016337~cell-cell adhesion	45	2.39234	3.82237e-07	PARD3, EMCN, PCDH20, PCDHB15, LMO7, CDH2, CD24A, TGFB2, PNN, CDH6, NRCAM, CDH8, CDH9, BARX2, DAB1, FAT3, PCP4, FAT4, FAT1, PVRL3, ROBO2, CDH26, FNDC3A, COL11A1, DLG1, PTPRC, MYF5, NLGN1, PCDH9, PCDH15, PCDH7, ITGA4, PCDH17, PCDH18, CTNNA2, NCAM1, CDH13, PSEN1, CDH17, CDH19, DSC3, NPTN, BMPR1B, CHL1, UNCX
GOTERM_BP_FAT	GO:0006928~cell motion	61	3.24296	3.99326e-07	CCKAR, SCHIP1, WASF2, 4932414J04RIK, PRKG1, GLI3, PTEN, TGFB2, NRCAM, GPX1, APP, ATOH1, APOB, BDNF, DAB1, GAB2, ANK3, ROBO1, IFNG, ROBO2, TOP2B, NR2F2, NR2F1, PRKCA, EGFR, SATB2, PRRXL1, ARID5B, BARHL2, SLIT2, SLIT3, CTNNA2, NCK2, PSEN1, LYST, FOXG1, EFNA5, CHL1, GAP43, SRGAP1, DCC, KIT, CDH2, CD24A, EPHB2, SEMA5A, RAC1, ETV1, STRBP, DCX, TLX3, FOXD1, DCLK1, ITGA1, ITGA4, KITL, FEZF1, EPHA7, FYN,…
GOTERM_BP_FAT	GO:0007242~intracellular signaling cascade	121	6.43275	4.10909e-07	GM5136, ADCY8, FGF14, RASGEF1B, LPAR3, RPS6KB1, RASGEF1C, GHRHR, MAP3K7, AGTR2, S1PR1, DAB1, TIAM2, STAC, MDFIC, PIK3C3, IFNG, RAPGEF6, TRP63, RAPGEF5, RALA, DEPDC1A, TLK1, RAPGEF2, PAG1, RAB27A, GPR139, BRAF, PSD3, SOCS6, CYP26A1, PCLO, TANK, RND3, MAP4K4, LAT2, HRASLS, UBR5, HTR7, RAB14, ARL8A, MAPK8, UNC13C, UNC13B, IRAK1BP1, WNT5A, A, ADORA2A, ARF6, TRH, AZI2, HCRTR2, RAC1, RHOBTB1, FCER1A, O…
GOTERM_BP_FAT	GO:0030030~cell projection organization	55	2.92398	4.92372e-07	CCKAR, UCHL1, WASF2, LPAR3, PIP5K1C, GRIN3A, PRKG1, GLI3, PTEN, SPAG16, GM8096, TGFB2, NRCAM, ATOH1, BDNF, APP, ANK3, ROBO1, DYNC2H1, ROBO2, TOP2B, DSCAM, PRRXL1, UBE2B, SLIT2, SLIT3, CTNNA2, SLITRK1, NCK2, FOXG1, EFNA5, WASL, SLITRK6, DST, SLITRK5, CHL1, GAP43, DCC, ADORA2A, TTC8, NRN1, CD24A, EPHB2, SEMA5A, RAC1, ETV1, DCX, FOXD1, DCLK1, RPGRIP1L, PCDH15, FEZF1, EPHA7, IFT172, BMPR1B
GOTERM_BP_FAT	GO:0048666~neuron development	51	2.71132	9.26718e-07	CCKAR, UCHL1, PIP5K1C, GRIN3A, PRKG1, GLI3, PTEN, GM8096, TGFB2, NRCAM, ATOH1, BDNF, APP, ANK3, ROBO1, ROBO2, TOP2B, DSCAM, PRRXL1, PRKCI, SLIT2, CTNNA2, SLIT3, HES1, SLITRK1, PSEN1, FOXG1, EFNA5, SLITRK6, DST, SLITRK5, GAP43, CHL1, DCC, ADORA2A, NRN1, CD24A, EPHB2, SEMA5A, RAC1, ETV1, DCX, FOXD1, DCLK1, PCDH15, FEZF1, SALL3, EPHA7, CNTF, PBX3, BMPR1B
GOTERM_BP_FAT	GO:0030900~forebrain development	35	1.86071	1.01317e-06	WNT5A, DLC1, CCKAR, POU1F1, PRKG1, GLI3, GHRHR, TAL2, APP, DAB1, RAC1, DYNC2H1, POU3F4, RARB, NR2F2, TOP2B, DCLK1, PITX2, NR2F1, BMP4, EGFR, RPGRIP1L, MECOM, TACC2, FOXP2, FEZF1, HES1, SALL3, HDAC2, DKK1, PSEN1, FYN, FOXG1, ID4, APAF1
GOTERM_BP_FAT	GO:0007411~axon guidance	25	1.32908	1.3193e-06	DCC, GLI3, TGFB2, EPHB2, SEMA5A, NRCAM, APP, ATOH1, BDNF, ROBO1, ANK3, RAC1, ETV1, ROBO2, FOXD1, PRRXL1, SLIT2, SLIT3, FEZF1, EPHA7, FOXG1, EFNA5, BMPR1B, CHL1, GAP43
GOTERM_BP_FAT	GO:0019226~transmission of nerve impulse	41	2.17969	4.91749e-06	SYT1, KCNMB4, SCN1A, ADORA2A, AGTPBP1, TIMP4, PPT1, CD24A, GJC1, NRCAM, APP, S1PR1, SYN3, GRID2, PPP3CA, SNAP25, SV2C, USP14, APBA1, DLG2, UGT8A, NRXN3, MAOA, NLGN1, PARK2, RPH3A, PCLO, QK, CTNNA2, LIN7A, GRIA2, CHRM3, PSEN1, RAPSN, FYN, GRM7, GLS, NAB1, CHRNB4, UNC13C, UNC13B
GOTERM_BP_FAT	GO:0001501~skeletal system development	48	2.55183	5.65404e-06	FGFR2, MEF2C, WNT5A, TAPT1, SCHIP1, FGF18, IMPAD1, FGF9, SOX5, SOX6, OSTN, GLI3, TGFB2, IGSF10, COL9A1, LECT1, BARX2, CST10, TRP63, ETL4, RUNX2, COL11A1, WWOX, ALX1, DLG1, PRKCA, BMP4, BMP3, SATB2, ARID5B, MYF5, MGP, SHOX2, FMN1, ACVR2A, EYA1, PSEN1, KAZALD1, SP3, NAB1, UBC, MAPK8, PBX1, GNAS, BMPR1B, IGFBP3, BMP6, UNCX
GOTERM_BP_FAT	GO:0007268~synaptic transmission	33	1.75439	3.08698e-05	SYT1, ADORA2A, AGTPBP1, PPT1, TIMP4, CD24A, GJC1, APP, SYN3, GRID2, PPP3CA, SNAP25, SV2C, APBA1, DLG2, USP14, NRXN3, MAOA, NLGN1, PARK2, RPH3A, PCLO, LIN7A, CTNNA2, GRIA2, CHRM3, PSEN1, RAPSN, GLS, GRM7, CHRNB4, UNC13C, UNC13B
GOTERM_BP_FAT	GO:0016477~cell migration	40	2.12653	4.85645e-05	DCC, CCKAR, SCHIP1, WASF2, CDH2, KIT, PRKG1, CD24A, PTEN, TGFB2, GPX1, ATOH1, DAB1, GAB2, IFNG, RAC1, DCX, TLX3, NR2F2, TOP2B, DCLK1, NR2F1, PRKCA, EGFR, SATB2, PRRXL1, ARID5B, BARHL2, ITGA1, ITGA4, KITL, CTNNA2, FEZF1, NCK2, PSEN1, FYN, LYST, PLAU, CHL1, SRGAP1
GOTERM_BP_FAT	GO:0001764~neuron migration	18	0.956938	5.07847e-05	DCC, CCKAR, PRRXL1, SATB2, BARHL2, PRKG1, FEZF1, ATOH1, DAB1, PSEN1, FYN, DCX, TLX3, TOP2B, NR2F2, DCLK1, CHL1, NR2F1
GOTERM_BP_FAT	GO:0012501~programmed cell death	66	3.50877	5.10991e-05	MEF2C, PAWR, PTEN, PDCD1, TGFB2, ACVR1C, ASAH2, GPX1, APP, ATOH1, CDKN2A, RAD21, IFNG, TRP63, RHOB, UNC5D, NGFRAP1, FAS, UNC5C, LUC7L3, WWOX, API5, SGK1, NCF1, 4632434I11RIK, AHR, DDIT4, SLTM, PSEN1, TIAL1, AVEN, PDCD6IP, BLCAP, C1D, DCC, LITAF, GULP1, EGLN3, PPT1, ARF6, RFFL, KRT20, KIT, CD24A, PRUNE2, SH3GLB1, HAND2, MAP3K1, DAD1, PPP2R2B, RNF144B, COL4A3, TMBIM6, RYBP, BIRC3, KITL, TAX1BP1, TR…
GOTERM_BP_FAT	GO:0060284~regulation of cell development	30	1.5949	5.45038e-05	RTN4, SOX5, LRRC4C, CD24A, EPHB2, ATOH1, BDNF, CDKN2A, VWC2, ROBO2, TLX3, NEFM, BMP4, BARHL2, NLGN1, CTNNA1, PROX1, NKX6-1, NTRK3, HES1, VEGFC, EYA1, CNTF, PSEN1, FOXG1, NPTN, PBX1, ID4, HDAC9, IGFBP3
GOTERM_BP_FAT	GO:0001944~vasculature development	41	2.17969	5.58318e-05	RTN4, FGFR2, MEF2C, FGF18, EMCN, FGF9, CDX4, TBX20, WASF2, FOXO1, CDH2, PTEN, GJC1, CITED2, TGFB2, ZFP36L1, MAP3K7, SEMA5A, GPX1, APOB, S1PR1, ATG5, HAND2, HEY2, RHOB, ANGPT1, NR2F2, PPAP2B, RASA1, PITX2, BMP4, EFNB2, ITGA4, ARHGAP24, PROX1, QK, PROK2, VEGFC, LAMA4, PSEN1, AGTR1A
GOTERM_BP_FAT	GO:0001503~ossification	23	1.22275	5.8594e-05	MEF2C, BMP4, FGFR2, BMP3, FGF18, SATB2, IMPAD1, FGF9, MYF5, MGP, OSTN, IGSF10, SHOX2, SP3, KAZALD1, NAB1, UBC, MAPK8, GNAS, IGFBP3, RUNX2, WWOX, BMP6
GOTERM_BP_FAT	GO:0001568~blood vessel development	40	2.12653	7.0425e-05	RTN4, FGFR2, MEF2C, FGF18, EMCN, FGF9, CDX4, WASF2, TBX20, FOXO1, CDH2, PTEN, GJC1, CITED2, TGFB2, ZFP36L1, MAP3K7, SEMA5A, GPX1, APOB, S1PR1, ATG5, HAND2, HEY2, RHOB, ANGPT1, NR2F2, PPAP2B, RASA1, PITX2, BMP4, ITGA4, ARHGAP24, PROX1, QK, PROK2, VEGFC, LAMA4, PSEN1, AGTR1A
GOTERM_BP_FAT	GO:0007267~cell-cell signaling	45	2.39234	8.83737e-05	FGFR2, WNT5A, SYT1, ADORA2A, FGF9, AGTPBP1, TNC, TIMP4, PPT1, CD24A, GHRHR, GJC1, APP, BDNF, SYN3, TRP63, GRID2, PPP3CA, SNAP25, SV2C, USP14, DLG2, APBA1, BMP4, FCER1A, NRXN3, MAOA, NLGN1, FZD1, PARK2, HGF, RPH3A, PCLO, CTNNA2, LIN7A, GRIA2, CHRM3, PSEN1, RAPSN, GRM7, GLS, MC4R, CHRNB4, UNC13C, UNC13B
GOTERM_BP_FAT	GO:0045664~regulation of neuron differentiation	22	1.16959	9.67439e-05	RTN4, BARHL2, NLGN1, SOX5, LRRC4C, CD24A, NKX6-1, EPHB2, NTRK3, HES1, BDNF, EYA1, ATOH1, CNTF, PSEN1, FOXG1, VWC2, PBX1, ROBO2, ID4, TLX3, NEFM
GOTERM_BP_FAT	GO:0006915~apoptosis	64	3.40245	0.000101094	MEF2C, PAWR, PTEN, PDCD1, TGFB2, ACVR1C, ASAH2, GPX1, APP, ATOH1, CDKN2A, RAD21, IFNG, TRP63, RHOB, UNC5D, NGFRAP1, FAS, UNC5C, LUC7L3, API5, WWOX, SGK1, NCF1, 4632434I11RIK, AHR, DDIT4, SLTM, PSEN1, TIAL1, AVEN, PDCD6IP, BLCAP, C1D, DCC, LITAF, GULP1, EGLN3, PPT1, ARF6, RFFL, KRT20, CD24A, PRUNE2, SH3GLB1, HAND2, MAP3K1, DAD1, PPP2R2B, RNF144B, COL4A3, TMBIM6, RYBP, BIRC3, TAX1BP1, TRAF3IP2, RAB…
GOTERM_BP_FAT	GO:0048514~blood vessel morphogenesis	34	1.80755	0.000109895	RTN4, FGFR2, MEF2C, FGF18, EMCN, FGF9, WASF2, TBX20, CDH2, PTEN, GJC1, CITED2, TGFB2, MAP3K7, SEMA5A, ZFP36L1, GPX1, APOB, S1PR1, ATG5, HAND2, HEY2, RHOB, ANGPT1, NR2F2, RASA1, PITX2, BMP4, ITGA4, ARHGAP24, PROX1, QK, PROK2, VEGFC
GOTERM_BP_FAT	GO:0007269~neurotransmitter secretion	12	0.637959	0.000119171	SYT1, PSEN1, NRXN3, SYN3, NLGN1, TIMP4, PPT1, RPH3A, UNC13B, PCLO, SNAP25, LIN7A
GOTERM_BP_FAT	GO:0060173~limb development	24	1.27592	0.000127206	FGFR2, BMP4, WNT5A, IMPAD1, LNP, FGF9, RPGRIP1L, MBNL1, MECOM, GLI3, FMN1, SHOX2, DKK1, PSEN1, TRP63, DYNC2H1, PBX1, PTCH1, GNAS, FBN2, RARB, ASPH, NR2F2, ALX1
GOTERM_BP_FAT	GO:0048736~appendage development	24	1.27592	0.000127206	FGFR2, BMP4, WNT5A, IMPAD1, LNP, FGF9, RPGRIP1L, MBNL1, MECOM, GLI3, FMN1, SHOX2, DKK1, PSEN1, TRP63, DYNC2H1, PBX1, PTCH1, GNAS, FBN2, RARB, ASPH, NR2F2, ALX1
GOTERM_BP_FAT	GO:0002062~chondrocyte differentiation	9	0.478469	0.000183969	MEF2C, SHOX2, PRKCA, FGF18, IMPAD1, CST10, FGF9, COL11A1, RUNX2
GOTERM_BP_FAT	GO:0048705~skeletal system morphogenesis	25	1.32908	0.000191909	MEF2C, FGFR2, BMP4, SCHIP1, FGF18, SATB2, IMPAD1, ARID5B, MYF5, GLI3, TGFB2, FMN1, SHOX2, EYA1, BARX2, PSEN1, NAB1, GNAS, BMPR1B, RUNX2, COL11A1, WWOX, DLG1, ALX1, UNCX
GOTERM_BP_FAT	GO:0035107~appendage morphogenesis	23	1.22275	0.000206373	FGFR2, BMP4, WNT5A, IMPAD1, LNP, FGF9, RPGRIP1L, MBNL1, MECOM, GLI3, FMN1, SHOX2, DKK1, PSEN1, TRP63, DYNC2H1, PBX1, PTCH1, GNAS, FBN2, RARB, ASPH, ALX1
GOTERM_BP_FAT	GO:0035108~limb morphogenesis	23	1.22275	0.000206373	FGFR2, BMP4, WNT5A, IMPAD1, LNP, FGF9, RPGRIP1L, MBNL1, MECOM, GLI3, FMN1, SHOX2, DKK1, PSEN1, TRP63, DYNC2H1, PBX1, PTCH1, GNAS, FBN2, RARB, ASPH, ALX1
GOTERM_BP_FAT	GO:0010605~negative regulation of macromolecule metabolic process	67	3.56194	0.000214182	COPS2, HELT, CDX4, TBX20, NR6A1, PDX1, GLI3, CITED2, FERD3L, EPC1, BARX2, CDKN2A, ATG5, PRMT6, TRP63, RARB, NR2F2, ALX1, NR2F1, PRKCA, IBTK, ATF7IP, SATB1, CTBP1, SATB2, TLE4, TLE1, RBBP7, KCNQ1OT1, UBE2B, PKIA, HES1, SUZ12, PSEN1, JUN, NAB1, SMARCA5, RAD18, C1D, SOX6, POU1F1, LIN28B, INPP5K, RNF128, GM608, BCL6, TCF4, HNRNPAB, BMP4, PTPRC, INSM2, MSH6, PAIP2, TRIM27, RYBP, FZD1, FOXP1, FOXP2, SH…
GOTERM_BP_FAT	GO:0050767~regulation of neurogenesis	25	1.32908	0.000244076	RTN4, SOX5, LRRC4C, CD24A, EPHB2, ATOH1, BDNF, VWC2, ROBO2, TLX3, NEFM, BARHL2, NLGN1, CTNNA1, NKX6-1, HES1, NTRK3, VEGFC, EYA1, CNTF, PSEN1, FOXG1, NPTN, PBX1, ID4
GOTERM_BP_FAT	GO:0048598~embryonic morphogenesis	51	2.71132	0.000265449	DLC1, IMPAD1, FGF9, LMO4, SOBP, PDX1, GLI3, MAP3K7, CUL3, ATOH1, TRP63, DYNC2H1, RARB, COL11A1, DLG1, ALX1, SATB2, LNP, MBNL1, MECOM, PROX1, PTPRQ, HES1, VEGFC, ACVR2A, EYA1, PSEN1, FOXG1, GNAS, EXT1, FGFR2, WNT5A, SHROOM3, TSHZ1, FBN2, PPAP2B, HECTD1, BMP4, MYF5, RPGRIP1L, PCDH15, ITGA4, NR4A3, SHOX2, DKK1, SP3, IFT172, PBX1, PTCH1, APAF1, MAB21L2
GOTERM_BP_FAT	GO:0007156~homophilic cell adhesion	23	1.22275	0.000266724	PCDH20, PCDHB15, PCDH9, PCDH15, CDH2, PCDH7, PCDH17, PCDH18, CDH6, CDH8, CDH13, CDH9, FAT3, FAT4, CDH17, PVRL3, FAT1, CDH19, NPTN, DSC3, ROBO2, CDH26, CHL1
GOTERM_BP_FAT	GO:0060348~bone development	23	1.22275	0.00030234	MEF2C, BMP4, FGFR2, BMP3, FGF18, SATB2, IMPAD1, FGF9, MYF5, MGP, OSTN, IGSF10, SHOX2, SP3, KAZALD1, NAB1, UBC, MAPK8, GNAS, IGFBP3, RUNX2, WWOX, BMP6
GOTERM_BP_FAT	GO:0043069~negative regulation of programmed cell death	38	2.0202	0.000315963	ADORA2A, FOXO1, PPT1, KIT, PTEN, CITED2, MAP3K7, GPX1, AGTR2, BDNF, TSC22D3, ATG5, RB1CC1, PPP2CB, TRP63, DAD1, BCL6, FAS, MKL1, API5, PIK3R1, RASA1, ADAMTS20, TMBIM6, ADNP, HGF, CTNNA1, UBE2B, KITL, TAX1BP1, PROK2, NRAS, EYA1, AGTR1A, BNIP3L, AVEN, MAPK8, F2R
GOTERM_BP_FAT	GO:0060548~negative regulation of cell death	38	2.0202	0.000342806	ADORA2A, FOXO1, PPT1, KIT, PTEN, CITED2, MAP3K7, GPX1, AGTR2, BDNF, TSC22D3, ATG5, RB1CC1, PPP2CB, TRP63, DAD1, BCL6, FAS, MKL1, API5, PIK3R1, RASA1, ADAMTS20, TMBIM6, ADNP, HGF, CTNNA1, UBE2B, KITL, TAX1BP1, PROK2, NRAS, EYA1, AGTR1A, BNIP3L, AVEN, MAPK8, F2R
GOTERM_BP_FAT	GO:0010604~positive regulation of macromolecule metabolic process	79	4.19989	0.000365304	MEF2C, GM5136, GPBP1, TBX20, FOXO1, PDX1, PAWR, 9430076C15RIK, GLI3, CITED2, FOS, EPC1, APP, ATOH1, S1PR1, BARX2, MDFIC, SDPR, GATA3, IFNG, TRP63, RARB, MLST8, MKL1, ALX1, PITX2, PRKCA, ATF7IP, SATB2, AR, BARHL2, MECOM, UBE2B, AHR, HES1, ACVR2A, MURC, INHBA, EYA1, PSEN1, JUN, TRIM32, NFE2L2, SMARCA1, UBE3A, ITLN1, SOX5, NFYB, EHF, SOX6, KIT, POU1F1, CD24A, RGMB, HAND2, RB1CC1, ETV1, DAZL, MAML3, …
GOTERM_BP_FAT	GO:0008219~cell death	66	3.50877	0.000383672	MEF2C, PAWR, PTEN, PDCD1, TGFB2, ACVR1C, ASAH2, GPX1, APP, ATOH1, CDKN2A, RAD21, IFNG, TRP63, RHOB, UNC5D, NGFRAP1, FAS, UNC5C, LUC7L3, WWOX, API5, SGK1, NCF1, 4632434I11RIK, AHR, DDIT4, SLTM, PSEN1, TIAL1, AVEN, PDCD6IP, BLCAP, C1D, DCC, LITAF, GULP1, EGLN3, PPT1, ARF6, RFFL, KRT20, KIT, CD24A, PRUNE2, SH3GLB1, HAND2, MAP3K1, DAD1, PPP2R2B, RNF144B, COL4A3, TMBIM6, RYBP, BIRC3, KITL, TAX1BP1, TR…
GOTERM_BP_FAT	GO:0035113~embryonic appendage morphogenesis	20	1.06326	0.000400281	WNT5A, BMP4, IMPAD1, LNP, FGF9, RPGRIP1L, MBNL1, MECOM, GLI3, SHOX2, DKK1, PSEN1, TRP63, DYNC2H1, PBX1, PTCH1, GNAS, RARB, FBN2, ALX1
GOTERM_BP_FAT	GO:0030326~embryonic limb morphogenesis	20	1.06326	0.000400281	WNT5A, BMP4, IMPAD1, LNP, FGF9, RPGRIP1L, MBNL1, MECOM, GLI3, SHOX2, DKK1, PSEN1, TRP63, DYNC2H1, PBX1, PTCH1, GNAS, RARB, FBN2, ALX1
GOTERM_BP_FAT	GO:0043066~negative regulation of apoptosis	37	1.96704	0.000430849	ADORA2A, FOXO1, PPT1, PTEN, CITED2, MAP3K7, GPX1, BDNF, TSC22D3, AGTR2, ATG5, RB1CC1, PPP2CB, TRP63, DAD1, BCL6, FAS, MKL1, API5, PIK3R1, RASA1, ADAMTS20, TMBIM6, ADNP, HGF, CTNNA1, UBE2B, KITL, TAX1BP1, PROK2, NRAS, EYA1, AGTR1A, BNIP3L, AVEN, MAPK8, F2R
GOTERM_BP_FAT	GO:0001932~regulation of protein amino acid phosphorylation	23	1.22275	0.000435416	IBTK, FCER1A, BMP4, PRKCA, EGFR, PTPRC, ITLN1, UBE2B, KITL, CD24A, PRKAR2B, ACVR2A, CNTF, PSEN1, INPP5K, MDFIC, JUN, MAP3K1, RB1CC1, IFNG, INS2, MLST8, IGFBP3
GOTERM_BP_FAT	GO:0016265~death	67	3.56194	0.000435729	MEF2C, PAWR, PTEN, PDCD1, TGFB2, ACVR1C, ASAH2, GPX1, APP, ATOH1, CDKN2A, RAD21, IFNG, TRP63, RHOB, UNC5D, NGFRAP1, FAS, UNC5C, LUC7L3, WWOX, API5, SGK1, NCF1, 4632434I11RIK, AHR, DDIT4, SLTM, PSEN1, TIAL1, AVEN, PDCD6IP, BLCAP, C1D, DCC, LITAF, GULP1, EGLN3, PPT1, ARF6, RFFL, KRT20, KIT, CD24A, PRUNE2, SH3GLB1, HAND2, MAP3K1, DAD1, PPP2R2B, RNF144B, COL4A3, TMBIM6, RYBP, BIRC3, KITL, TAX1BP1, TR…
GOTERM_BP_FAT	GO:0048870~cell motility	42	2.23285	0.000441318	DCC, CCKAR, SCHIP1, WASF2, 4932414J04RIK, CDH2, KIT, PRKG1, PTEN, CD24A, TGFB2, GPX1, APOB, ATOH1, DAB1, GAB2, IFNG, RAC1, DCX, TLX3, NR2F2, TOP2B, DCLK1, NR2F1, PRKCA, EGFR, SATB2, PRRXL1, ARID5B, BARHL2, ITGA1, ITGA4, KITL, CTNNA2, FEZF1, NCK2, PSEN1, FYN, LYST, PLAU, CHL1, SRGAP1
GOTERM_BP_FAT	GO:0051674~localization of cell	42	2.23285	0.000441318	DCC, CCKAR, SCHIP1, WASF2, 4932414J04RIK, CDH2, KIT, PRKG1, PTEN, CD24A, TGFB2, GPX1, APOB, ATOH1, DAB1, GAB2, IFNG, RAC1, DCX, TLX3, NR2F2, TOP2B, DCLK1, NR2F1, PRKCA, EGFR, SATB2, PRRXL1, ARID5B, BARHL2, ITGA1, ITGA4, KITL, CTNNA2, FEZF1, NCK2, PSEN1, FYN, LYST, PLAU, CHL1, SRGAP1
GOTERM_BP_FAT	GO:0007610~behavior	55	2.92398	0.000461149	OPRM1, HELT, ADCY8, UCHL1, SOBP, TGFB2, PRKAR2B, AGTR2, BDNF, APP, ROBO1, NMUR2, SLC24A2, IFNG, ROBO2, DSCAM, PRKCA, SLIT2, PROK2, PSEN1, AGTR1A, GRM7, LYST, UCHL3, CHL1, SCN1A, ADORA2A, A, CTNND2, PPT1, KIT, TRH, EPHB2, TAL2, DOCK2, NPAS3, RAC1, ETV1, STRBP, APBA1, FZD9, EPM2A, ITGA1, PCDH15, PARK2, NR4A3, FOXP2, NRAS, PENK, EPS8, GRIA1, GLS, MC4R, CHRNB4, PBX3
GOTERM_BP_FAT	GO:0006468~protein amino acid phosphorylation	79	4.19989	0.000507245	CDK19, PRPF4B, LPAR3, 4932414J04RIK, RPS6KB1, PRKG1, TGFB2, ACVR1C, MAP3K7, PRKAR2B, APP, PDPK1, MDFIC, PAK3, PIK3C3, IFNG, TLK1, SIK1, CDK14, PRKCA, EGFR, SRPK2, SGK1, ADAM10, MYO3A, BRAF, PRKCI, CDK6, ALK, PRKD1, ACVR2A, MAP4K4, KSR2, MAPK6, PSEN1, BMP2K, NEK9, MAPK8, CSNK1G3, MAP3K12, WNT5A, FGFR2, FRK, ERBB4, NEK1, KIT, EPHB2, IGSF10, STAT4, MAP3K1, PRKAA1, DYRK3, YES1, PIK3R1, DCLK1, FCER1A,…
GOTERM_BP_FAT	GO:0001505~regulation of neurotransmitter levels	15	0.797448	0.000514014	SYT1, NRXN3, AGTPBP1, MAOA, NLGN1, PPT1, TIMP4, PARK2, RPH3A, PCLO, LIN7A, PSEN1, SYN3, SNAP25, UNC13B
GOTERM_BP_FAT	GO:0051960~regulation of nervous system development	26	1.38224	0.000583893	RTN4, SOX5, LRRC4C, CD24A, EPHB2, ATOH1, BDNF, IFNG, VWC2, ROBO2, TLX3, NEFM, BARHL2, NLGN1, CTNNA1, NKX6-1, NTRK3, HES1, VEGFC, EYA1, CNTF, PSEN1, FOXG1, NPTN, PBX1, ID4
GOTERM_BP_FAT	GO:0042127~regulation of cell proliferation	68	3.6151	0.000702395	DLC1, FGF18, FGF9, FOXO1, ROMO1, PDX1, PAWR, SKAP2, GLI3, PTEN, GHRHR, TGFB2, BDNF, S1PR1, CDKN2A, GATA3, HEY2, IFNG, TRP63, RARB, ASPH, CALCRL, DLG1, PITX2, PRKCA, EGFR, AR, LIFR, MECOM, CTNNA1, PROX1, HES1, SUZ12, VEGFC, TIAL1, JUN, FOXG1, CDCA7L, WNT5A, FGFR2, PPP2R3A, ADORA2A, KIT, POU1F1, CD24A, RTKN2, GRPR, BCL6, RUNX2, BMP4, PTPRC, ROGDI, KITL, FOXP1, FOXP2, SHOX2, NRAS, CBLB, CNTF, PBX1, …
GOTERM_BP_FAT	GO:0045935~positive regulation of nucleobase, nucleoside, nucleotide and nucleic acid metabolic process	65	3.45561	0.000751453	MEF2C, GM5136, GPBP1, TBX20, FOXO1, PDX1, 9430076C15RIK, GLI3, GHRHR, CITED2, FOS, EPC1, ATOH1, APP, BARX2, S1PR1, MDFIC, GATA3, SDPR, IFNG, TRP63, RARB, MKL1, ALX1, PITX2, ATF7IP, SATB2, AR, MECOM, UBE2B, AHR, HES1, MURC, INHBA, EYA1, JUN, NFE2L2, SMARCA1, ADORA2A, UBE3A, SOX5, EHF, NFYB, SOX6, POU1F1, RGMB, HAND2, ETV1, MAML3, FOXD1, RUNX2, ETV5, HNRNPAB, BMP4, PTPRC, BMP3, KLF6, MAML1, MYF5, T…
GOTERM_BP_FAT	GO:0007517~muscle organ development	29	1.54173	0.00076017	MEF2C, SCHIP1, TNC, PTEN, DTNBP1, GJC1, TGFB2, GPX1, GPHN, APP, ATG5, TRP63, ETV1, MKX, PPP3CA, RARB, NR2F2, COL11A1, PITX2, DLG1, ARID5B, MYF5, MBNL1, PROX1, FOXP1, FOXP2, MURC, CNTF, F2R
GOTERM_BP_FAT	GO:0008284~positive regulation of cell proliferation	41	2.17969	0.000844509	FGFR2, FGF18, FGF9, ROMO1, KIT, PDX1, POU1F1, CD24A, GHRHR, TGFB2, S1PR1, IFNG, HEY2, TRP63, RTKN2, BCL6, CALCRL, RUNX2, DLG1, EGFR, PTPRC, LIFR, ROGDI, PROX1, KITL, FOXP1, FOXP2, HES1, SHOX2, SUZ12, NRAS, VEGFC, CNTF, TIAL1, FOXG1, PBX1, ID4, CDCA7L, MAB21L1, MAB21L2, F2R
GOTERM_BP_FAT	GO:0043254~regulation of protein complex assembly	15	0.797448	0.000850353	ATF7IP, CAPZA3, TMSB10, ARPC5, CD24A, AHR, ACTR3, FMN1, MAP3K1, RAC1, TMSB4X, MLST8, FAF1, RASA1, DLG1
GOTERM_BP_FAT	GO:0006793~phosphorus metabolic process	100	5.31632	0.000892369	PRPF4B, 4932414J04RIK, LPAR3, RPS6KB1, PRKG1, TGFB2, MAP3K7, PRKAR2B, APP, MDFIC, PIK3C3, IFNG, TLK1, EGFR, PTPRM, BRAF, MYO3A, PTPRG, PTPRR, PPP1CB, PTPRQ, MAP4K4, MAPK6, BMP2K, NEK9, MAPK8, CSNK1G3, FGFR2, WNT5A, PPP2R3A, ERBB4, NEK1, ATP6V1B2, EPHB2, DYRK3, FCER1A, OBSCN, EPM2A, TRIO, HGF, PTPN12, EPHA5, NTRK3, IKBKE, PLK4, EPHA7, EPHA6, PLK2, DYRK1A, CDC42BPA, INS2, TNK2, CDK19, PTEN, ACVR1C,…
GOTERM_BP_FAT	GO:0006796~phosphate metabolic process	100	5.31632	0.000892369	PRPF4B, 4932414J04RIK, LPAR3, RPS6KB1, PRKG1, TGFB2, MAP3K7, PRKAR2B, APP, MDFIC, PIK3C3, IFNG, TLK1, EGFR, PTPRM, BRAF, MYO3A, PTPRG, PTPRR, PPP1CB, PTPRQ, MAP4K4, MAPK6, BMP2K, NEK9, MAPK8, CSNK1G3, FGFR2, WNT5A, PPP2R3A, ERBB4, NEK1, ATP6V1B2, EPHB2, DYRK3, FCER1A, OBSCN, EPM2A, TRIO, HGF, PTPN12, EPHA5, NTRK3, IKBKE, PLK4, EPHA7, EPHA6, PLK2, DYRK1A, CDC42BPA, INS2, TNK2, CDK19, PTEN, ACVR1C,…
GOTERM_BP_FAT	GO:0000122~negative regulation of transcription from RNA polymerase II promoter	35	1.86071	0.000931183	HELT, CDX4, NR6A1, SOX6, PDX1, POU1F1, EPC1, BARX2, TRP63, GM608, BCL6, RARB, NR2F2, TCF4, ALX1, NR2F1, ATF7IP, SATB1, SATB2, CTBP1, TRIM27, RYBP, TLE4, TLE1, RBBP7, PKIA, FOXP1, FOXP2, HES1, SHOX2, SUZ12, HIVEP1, ID3, INS2, HDAC9
GOTERM_BP_FAT	GO:0060537~muscle tissue development	24	1.27592	0.000935166	MEF2C, SCHIP1, TNC, MYF5, MBNL1, PTEN, PROX1, FOXP1, GJC1, FOXP2, TGFB2, GPX1, MURC, GPHN, APP, ATG5, TRP63, RARB, PPP3CA, NR2F2, COL11A1, DLG1, F2R, PITX2
GOTERM_BP_FAT	GO:0007507~heart development	34	1.80755	0.00100067	IRX4, MEF2C, DLC1, ERBB4, TBX20, SOX6, GLI3, PTEN, GJC1, CITED2, TGFB2, ECE2, ATG5, HAND2, RB1CC1, RARB, CALCRL, COL11A1, PITX2, NFATC1, BMP4, RPGRIP1L, TEAD1, ITGA4, MECOM, PROX1, FOXP1, MURC, PSEN1, PTCH1, VCAN, ID3, HTR2B, HDAC9
GOTERM_BP_FAT	GO:0051173~positive regulation of nitrogen compound metabolic process	66	3.50877	0.00102561	MEF2C, GM5136, GPBP1, TBX20, FOXO1, PDX1, 9430076C15RIK, GLI3, GHRHR, CITED2, RAET1A, FOS, EPC1, ATOH1, APP, BARX2, S1PR1, MDFIC, GATA3, SDPR, IFNG, TRP63, RARB, MKL1, ALX1, PITX2, ATF7IP, SATB2, AR, MECOM, UBE2B, AHR, HES1, MURC, INHBA, EYA1, JUN, NFE2L2, SMARCA1, ADORA2A, UBE3A, SOX5, EHF, NFYB, SOX6, POU1F1, RGMB, HAND2, ETV1, MAML3, FOXD1, RUNX2, ETV5, HNRNPAB, BMP4, PTPRC, BMP3, KLF6, MAML1,…
GOTERM_BP_FAT	GO:0010629~negative regulation of gene expression	54	2.87081	0.00106466	COPS2, HELT, CDX4, NR6A1, TBX20, PDX1, GLI3, CITED2, FERD3L, EPC1, BARX2, PRMT6, TRP63, RARB, NR2F2, ALX1, NR2F1, ATF7IP, SATB1, CTBP1, SATB2, TLE4, TLE1, RBBP7, UBE2B, KCNQ1OT1, PKIA, HES1, SUZ12, NAB1, SMARCA5, C1D, SOX6, POU1F1, LIN28B, GM608, BCL6, TCF4, HNRNPAB, BMP4, INSM2, TRIM27, RYBP, FZD1, FOXP1, FOXP2, SHOX2, GM13034, BNIP3L, ZFP281, HIVEP1, RFX3, ID3, INS2, HDAC9
GOTERM_BP_FAT	GO:0044087~regulation of cellular component biogenesis	18	0.956938	0.00106595	ATF7IP, CAPZA3, TMSB10, ARPC5, PTEN, PROX1, CD24A, AHR, ACTR3, FMN1, S1PR1, MAP3K1, RAC1, TMSB4X, MLST8, FAF1, RASA1, DLG1
GOTERM_BP_FAT	GO:0016481~negative regulation of transcription	50	2.65816	0.00108452	COPS2, HELT, CDX4, NR6A1, TBX20, PDX1, GLI3, CITED2, FERD3L, EPC1, BARX2, PRMT6, TRP63, RARB, NR2F2, NR2F1, ALX1, ATF7IP, SATB1, SATB2, CTBP1, TLE4, TLE1, RBBP7, UBE2B, PKIA, HES1, SUZ12, NAB1, SMARCA5, C1D, SOX6, POU1F1, GM608, BCL6, TCF4, HNRNPAB, INSM2, TRIM27, RYBP, FZD1, FOXP1, FOXP2, SHOX2, GM13034, ZFP281, HIVEP1, RFX3, ID3, INS2, HDAC9
GOTERM_BP_FAT	GO:0010647~positive regulation of cell communication	30	1.5949	0.00111384	FGFR2, FGF18, LITAF, ADORA2A, UBE3A, FGF9, LPAR3, CD24A, CITED2, MAP3K7, GPX1, DOCK2, CDKN2A, SLC24A2, IFNG, CAT, THBS1, FCER1A, PTPRC, AR, KL, ADAMTS20, CTNNA1, CENPJ, KITL, NCAM1, SHOX2, NRAS, CNTF, GRIA2
GOTERM_BP_FAT	GO:0032956~regulation of actin cytoskeleton organization	14	0.744285	0.0012151	CAPZA3, TMSB10, ARPC5, PROX1, ACTR3, FMN1, S1PR1, NEB, MAP3K1, RAC1, TMSB4X, MLST8, RASA1, DLG1
GOTERM_BP_FAT	GO:0006397~mRNA processing	38	2.0202	0.00123559	PRPF4B, TRA2B, SYNCRIP, NAA38, PNN, HNRNPA3, HNRNPM, SF3B1, APP, PLRG1, PCBP1, TARDBP, CDC40, ISY1, PTBP2, LUC7L3, NOVA1, PRPF40A, PABPN1, SRPK2, ADARB2, HNRNPA2B1, CDC5L, MBNL1, QK, PAPOLA, RSRC1, SFPQ, CELF4, ZRANB2, CELF2, CPSF6, AICDA, CWC22, SNRPE, PRPF38B, XRN2, PRPF38A
GOTERM_BP_FAT	GO:0030001~metal ion transport	57	3.0303	0.00127013	PLCZ1, KCNC2, FTMT, ATP1B1, GRIN3A, KCNK13, KCNQ5, SLC23A1, KCNK9, KCNQ3, SLC23A2, SLC24A2, SLC24A1, NALCN, SLC4A4, NIPAL4, IBTK, KCND2, SLC24A5, TMEM38B, RYR2, KCNH7, KCNH2, KCNH5, SLC38A4, KCNMB4, SCN1A, SLC38A2, KCNA4, KCNJ2, KCNJ3, KCNMB2, SLC30A5, PPP3CA, NFATC1, PTPRC, TRPC1, SLC8A1, TRPC3, SLC12A2, NIPA2, KCTD3, ATP1A1, CACNA2D3, SLC10A2, ITPR1, KCNV1, ITPR2, KCTD8, SLC4A10, KCNN2, SLC5A8,…
GOTERM_BP_FAT	GO:0006811~ion transport	84	4.46571	0.00130702	PLCZ1, KCNC2, FTMT, ATP1B1, GLRA3, GRIK4, ATP10D, GRIN3A, KCNK13, CNGB3, ANK, KCNQ5, SLC23A1, KCNK9, KCNQ3, SLC23A2, SLC24A2, SLC24A1, ANO3, GRID2, ATP5L, NALCN, SLC4A4, SLC4A3, NIPAL4, SLC4A5, IBTK, KCND2, CLCA5, SLC24A5, ATP6V1H, TMEM38B, SLC26A4, NNT, PSEN1, SLC26A7, RYR3, RYR2, KCNH7, KCNH2, KCNH5, SLC38A4, KCNMB4, CLCN3, SCN1A, SLC38A2, KCNA4, ATP6V1B2, KCNJ2, ATP5G3, KCNJ3, KCNMB2, SLC30A5,…
GOTERM_BP_FAT	GO:0030036~actin cytoskeleton organization	27	1.43541	0.00132934	DLC1, FMNL2, SHROOM3, CNN3, CAPZA3, WASF2, PRKCI, PCDH15, TMSB10, PROX1, FMN1, NRAS, MURC, NCK2, PFN2, EPB4.1L1, NEB, EPS8, XIRP2, FAT1, RAC1, TMSB4X, BCL6, WASL, DIAP2, DIAP3, DLG1
GOTERM_BP_FAT	GO:0035295~tube development	38	2.0202	0.00141936	FGFR2, WNT5A, DLC1, FGF18, SHROOM3, FGF9, LMO4, TBX20, NR3C1, GLI3, MAP3K7, SEMA5A, SLC23A1, BDNF, HAND2, TRP63, ROBO2, RARB, FOXD1, PITX2, ALX1, DLG1, HECTD1, BMP4, AR, MGP, NR4A3, FOXP1, FOXP2, HES1, LAMA1, EYA1, PSEN1, SP3, IFT172, PBX1, PTCH1, APAF1
GOTERM_BP_FAT	GO:0032970~regulation of actin filament-based process	14	0.744285	0.00142753	CAPZA3, TMSB10, ARPC5, PROX1, ACTR3, FMN1, S1PR1, NEB, MAP3K1, RAC1, TMSB4X, MLST8, RASA1, DLG1
GOTERM_BP_FAT	GO:0044057~regulation of system process	31	1.64806	0.00144769	SNCAIP, ADORA2A, CTNND2, RIMS1, EPHB2, TGFB2, BDNF, AGTR2, SLC24A2, IFNG, PPP3CA, TLX3, PRKCA, SLC8A1, PTPRM, NCF1, NLGN1, ATP1A1, PARK2, PROK2, NRAS, GRIA2, PSEN1, CHRM3, CHRM2, GLS, NPTN, CHRNB4, RYR2, PBX3, F2R
GOTERM_BP_FAT	GO:0045893~positive regulation of transcription, DNA-dependent	54	2.87081	0.00148188	MEF2C, UBE3A, GPBP1, TBX20, SOX5, FOXO1, NFYB, EHF, SOX6, PDX1, POU1F1, 9430076C15RIK, CITED2, EPC1, FOS, APP, ATOH1, S1PR1, BARX2, HAND2, MDFIC, SDPR, GATA3, IFNG, TRP63, RARB, MAML3, FOXD1, RUNX2, HNRNPAB, ALX1, PITX2, ATF7IP, BMP4, KLF6, BMP3, AR, SATB2, MAML1, MYF5, TEAD1, NR4A3, MECOM, AHR, SHOX2, HES1, MURC, INHBA, JUN, PBX1, NFE2L2, NR5A2, SMARCA1, NFIA
GOTERM_BP_FAT	GO:0045934~negative regulation of nucleobase, nucleoside, nucleotide and nucleic acid metabolic process	52	2.76449	0.00151585	COPS2, HELT, CDX4, NR6A1, TBX20, PDX1, GLI3, CITED2, FERD3L, EPC1, BARX2, PRMT6, TRP63, RARB, NR2F2, ALX1, NR2F1, ATF7IP, SATB1, CTBP1, SATB2, TLE4, TLE1, RBBP7, UBE2B, PKIA, HES1, SUZ12, NAB1, SMARCA5, RAD18, C1D, SOX6, POU1F1, GM608, BCL6, TCF4, HNRNPAB, MSH6, INSM2, TRIM27, RYBP, FZD1, FOXP1, FOXP2, SHOX2, GM13034, ZFP281, HIVEP1, RFX3, ID3, INS2, HDAC9
GOTERM_BP_FAT	GO:0003001~generation of a signal involved in cell-cell signaling	17	0.903775	0.00152395	FCER1A, SYT1, NRXN3, NLGN1, PPT1, TIMP4, RPH3A, PCLO, GHRHR, LIN7A, BDNF, PSEN1, SYN3, MC4R, SNAP25, UNC13B, APBA1
GOTERM_BP_FAT	GO:0008283~cell proliferation	36	1.91388	0.0015559	FGFR2, WNT5A, COPS2, TBX20, UCHL1, KIT, HDGFRP3, ASAH2, ACVR1C, TGFB2, PRKAR2B, GPX1, DOCK2, STAT4, RAC1, TRP63, THAP1, DLG1, BMP4, FZD9, COL4A3, PTPRC, SATB1, IFLTD1, NCF1, HGF, TACC2, PROK2, NRAS, ACVR2A, AMBN, PSEN1, FYN, ID4, PELO, PTCH1
GOTERM_BP_FAT	GO:0006812~cation transport	64	3.40245	0.00157509	PLCZ1, KCNC2, FTMT, ATP1B1, ATP10D, GRIN3A, KCNK13, KCNQ5, SLC23A1, KCNK9, KCNQ3, SLC23A2, SLC24A2, SLC24A1, ATP5L, NALCN, SLC4A4, NIPAL4, IBTK, KCND2, SLC24A5, ATP6V1H, TMEM38B, NNT, PSEN1, RYR2, KCNH7, KCNH2, KCNH5, SLC38A4, KCNMB4, SCN1A, SLC38A2, KCNA4, ATP6V1B2, KCNJ2, ATP5G3, KCNJ3, KCNMB2, SLC30A5, PPP3CA, NFATC1, PTPRC, TRPC1, SLC8A1, TRPC3, SLC12A2, NIPA2, KCTD3, ATP1A1, CACNA2D3, SLC10A…
GOTERM_BP_FAT	GO:0016310~phosphorylation	84	4.46571	0.00168437	CDK19, PRPF4B, LPAR3, 4932414J04RIK, RPS6KB1, PRKG1, TGFB2, ACVR1C, MAP3K7, PRKAR2B, APP, PDPK1, PAK3, MDFIC, PIK3C3, IFNG, ATP5L, TLK1, SIK1, CDK14, PRKCA, EGFR, SRPK2, SGK1, ADAM10, BRAF, MYO3A, PRKCI, ATP6V1H, CDK6, ALK, PRKD1, ACVR2A, MAP4K4, KSR2, MAPK6, PSEN1, UQCRH, BMP2K, NEK9, MAPK8, CSNK1G3, MAP3K12, WNT5A, FGFR2, FRK, ERBB4, NEK1, ATP6V1B2, KIT, ATP5G3, EPHB2, IGSF10, STAT4, MAP3K1, PR…
GOTERM_BP_FAT	GO:0051254~positive regulation of RNA metabolic process	54	2.87081	0.00172304	MEF2C, UBE3A, GPBP1, TBX20, SOX5, FOXO1, NFYB, EHF, SOX6, PDX1, POU1F1, 9430076C15RIK, CITED2, EPC1, FOS, APP, ATOH1, S1PR1, BARX2, HAND2, MDFIC, SDPR, GATA3, IFNG, TRP63, RARB, MAML3, FOXD1, RUNX2, HNRNPAB, ALX1, PITX2, ATF7IP, BMP4, KLF6, BMP3, AR, SATB2, MAML1, MYF5, TEAD1, NR4A3, MECOM, AHR, SHOX2, HES1, MURC, INHBA, JUN, PBX1, NFE2L2, NR5A2, SMARCA1, NFIA
GOTERM_BP_FAT	GO:0007264~small GTPase mediated signal transduction	37	1.96704	0.0017664	4930474N05RIK, RAB3C, WASF2, RASGEF1B, ARF6, RASGEF1C, DAB1, RASGRP3, SOS2, RAC1, RAPGEF6, RHOBTB1, RALA, RAPGEF5, RHOB, BCL6, RAPGEF2, RAB27A, RSU1, RALBP1, PSD3, ARL6, NRAS, RND3, MURC, HRASLS, RAB1, RAB14, RHOT1, RHEB, ARL8A, RIT2, ARL4C, NKIRAS1, RAPGEFL1, SRGAP1, ARL4A
GOTERM_BP_FAT	GO:0051172~negative regulation of nitrogen compound metabolic process	52	2.76449	0.00187094	COPS2, HELT, CDX4, NR6A1, TBX20, PDX1, GLI3, CITED2, FERD3L, EPC1, BARX2, PRMT6, TRP63, RARB, NR2F2, ALX1, NR2F1, ATF7IP, SATB1, CTBP1, SATB2, TLE4, TLE1, RBBP7, UBE2B, PKIA, HES1, SUZ12, NAB1, SMARCA5, RAD18, C1D, SOX6, POU1F1, GM608, BCL6, TCF4, HNRNPAB, MSH6, INSM2, TRIM27, RYBP, FZD1, FOXP1, FOXP2, SHOX2, GM13034, ZFP281, HIVEP1, RFX3, ID3, INS2, HDAC9
GOTERM_BP_FAT	GO:0030155~regulation of cell adhesion	18	0.956938	0.00198792	EMCN, ADAM10, MYF5, EDIL3, CYTH3, PTEN, CD24A, CITED2, LAMA1, LAMA4, DAB1, S1PR1, VWC2, BCL6, FAF1, THBS1, RASA1, PIK3R1
GOTERM_BP_FAT	GO:0007010~cytoskeleton organization	44	2.33918	0.00206635	DLC1, SGCZ, SHROOM3, CNN3, AGFG1, TLN2, CAPZA3, VPS54, WASF2, KRT20, KIF2B, PFN2, DOCK2, FAT1, RAC1, BCL6, NEFM, DLG1, FMNL2, PRKCI, PCDH15, TMSB10, UBE2B, PROX1, CENPJ, PCLO, SMC3, TACC2, FMN1, NRAS, MURC, SS18, NCK2, EPB4.1L1, NEB, EPS8, XIRP2, CDC42BPA, SGCD, TMSB4X, WASL, DIAP2, DIAP3, DST
GOTERM_BP_FAT	GO:0001933~negative regulation of protein amino acid phosphorylation	8	0.425306	0.00215496	IBTK, PRKCA, PTPRC, PSEN1, INPP5K, JUN, IGFBP3, UBE2B
GOTERM_BP_FAT	GO:0060562~epithelial tube morphogenesis	20	1.06326	0.00217171	FGFR2, WNT5A, DLC1, BMP4, AR, SHROOM3, LMO4, NR3C1, GLI3, MAP3K7, LAMA1, EYA1, IFT172, PBX1, PTCH1, APAF1, FOXD1, HECTD1, DLG1, ALX1
GOTERM_BP_FAT	GO:0035239~tube morphogenesis	27	1.43541	0.00223397	FGFR2, WNT5A, DLC1, SHROOM3, LMO4, TBX20, NR3C1, GLI3, MAP3K7, SEMA5A, HAND2, TRP63, FOXD1, HECTD1, DLG1, ALX1, PITX2, BMP4, AR, NR4A3, LAMA1, EYA1, PSEN1, IFT172, PBX1, PTCH1, APAF1
GOTERM_BP_FAT	GO:0010941~regulation of cell death	68	3.6151	0.00224995	FOXO1, GLI3, PTEN, CITED2, TGFB2, ACVR1C, MAP3K7, GPX1, AGTR2, BDNF, CDKN2A, ATG5, TRP63, GRID2, NGFRAP1, FAS, RARB, MKL1, WWOX, API5, RAB27A, PRKCA, ADAMTS20, ADNP, CTNNA1, UBE2B, PROK2, EYA1, PSEN1, AGTR1A, GRM7, AVEN, MAPK8, IFIH1, ADORA2A, PPT1, KIT, NR3C1, CD24A, TSC22D3, SH3GLB1, RB1CC1, PPP2CB, DAD1, BCL6, RASA1, PIK3R1, BMP4, PTPRC, COL4A3, MSH6, TMBIM6, PEA15B, HGF, BIRC3, KITL, TAX1BP1,…
GOTERM_BP_FAT	GO:0009967~positive regulation of signal transduction	27	1.43541	0.00242697	FGFR2, FGF18, LITAF, UBE3A, FGF9, LPAR3, CD24A, CITED2, MAP3K7, GPX1, DOCK2, CDKN2A, IFNG, CAT, THBS1, FCER1A, PTPRC, AR, KL, ADAMTS20, CTNNA1, CENPJ, KITL, NCAM1, SHOX2, NRAS, CNTF
GOTERM_BP_FAT	GO:0045941~positive regulation of transcription	59	3.13663	0.00244119	MEF2C, GPBP1, TBX20, FOXO1, PDX1, 9430076C15RIK, GLI3, CITED2, FOS, EPC1, ATOH1, APP, BARX2, S1PR1, MDFIC, GATA3, SDPR, IFNG, TRP63, RARB, MKL1, ALX1, PITX2, ATF7IP, SATB2, AR, MECOM, AHR, HES1, MURC, INHBA, JUN, NFE2L2, SMARCA1, UBE3A, SOX5, EHF, NFYB, SOX6, POU1F1, RGMB, HAND2, ETV1, MAML3, FOXD1, RUNX2, ETV5, HNRNPAB, BMP4, BMP3, KLF6, MAML1, MYF5, TEAD1, NR4A3, SHOX2, PBX1, NR5A2, NFIA
GOTERM_BP_FAT	GO:0001655~urogenital system development	24	1.27592	0.00245972	FGFR2, WNT5A, BMP4, SCHIP1, AR, UBE3A, ARID5B, TNC, RPGRIP1L, PTEN, GLI3, AHR, SLIT2, BDNF, EYA1, INVS, AGTR1A, GATA3, TRP63, PBX1, ROBO2, RARB, FOXD1, DLG1
GOTERM_BP_FAT	GO:0006836~neurotransmitter transport	16	0.850611	0.00248089	SYT1, NRXN3, NLGN1, PPT1, TIMP4, PARK2, SLC6A17, RPH3A, PCLO, RIMS1, LIN7A, PSEN1, SYN3, SV2C, SNAP25, UNC13B
GOTERM_BP_FAT	GO:0045449~regulation of transcription	223	11.8554	0.00250665	MEF2C, CDX4, CITED2, EPC1, APP, S1PR1, 4932411N23RIK, PHTF2, IFNG, RARB, PITX2, PHOX2A, BARHL2, HMG20A, HNF4G, MECOM, PROX1, HES1, RFC1, JUN, SMARCAL1, FOXG1, ZZZ3, CDCA7L, IRAK1BP1, UNCX, MYT1, ZFP619, ZFP618, TAL2, MAML3, TCF4, HNRNPAB, BMP4, AEBP2, KLF6, ASXL3, BMP3, SUB1, MAML1, RYBP, NKX6-1, ZBTB43, SHOX2, TCF12, TAF1B, COPS2, HLF, ELF3, HELT, EZH2, TBX20, GLI3, 9430076C15RIK, FERD3L, ANP32A…
GOTERM_BP_FAT	GO:0006357~regulation of transcription from RNA polymerase II promoter	73	3.88091	0.00251162	MEF2C, HELT, CDX4, NR6A1, FOXO1, PDX1, CITED2, FOS, EPC1, APP, ATOH1, S1PR1, BARX2, SDPR, GATA3, HEY2, TRP63, RARB, NR2F2, ALX1, NR2F1, PITX2, ATF7IP, ELP3, SATB1, CTBP1, SATB2, AR, TLE4, TLE1, MECOM, RBBP7, PKIA, AHR, HES1, SUZ12, MURC, INHBA, JUN, SMARCAL1, IRX4, UBE3A, SOX5, SOX6, POU1F1, HAND2, GM608, BCL6, MAML3, TCF4, FOXD1, RUNX2, BMP4, BMP3, KLF6, MAML1, MYF5, TRIM27, RYBP, TEAD1, NR4A3, …
GOTERM_BP_FAT	GO:0002009~morphogenesis of an epithelium	27	1.43541	0.002634	FGFR2, WNT5A, DLC1, SHROOM3, LMO4, TNC, NR3C1, PDX1, GLI3, MAP3K7, TRP63, FOXD1, HECTD1, DLG1, ALX1, EGFR, BMP4, AR, PCDH15, PROX1, LAMA1, VEGFC, EYA1, IFT172, PBX1, PTCH1, APAF1
GOTERM_BP_FAT	GO:0002063~chondrocyte development	5	0.265816	0.00264549	SHOX2, FGF18, IMPAD1, COL11A1, RUNX2
GOTERM_BP_FAT	GO:0030838~positive regulation of actin filament polymerization	5	0.265816	0.00264549	FMN1, MAP3K1, RAC1, MLST8, DLG1
GOTERM_BP_FAT	GO:0031399~regulation of protein modification process	26	1.38224	0.00281834	ITLN1, CD24A, PRKAR2B, CDKN2A, ATG5, INPP5K, MDFIC, RB1CC1, MAP3K1, IFNG, MLST8, IBTK, BMP4, PRKCA, EGFR, FCER1A, PTPRC, KITL, UBE2B, ACVR2A, CNTF, PSEN1, JUN, RNF139, INS2, IGFBP3
GOTERM_BP_FAT	GO:0010628~positive regulation of gene expression	60	3.18979	0.00283654	MEF2C, GPBP1, TBX20, FOXO1, PDX1, 9430076C15RIK, GLI3, CITED2, FOS, EPC1, ATOH1, APP, BARX2, S1PR1, MDFIC, GATA3, SDPR, IFNG, TRP63, RARB, MKL1, ALX1, PITX2, ATF7IP, SATB2, AR, MECOM, AHR, HES1, MURC, INHBA, JUN, NFE2L2, SMARCA1, UBE3A, SOX5, EHF, NFYB, SOX6, KIT, POU1F1, RGMB, HAND2, ETV1, MAML3, FOXD1, RUNX2, ETV5, HNRNPAB, BMP4, BMP3, KLF6, MAML1, MYF5, TEAD1, NR4A3, SHOX2, PBX1, NR5A2, NFIA
GOTERM_BP_FAT	GO:0015672~monovalent inorganic cation transport	41	2.17969	0.0028705	KCNC2, KCNMB4, SLC38A4, ATP1B1, SCN1A, SLC38A2, KCNA4, ATP6V1B2, KCNJ2, KCNK13, ATP5G3, KCNJ3, KCNMB2, KCNQ5, SLC23A1, KCNK9, KCNQ3, SLC23A2, ATP5L, NALCN, SLC4A4, SLC8A1, KCND2, SLC12A2, SLC24A5, ATP6V1H, KCTD3, ATP1A1, SLC10A2, KCNV1, TMEM38B, KCTD8, SLC4A10, NNT, KCNN2, SLC5A8, SLC13A1, KCNH7, KCTD16, KCNH2, KCNH5
GOTERM_BP_FAT	GO:0008380~RNA splicing	30	1.5949	0.00288291	PRPF4B, TRA2B, SYNCRIP, NAA38, PNN, HNRNPA3, HNRNPM, SF3B1, PLRG1, TARDBP, CDC40, ISY1, PTBP2, LUC7L3, NOVA1, PRPF40A, SRPK2, HNRNPA2B1, CDC5L, MBNL1, QK, RSRC1, SFPQ, CELF4, ZRANB2, CELF2, CWC22, SNRPE, PRPF38B, PRPF38A
GOTERM_BP_FAT	GO:0030832~regulation of actin filament length	12	0.637959	0.00293869	FMN1, ACTR3, NEB, CAPZA3, MAP3K1, RAC1, TMSB10, TMSB4X, ARPC5, MLST8, RASA1, DLG1
GOTERM_BP_FAT	GO:0043067~regulation of programmed cell death	67	3.56194	0.00302171	FOXO1, GLI3, PTEN, CITED2, TGFB2, ACVR1C, MAP3K7, GPX1, AGTR2, BDNF, CDKN2A, ATG5, TRP63, GRID2, NGFRAP1, FAS, RARB, MKL1, WWOX, API5, RAB27A, PRKCA, ADAMTS20, ADNP, CTNNA1, UBE2B, PROK2, EYA1, PSEN1, AGTR1A, GRM7, AVEN, MAPK8, IFIH1, ADORA2A, PPT1, KIT, NR3C1, CD24A, TSC22D3, SH3GLB1, RB1CC1, PPP2CB, DAD1, BCL6, RASA1, PIK3R1, PTPRC, COL4A3, MSH6, TMBIM6, PEA15B, HGF, BIRC3, KITL, TAX1BP1, NRAS,…
GOTERM_BP_FAT	GO:0048745~smooth muscle tissue development	6	0.318979	0.00302727	SCHIP1, TRP63, PROX1, FOXP1, FOXP2, DLG1
GOTERM_BP_FAT	GO:0040007~growth	29	1.54173	0.00311312	WNT5A, FGFR2, HELT, UBE3A, VPS54, MREG, GLI3, PTEN, ACVR1C, TGFB2, TAL2, GPX1, APP, MTPN, DCX, APBA1, DCLK1, BMP4, AR, ARID5B, PCDH15, FOXP2, INHBA, CNTF, PSEN1, BMPR1B, GAP43, XRN2, BMP6
GOTERM_BP_FAT	GO:0030029~actin filament-based process	27	1.43541	0.00334735	DLC1, FMNL2, SHROOM3, CNN3, CAPZA3, WASF2, PRKCI, PCDH15, TMSB10, PROX1, FMN1, NRAS, MURC, NCK2, PFN2, EPB4.1L1, NEB, EPS8, XIRP2, FAT1, RAC1, TMSB4X, BCL6, WASL, DIAP2, DIAP3, DLG1
GOTERM_BP_FAT	GO:0031400~negative regulation of protein modification process	10	0.531632	0.00356312	IBTK, PRKCA, PTPRC, CDKN2A, ATG5, PSEN1, INPP5K, JUN, IGFBP3, UBE2B
GOTERM_BP_FAT	GO:0030833~regulation of actin filament polymerization	11	0.584795	0.00357292	FMN1, ACTR3, CAPZA3, MAP3K1, RAC1, TMSB10, TMSB4X, ARPC5, MLST8, RASA1, DLG1
GOTERM_BP_FAT	GO:0048706~embryonic skeletal system development	16	0.850611	0.00358926	BMP4, TAPT1, SATB2, FGF9, MYF5, GLI3, SHOX2, ACVR2A, EYA1, SP3, ETL4, PBX1, GNAS, COL11A1, ALX1, DLG1
GOTERM_BP_FAT	GO:0045892~negative regulation of transcription, DNA-dependent	41	2.17969	0.00379475	HELT, CDX4, TBX20, NR6A1, SOX6, PDX1, POU1F1, CITED2, EPC1, BARX2, PRMT6, TRP63, GM608, BCL6, RARB, NR2F2, TCF4, HNRNPAB, ALX1, NR2F1, ATF7IP, SATB1, CTBP1, SATB2, TRIM27, RYBP, TLE4, TLE1, RBBP7, UBE2B, PKIA, FOXP1, FOXP2, HES1, SHOX2, SUZ12, GM13034, SMARCA5, HIVEP1, ID3, INS2, HDAC9
GOTERM_BP_FAT	GO:0006813~potassium ion transport	25	1.32908	0.00385982	KCNC2, KCNMB4, SCN1A, ATP1B1, KCNA4, KCNK13, KCNJ2, KCNJ3, KCNMB2, KCNQ5, KCNQ3, KCNK9, KCND2, SLC12A2, SLC24A5, ATP1A1, KCTD3, KCNV1, TMEM38B, KCTD8, KCNN2, KCNH7, KCTD16, KCNH2, KCNH5
GOTERM_BP_FAT	GO:0006350~transcription	180	9.56938	0.00393471	MEF2C, CDX4, LMO4, FOXO1, PDX1, CNOT4, PNN, CITED2, ESF1, EPC1, ATOH1, CDKN2A, MDFIC, TARDBP, GATA3, PRIM2, PHTF2, PSIP1, TRP63, EED, ZFP503, RARB, PHOX2A, BARHL2, HMG20A, HNF4G, PROX1, AHR, ELL2, SLTM, HES1, SUZ12, TRIM33, RFC1, JUN, FOXG1, ZZZ3, CDCA7L, NFE2L2, SMARCA1, IRAK1BP1, XRN2, UNCX, TSHZ3, CAMTA1, TSHZ1, LITAF, SOX5, SOX6, MYT1, ZFP619, ATF1, ZFP618, TAL2, HNRNPD, TCF4, RUNX2, EWSR1, H…
GOTERM_BP_FAT	GO:0042692~muscle cell differentiation	20	1.06326	0.00399473	MEF2C, BMP4, TNC, SOX6, MBNL1, PROX1, FOXP1, QK, NRAS, GPX1, MURC, GPHN, APP, BARX2, ATG5, NEB, MTPN, RARB, PPP3CA, F2R
GOTERM_BP_FAT	GO:0032535~regulation of cellular component size	25	1.32908	0.00418464	DCBLD2, RTN4, CAPZA3, PPT1, TMSB10, ARPC5, TGFB2, FMN1, NTRK3, ACTR3, APP, CDKN2A, NEB, RB1CC1, MAP3K1, RAC1, TRP63, TMSB4X, MLST8, DCX, NEFM, DCLK1, RASA1, XRN2, DLG1
GOTERM_BP_FAT	GO:0051253~negative regulation of RNA metabolic process	41	2.17969	0.00429027	HELT, CDX4, TBX20, NR6A1, SOX6, PDX1, POU1F1, CITED2, EPC1, BARX2, PRMT6, TRP63, GM608, BCL6, RARB, NR2F2, TCF4, HNRNPAB, ALX1, NR2F1, ATF7IP, SATB1, CTBP1, SATB2, TRIM27, RYBP, TLE4, TLE1, RBBP7, UBE2B, PKIA, FOXP1, FOXP2, HES1, SHOX2, SUZ12, GM13034, SMARCA5, HIVEP1, ID3, INS2, HDAC9
GOTERM_BP_FAT	GO:0010558~negative regulation of macromolecule biosynthetic process	52	2.76449	0.00441448	COPS2, HELT, CDX4, NR6A1, TBX20, PDX1, GLI3, CITED2, FERD3L, EPC1, BARX2, PRMT6, TRP63, RARB, NR2F2, ALX1, NR2F1, ATF7IP, SATB1, CTBP1, SATB2, TLE4, TLE1, RBBP7, UBE2B, PKIA, HES1, SUZ12, NAB1, SMARCA5, C1D, SOX6, POU1F1, RNF128, GM608, BCL6, TCF4, HNRNPAB, INSM2, PAIP2, TRIM27, RYBP, FZD1, FOXP1, FOXP2, SHOX2, GM13034, ZFP281, HIVEP1, RFX3, ID3, INS2, HDAC9
GOTERM_BP_FAT	GO:0014706~striated muscle tissue development	21	1.11643	0.00457371	MEF2C, TNC, MYF5, MBNL1, PTEN, PROX1, FOXP1, GJC1, FOXP2, TGFB2, GPX1, MURC, GPHN, APP, ATG5, RARB, PPP3CA, NR2F2, COL11A1, F2R, PITX2
GOTERM_BP_FAT	GO:0060349~bone morphogenesis	8	0.425306	0.00462802	MEF2C, SHOX2, FGFR2, FGF18, IMPAD1, NAB1, GNAS, RUNX2
GOTERM_BP_FAT	GO:0016071~mRNA metabolic process	40	2.12653	0.00468221	PRPF4B, TRA2B, SYNCRIP, NAA38, PNN, ZFP36L1, HNRNPA3, HNRNPM, SF3B1, APP, PLRG1, PCBP1, TARDBP, CDC40, ISY1, HNRNPD, PTBP2, LUC7L3, NOVA1, PRPF40A, PABPN1, SRPK2, ADARB2, HNRNPA2B1, CDC5L, MBNL1, QK, PAPOLA, RSRC1, SFPQ, CELF4, ZRANB2, CELF2, CPSF6, AICDA, CWC22, SNRPE, PRPF38B, XRN2, PRPF38A
GOTERM_BP_FAT	GO:0010557~positive regulation of macromolecule biosynthetic process	63	3.34928	0.00478984	MEF2C, GPBP1, TBX20, FOXO1, PAWR, PDX1, 9430076C15RIK, GLI3, CITED2, FOS, EPC1, ATOH1, APP, BARX2, S1PR1, MDFIC, GATA3, SDPR, IFNG, TRP63, RARB, MKL1, ALX1, PITX2, ATF7IP, SATB2, AR, BARHL2, MECOM, AHR, HES1, MURC, INHBA, JUN, NFE2L2, SMARCA1, UBE3A, SOX5, EHF, NFYB, SOX6, POU1F1, RGMB, HAND2, ETV1, DAZL, MAML3, FOXD1, RUNX2, ETV5, HNRNPAB, BMP4, FCER1A, BMP3, KLF6, MAML1, MYF5, TEAD1, NR4A3, SHO…
GOTERM_BP_FAT	GO:0060350~endochondral bone morphogenesis	7	0.372142	0.00483944	MEF2C, SHOX2, FGF18, IMPAD1, NAB1, GNAS, RUNX2
GOTERM_BP_FAT	GO:0031327~negative regulation of cellular biosynthetic process	53	2.81765	0.00486036	COPS2, HELT, CDX4, NR6A1, TBX20, PDX1, GLI3, CITED2, FERD3L, EPC1, BARX2, PRMT6, TRP63, RARB, NR2F2, ALX1, NR2F1, ATF7IP, SATB1, CTBP1, SATB2, TLE4, TLE1, RBBP7, UBE2B, PKIA, HES1, SUZ12, NAB1, SMARCA5, C1D, SOX6, POU1F1, RNF128, GM608, BCL6, TCF4, HNRNPAB, INSM2, PAIP2, TRIM27, RYBP, FZD1, ATP1A1, FOXP1, FOXP2, SHOX2, GM13034, ZFP281, HIVEP1, RFX3, ID3, INS2, HDAC9
GOTERM_BP_FAT	GO:0031328~positive regulation of cellular biosynthetic process	65	3.45561	0.00510901	MEF2C, GPBP1, TBX20, FOXO1, PAWR, PDX1, 9430076C15RIK, GLI3, CITED2, RAET1A, FOS, EPC1, ATOH1, APP, BARX2, S1PR1, MDFIC, GATA3, SDPR, IFNG, TRP63, RARB, MKL1, ALX1, PITX2, ATF7IP, SATB2, AR, BARHL2, MECOM, AHR, HES1, MURC, INHBA, JUN, NFE2L2, SMARCA1, ADORA2A, UBE3A, SOX5, EHF, NFYB, SOX6, POU1F1, RGMB, HAND2, ETV1, DAZL, MAML3, FOXD1, RUNX2, ETV5, HNRNPAB, BMP4, FCER1A, BMP3, KLF6, MAML1, MYF5, …
GOTERM_BP_FAT	GO:0042981~regulation of apoptosis	65	3.45561	0.00530119	FOXO1, GLI3, PTEN, CITED2, TGFB2, ACVR1C, MAP3K7, GPX1, AGTR2, BDNF, CDKN2A, ATG5, TRP63, GRID2, NGFRAP1, FAS, RARB, MKL1, API5, WWOX, RAB27A, PRKCA, ADAMTS20, ADNP, CTNNA1, UBE2B, PROK2, EYA1, PSEN1, AGTR1A, GRM7, AVEN, MAPK8, IFIH1, ADORA2A, PPT1, NR3C1, CD24A, TSC22D3, SH3GLB1, RB1CC1, PPP2CB, DAD1, BCL6, RASA1, PIK3R1, PTPRC, COL4A3, MSH6, TMBIM6, PEA15B, HGF, BIRC3, KITL, TAX1BP1, NRAS, EPHA…
GOTERM_BP_FAT	GO:0007423~sensory organ development	35	1.86071	0.00548536	FGFR2, TSHZ1, FGF9, SOBP, NHS, GLI3, EPHB2, TGFB2, ATOH1, BDNF, MAP3K1, PVRL3, POU3F4, RARB, COL11A1, USH2A, PITX2, DLG1, DSCAM, BMP4, NOX3, RPGRIP1L, PRKCI, PCDH15, NR4A3, PROX1, FOXP2, PTPRQ, HES1, EYA1, SP3, FOXG1, BMPR1B, MAB21L1, MAB21L2
GOTERM_BP_FAT	GO:0009791~post-embryonic development	16	0.850611	0.00566681	BMP4, TAPT1, SCHIP1, IMPAD1, HELT, ARID5B, SOX6, MECOM, ITPR1, FOXP2, TAL2, APOB, PSEN1, INVS, GNAS, DSCAM
GOTERM_BP_FAT	GO:0009890~negative regulation of biosynthetic process	53	2.81765	0.00574821	COPS2, HELT, CDX4, NR6A1, TBX20, PDX1, GLI3, CITED2, FERD3L, EPC1, BARX2, PRMT6, TRP63, RARB, NR2F2, ALX1, NR2F1, ATF7IP, SATB1, CTBP1, SATB2, TLE4, TLE1, RBBP7, UBE2B, PKIA, HES1, SUZ12, NAB1, SMARCA5, C1D, SOX6, POU1F1, RNF128, GM608, BCL6, TCF4, HNRNPAB, INSM2, PAIP2, TRIM27, RYBP, FZD1, ATP1A1, FOXP1, FOXP2, SHOX2, GM13034, ZFP281, HIVEP1, RFX3, ID3, INS2, HDAC9
GOTERM_BP_FAT	GO:0042326~negative regulation of phosphorylation	8	0.425306	0.00580233	IBTK, PRKCA, PTPRC, PSEN1, INPP5K, JUN, IGFBP3, UBE2B
GOTERM_BP_FAT	GO:0046903~secretion	31	1.64806	0.00608252	SYT1, ADORA2A, SYT6, PPT1, TIMP4, RIMS1, GHRHR, DAB2, BDNF, SYN3, SNAP25, APBA1, RAB27A, FCER1A, TRPC1, NRXN3, NLGN1, RPH3A, PCLO, LIN7A, TRAF3IP2, LAT2, PSEN1, AGTR1A, SLC26A7, LAX1, LYST, CHRNB4, MC4R, UNC13C, UNC13B
GOTERM_BP_FAT	GO:0001934~positive regulation of protein amino acid phosphorylation	12	0.637959	0.00624601	BMP4, FCER1A, PRKCA, ACVR2A, CNTF, PSEN1, ITLN1, RB1CC1, IFNG, MLST8, CD24A, KITL
GOTERM_BP_FAT	GO:0009891~positive regulation of biosynthetic process	65	3.45561	0.00628021	MEF2C, GPBP1, TBX20, FOXO1, PAWR, PDX1, 9430076C15RIK, GLI3, CITED2, RAET1A, FOS, EPC1, ATOH1, APP, BARX2, S1PR1, MDFIC, GATA3, SDPR, IFNG, TRP63, RARB, MKL1, ALX1, PITX2, ATF7IP, SATB2, AR, BARHL2, MECOM, AHR, HES1, MURC, INHBA, JUN, NFE2L2, SMARCA1, ADORA2A, UBE3A, SOX5, EHF, NFYB, SOX6, POU1F1, RGMB, HAND2, ETV1, DAZL, MAML3, FOXD1, RUNX2, ETV5, HNRNPAB, BMP4, FCER1A, BMP3, KLF6, MAML1, MYF5, …
GOTERM_BP_FAT	GO:0043523~regulation of neuron apoptosis	15	0.797448	0.00646022	ADORA2A, ADNP, PPT1, NR3C1, TGFB2, GPX1, NRAS, BDNF, AGTR2, EPHA7, AGTR1A, GRM7, GRID2, RASA1, F2R
GOTERM_BP_FAT	GO:0060429~epithelium development	36	1.91388	0.00711403	FGFR2, WNT5A, DLC1, SHROOM3, ELF3, TNC, LMO4, EHF, NR3C1, PDX1, GLI3, MAP3K7, GPX1, S1PR1, TRP63, FOXD1, ALX1, DLG1, HECTD1, BMP4, EGFR, AR, RPGRIP1L, FZD1, PCDH15, MECOM, PROX1, LAMA1, VEGFC, EYA1, JUN, IFT172, PBX1, PTCH1, APAF1, ID3
GOTERM_BP_FAT	GO:0001657~ureteric bud development	10	0.531632	0.0071959	BMP4, FGFR2, BDNF, EYA1, PBX1, ROBO2, RARB, FOXD1, GLI3, DLG1
GOTERM_BP_FAT	GO:0008064~regulation of actin polymerization or depolymerization	11	0.584795	0.00784773	FMN1, ACTR3, CAPZA3, MAP3K1, RAC1, TMSB10, TMSB4X, ARPC5, MLST8, RASA1, DLG1
GOTERM_BP_FAT	GO:0007167~enzyme linked receptor protein signaling pathway	36	1.91388	0.00795729	FGFR2, SCHIP1, FGF18, LTBP1, ERBB4, FGF9, FOXO1, KIT, PTEN, EPHB2, TGFB2, MAP3K7, IGSF10, RGMB, MAP3K1, ANGPT1, PIK3R1, BMP4, EGFR, STAP1, KL, ARID5B, HGF, ALK, EPHA5, NTRK3, ACVR2A, SS18, VEGFC, EPHA7, EPHA6, JAK1, INS2, BMPR1B, BMP6, TOB1
GOTERM_BP_FAT	GO:0043009~chordate embryonic development	51	2.71132	0.00800137	DLC1, FGF9, LMO4, GLI3, GM8096, ACVR1C, CITED2, MAP3K7, CUL3, DAB2, APOB, ETL4, COL11A1, DLG1, PITX2, ALX1, EGFR, SATB2, AR, ADAM10, PTPRR, MBNL1, MECOM, UBE2B, RBBP8, HES1, ACVR2A, EYA1, PSEN1, GNAS, FGFR2, TAPT1, SHROOM3, INPP5K, HAND2, DAD1, APBA1, HECTD1, BMP4, MYF5, RPGRIP1L, ITGA4, SHOX2, PLK4, PLCG1, SP3, IFT172, DSC3, PBX1, PTCH1, APAF1
GOTERM_BP_FAT	GO:0008589~regulation of smoothened signaling pathway	7	0.372142	0.00805781	SHOX2, FGFR2, FGF9, RPGRIP1L, PTCH1, CTNNA1, RUNX2
GOTERM_BP_FAT	GO:0051493~regulation of cytoskeleton organization	17	0.903775	0.00823065	CAPZA3, TMSB10, MID1IP1, ARPC5, PROX1, ACTR3, FMN1, PLK4, S1PR1, NEB, MAP3K1, RAC1, TMSB4X, MLST8, DST, RASA1, DLG1
GOTERM_BP_FAT	GO:0001958~endochondral ossification	6	0.318979	0.00830632	MEF2C, FGF18, IMPAD1, NAB1, GNAS, RUNX2
GOTERM_BP_FAT	GO:0001502~cartilage condensation	6	0.318979	0.00830632	BARX2, MYF5, BMPR1B, COL11A1, UNCX, TGFB2
GOTERM_BP_FAT	GO:0010563~negative regulation of phosphorus metabolic process	8	0.425306	0.0087988	IBTK, PRKCA, PTPRC, PSEN1, INPP5K, JUN, IGFBP3, UBE2B
GOTERM_BP_FAT	GO:0045936~negative regulation of phosphate metabolic process	8	0.425306	0.0087988	IBTK, PRKCA, PTPRC, PSEN1, INPP5K, JUN, IGFBP3, UBE2B
GOTERM_BP_FAT	GO:0009968~negative regulation of signal transduction	25	1.32908	0.00887977	PRKCA, PTPRC, FGF9, EZH2, SOCS6, PEA15B, RGS18, PAWR, FRZB, PTEN, DDIT4, CBLB, DKK1, LECT1, TRIM33, RGS4, HEY2, RGS6, RGS7, VWC2, BCL6, HSPA5, RUNX2, WWOX, TOB1
GOTERM_BP_FAT	GO:0021915~neural tube development	15	0.797448	0.00895993	DLC1, BMP4, SHROOM3, LMO4, RPGRIP1L, GLI3, GM8096, MAP3K7, HES1, PSEN1, IFT172, PTCH1, APAF1, HECTD1, ALX1
GOTERM_BP_FAT	GO:0007631~feeding behavior	11	0.584795	0.00904506	BDNF, APP, HELT, AGTR1A, ADORA2A, A, NMUR2, GRM7, UCHL1, MC4R, UCHL3
GOTERM_BP_FAT	GO:0048589~developmental growth	17	0.903775	0.00905621	WNT5A, BMP4, FGFR2, AR, UBE3A, MREG, PTEN, GLI3, ACVR1C, GPX1, APP, PSEN1, MTPN, BMPR1B, DCX, GAP43, DCLK1
GOTERM_BP_FAT	GO:0009792~embryonic development ending in birth or egg hatching	51	2.71132	0.00952604	DLC1, FGF9, LMO4, GLI3, GM8096, ACVR1C, CITED2, MAP3K7, CUL3, DAB2, APOB, ETL4, COL11A1, DLG1, PITX2, ALX1, EGFR, SATB2, AR, ADAM10, PTPRR, MBNL1, MECOM, UBE2B, RBBP8, HES1, ACVR2A, EYA1, PSEN1, GNAS, FGFR2, TAPT1, SHROOM3, INPP5K, HAND2, DAD1, APBA1, HECTD1, BMP4, MYF5, RPGRIP1L, ITGA4, SHOX2, PLK4, PLCG1, SP3, IFT172, DSC3, PBX1, PTCH1, APAF1
GOTERM_BP_FAT	GO:0051240~positive regulation of multicellular organismal process	24	1.27592	0.00965066	FGFR2, BMP4, PTPRM, ADORA2A, FGF9, ATP1A1, POU1F1, GHRHR, TGFB2, RAET1A, DDX58, PROK2, CDKN2A, GRIA2, PSEN1, CHRM3, DIO3, SLC24A2, GATA3, IFNG, HEY2, MC4R, DLG1, F2R
GOTERM_BP_FAT	GO:0001953~negative regulation of cell-matrix adhesion	4	0.212653	0.0097803	BCL6, PTEN, PIK3R1, RASA1
GOTERM_BP_FAT	GO:0006972~hyperosmotic response	4	0.212653	0.0097803	PDPK1, SLC12A2, RAC1, AVPR1B
GOTERM_BP_FAT	GO:0060601~lateral sprouting from an epithelium	4	0.212653	0.0097803	FGFR2, WNT5A, AR, TRP63
GOTERM_BP_FAT	GO:0000398~nuclear mRNA splicing, via spliceosome	9	0.478469	0.0104436	SF3B1, SRPK2, RSRC1, TRA2B, CELF4, CELF2, PTBP2, MBNL1, NOVA1
GOTERM_BP_FAT	GO:0048638~regulation of developmental growth	9	0.478469	0.0104436	RTN4, NTRK3, FGFR2, AR, FGF9, BARHL2, HEY2, PROX1, DLG1
GOTERM_BP_FAT	GO:0000377~RNA splicing, via transesterification reactions with bulged adenosine as nucleophile	9	0.478469	0.0104436	SF3B1, SRPK2, RSRC1, TRA2B, CELF4, CELF2, PTBP2, MBNL1, NOVA1
GOTERM_BP_FAT	GO:0000375~RNA splicing, via transesterification reactions	9	0.478469	0.0104436	SF3B1, SRPK2, RSRC1, TRA2B, CELF4, CELF2, PTBP2, MBNL1, NOVA1
GOTERM_BP_FAT	GO:0042327~positive regulation of phosphorylation	12	0.637959	0.0105706	BMP4, FCER1A, PRKCA, ACVR2A, CNTF, PSEN1, ITLN1, RB1CC1, IFNG, MLST8, CD24A, KITL
GOTERM_BP_FAT	GO:0045995~regulation of embryonic development	6	0.318979	0.010966	BMP4, WNT5A, LAMA1, LAMA4, AR, NFE2L2
GOTERM_BP_FAT	GO:0006970~response to osmotic stress	6	0.318979	0.010966	PDPK1, TSC22D3, TSC22D2, SLC12A2, RAC1, AVPR1B
GOTERM_BP_FAT	GO:0001964~startle response	6	0.318979	0.010966	ADORA2A, GRID2, PCDH15, PARK2, GRIN3A, CTNNA2
GOTERM_BP_FAT	GO:0030278~regulation of ossification	11	0.584795	0.0118535	BMP4, ANK, LECT1, ENPP1, BMP2K, MGP, GNAS, PBX1, OSTN, RUNX2, TOB1
GOTERM_BP_FAT	GO:0031334~positive regulation of protein complex assembly	7	0.372142	0.0125801	FMN1, MAP3K1, RAC1, FAF1, MLST8, CD24A, DLG1
GOTERM_BP_FAT	GO:0051094~positive regulation of developmental process	29	1.54173	0.0126784	FGFR2, FGF18, FGF9, GLI3, EPHB2, TGFB2, EPC1, BDNF, ATOH1, LECT1, CDKN2A, HEY2, RHOB, VWC2, ROBO2, RUNX2, DLG1, BMP4, PTPRC, ADAMTS20, PROX1, KITL, NKX6-1, NTRK3, VEGFC, FOXG1, NPTN, GNAS, IGFBP3
GOTERM_BP_FAT	GO:0042113~B cell activation	14	0.744285	0.012719	EXO1, PTPRC, MSH6, POU1F1, SKAP2, CD24A, FOXP1, LAT2, IGBP1B, SP3, BCL6, AICDA, HDAC9, PIK3R1
GOTERM_BP_FAT	GO:0010648~negative regulation of cell communication	26	1.38224	0.0130082	PRKCA, PTPRC, FGF9, EZH2, SOCS6, PEA15B, RGS18, PAWR, FRZB, PTEN, DDIT4, CBLB, DKK1, LECT1, TRIM33, SLC24A2, RGS4, HEY2, RGS6, RGS7, VWC2, BCL6, HSPA5, RUNX2, WWOX, TOB1
GOTERM_BP_FAT	GO:0032940~secretion by cell	26	1.38224	0.0130082	SYT1, SYT6, PPT1, TIMP4, RIMS1, GHRHR, BDNF, SYN3, SNAP25, APBA1, RAB27A, FCER1A, NRXN3, NLGN1, RPH3A, PCLO, LIN7A, TRAF3IP2, LAT2, PSEN1, LAX1, AGTR1A, LYST, MC4R, UNC13C, UNC13B
GOTERM_BP_FAT	GO:0045937~positive regulation of phosphate metabolic process	12	0.637959	0.01345	BMP4, FCER1A, PRKCA, ACVR2A, CNTF, PSEN1, ITLN1, RB1CC1, IFNG, MLST8, CD24A, KITL
GOTERM_BP_FAT	GO:0010562~positive regulation of phosphorus metabolic process	12	0.637959	0.01345	BMP4, FCER1A, PRKCA, ACVR2A, CNTF, PSEN1, ITLN1, RB1CC1, IFNG, MLST8, CD24A, KITL
GOTERM_BP_FAT	GO:0033059~cellular pigmentation	5	0.265816	0.0142391	TYRP1, SHROOM3, A, LYST, RAB27A
GOTERM_BP_FAT	GO:0051650~establishment of vesicle localization	5	0.265816	0.0142391	PSEN1, A, NLGN1, PCLO, RAB27A
GOTERM_BP_FAT	GO:0016358~dendrite development	9	0.478469	0.0143391	BDNF, APP, RAC1, GRIN3A, PRKG1, DCX, DCLK1, CTNNA2, DSCAM
GOTERM_BP_FAT	GO:0048839~inner ear development	15	0.797448	0.0147553	FGFR2, NOX3, FGF9, SOBP, PCDH15, NR4A3, PTPRQ, HES1, BDNF, EYA1, ATOH1, FOXG1, POU3F4, COL11A1, USH2A
GOTERM_BP_FAT	GO:0001649~osteoblast differentiation	10	0.531632	0.0150821	BMP4, MEF2C, SHOX2, SATB2, FGF9, UBC, IGFBP3, RUNX2, WWOX, BMP6
GOTERM_BP_FAT	GO:0050678~regulation of epithelial cell proliferation	12	0.637959	0.0150949	BMP4, EGFR, FGFR2, WNT5A, AR, CDKN2A, FGF9, PTCH1, PTEN, FOXP1, FOXP2, DLG1
GOTERM_BP_FAT	GO:0007254~JNK cascade	8	0.425306	0.0152213	FCER1A, WNT5A, FGF14, MDFIC, RB1CC1, MAP3K1, MAPK8, INS2
GOTERM_BP_FAT	GO:0002440~production of molecular mediator of immune response	8	0.425306	0.0152213	TRAF3IP2, EXO1, MSH6, LAX1, AICDA, FAS, FOXP1, DLG1
GOTERM_BP_FAT	GO:0040008~regulation of growth	33	1.75439	0.0152854	RTN4, FGFR2, DCBLD2, FGF9, IGFBP7, NEDD9, PPT1, POU1F1, GHRHR, ACVR1C, TGFB2, EPC1, IGSF11, APP, CDKN2A, NMUR2, IFNG, HEY2, TRP63, DLG1, AR, BARHL2, SOCS6, PROX1, NTRK3, UBE2E3, ANKRD26, DIO3, HRASLS, KAZALD1, PTCH1, IGFBP3, GAP43
GOTERM_BP_FAT	GO:0045103~intermediate filament-based process	7	0.372142	0.0154026	AGFG1, VPS54, SYNC, VIM, KRT20, DST, NEFM
GOTERM_BP_FAT	GO:0007162~negative regulation of cell adhesion	7	0.372142	0.0154026	ADAM10, DAB1, BCL6, PTEN, CD24A, PIK3R1, RASA1
GOTERM_BP_FAT	GO:0001525~angiogenesis	20	1.06326	0.0155424	RTN4, FGFR2, BMP4, FGF18, EMCN, FGF9, WASF2, TBX20, ARHGAP24, PTEN, MAP3K7, SEMA5A, PROK2, GPX1, VEGFC, S1PR1, HAND2, RHOB, ANGPT1, PITX2
GOTERM_BP_FAT	GO:0015674~di-, tri-valent inorganic cation transport	23	1.22275	0.0159144	IBTK, PLCZ1, TRPC1, FTMT, PTPRC, SLC8A1, TRPC3, SLC24A5, NIPA2, GRIN3A, CACNA2D3, ITPR1, ITPR2, SLC24A2, SLC24A1, RYR2, SLC30A5, HEPH, PPP3CA, CACNA1D, NIPAL4, F2R, NFATC1
GOTERM_BP_FAT	GO:0010812~negative regulation of cell-substrate adhesion	4	0.212653	0.0160528	BCL6, PTEN, PIK3R1, RASA1
GOTERM_BP_FAT	GO:0006376~mRNA splice site selection	4	0.212653	0.0160528	CELF4, CELF2, PTBP2, MBNL1
GOTERM_BP_FAT	GO:0051146~striated muscle cell differentiation	15	0.797448	0.0161992	TNC, PROX1, FOXP1, NRAS, GPX1, MURC, GPHN, APP, BARX2, ATG5, NEB, MTPN, RARB, PPP3CA, F2R
GOTERM_BP_FAT	GO:0007611~learning or memory	15	0.797448	0.0161992	FZD9, ADCY8, CTNND2, PPT1, PARK2, EPHB2, FOXP2, NRAS, PRKAR2B, APP, BDNF, PSEN1, GRIA1, SLC24A2, GRM7
GOTERM_BP_FAT	GO:0051056~regulation of small GTPase mediated signal transduction	30	1.5949	0.0162886	4930474N05RIK, AGFG1, RASGEF1B, CYTH3, RASGEF1C, DOCK2, S1PR1, PLEKHG1, GBF1, RASGRP3, TIAM2, SOS2, RAPGEF6, RAPGEF5, BCL6, MLST8, RAPGEF2, RASA1, FBXO8, OBSCN, TBC1D2B, RALBP1, TBC1D10A, PSD3, TRIO, ECT2, KITL, NRAS, SIPA1L1, GRTP1
GOTERM_BP_FAT	GO:0021537~telencephalon development	13	0.691122	0.0163004	BMP4, EGFR, RPGRIP1L, GLI3, TACC2, FOXP2, SALL3, DAB1, HDAC2, PSEN1, RAC1, ID4, RARB
GOTERM_BP_FAT	GO:0007519~skeletal muscle tissue development	13	0.691122	0.0163004	MEF2C, TNC, MYF5, MBNL1, FOXP1, FOXP2, GPX1, GPHN, APP, PPP3CA, NR2F2, PITX2, F2R
GOTERM_BP_FAT	GO:0048729~tissue morphogenesis	31	1.64806	0.0165506	FGFR2, WNT5A, DLC1, SHROOM3, TNC, LMO4, NR3C1, PDX1, GLI3, TGFB2, MAP3K7, TRP63, FOXD1, COL11A1, PITX2, ALX1, HECTD1, DLG1, EGFR, BMP4, AR, PCDH15, NR4A3, PROX1, LAMA1, VEGFC, EYA1, IFT172, PBX1, PTCH1, APAF1
GOTERM_BP_FAT	GO:0001822~kidney development	17	0.903775	0.0168334	BMP4, FGFR2, SCHIP1, ARID5B, RPGRIP1L, GLI3, SLIT2, BDNF, EYA1, INVS, AGTR1A, GATA3, PBX1, ROBO2, RARB, FOXD1, DLG1
GOTERM_BP_FAT	GO:0045944~positive regulation of transcription from RNA polymerase II promoter	43	2.28602	0.017377	MEF2C, UBE3A, SOX5, FOXO1, SOX6, PDX1, POU1F1, CITED2, FOS, EPC1, ATOH1, APP, BARX2, S1PR1, HAND2, GATA3, SDPR, TRP63, RARB, MAML3, RUNX2, FOXD1, PITX2, ALX1, BMP4, KLF6, BMP3, AR, SATB2, MAML1, MYF5, TEAD1, NR4A3, MECOM, AHR, HES1, SHOX2, INHBA, MURC, JUN, PBX1, NR5A2, NFIA
GOTERM_BP_FAT	GO:0035051~cardiac cell differentiation	8	0.425306	0.0179554	MURC, ECE2, ATG5, SOX6, RARB, PROX1, FOXP1, TGFB2
GOTERM_BP_FAT	GO:0060443~mammary gland morphogenesis	8	0.425306	0.0179554	BMP4, FGFR2, WNT5A, AR, NRG3, ELF3, PTCH1, NR3C1
GOTERM_BP_FAT	GO:0051495~positive regulation of cytoskeleton organization	7	0.372142	0.018635	FMN1, PLK4, MAP3K1, RAC1, MLST8, PROX1, DLG1
GOTERM_BP_FAT	GO:0032268~regulation of cellular protein metabolic process	35	1.86071	0.0189691	CPEB2, ITLN1, CD24A, ZFP36L1, PRKAR2B, APP, CDKN2A, ATG5, INPP5K, MDFIC, MAP3K1, RB1CC1, IFNG, DAZL, MLST8, DNAJC1, PRKCA, BMP4, FCER1A, EGFR, IBTK, PTPRC, PAIP2, BARHL2, UBE2B, KITL, QK, EIF4G2, ACVR2A, CNTF, PSEN1, JUN, RNF139, INS2, IGFBP3
GOTERM_BP_FAT	GO:0006937~regulation of muscle contraction	9	0.478469	0.0191958	PRKCA, PROK2, CHRM3, NCF1, CHRM2, CHRNB4, RYR2, ATP1A1, F2R
GOTERM_BP_FAT	GO:0032271~regulation of protein polymerization	11	0.584795	0.0193796	FMN1, ACTR3, CAPZA3, MAP3K1, RAC1, TMSB10, TMSB4X, ARPC5, MLST8, RASA1, DLG1
[truncated: 182 more rows]
