# Supplementary material for: Temporal requirements for ISL1 in sympathetic neuron proliferation, differentiation, and diversification
Source: Cell Death Dis. 2018 Feb 14;9(2):247. doi: 10.1038/s41419-018-0283-9 (PMC5833373; doi:10.1038/s41419-018-0283-9)
Supplement: Supplementary file 13 — Supplementary Table 6 [file 41419_2018_283_MOESM13_ESM.xlsx]

## Sheet: A-Dowregulated Targets in E11.5
List of all genes(71) Downregulated in Isl1 cko mutant sympathetic neuron, associated to ISL1 ChIP-seq peak
Gene Symbol	Ensembl ID	Gene.Description	RPKM ctrl	RPKM cko	Fold Change (log2. cko vs ctrl)	Peak.ID	Chr	Start	End	Annotation	Distance to Nearest TSS	Nearest PromoterID	Nearest Refseq	ISL1 Motif
9330182L06Rik	ENSMUSG00000056004	RIKEN cDNA 9330182L06 gene	16.9018	7.68487	-1.13708	MACS_peak_2172	chr5	9237031	9237277	Intergenic	-29039	NM_172706	XM_006503570	no
Agtr2	ENSMUSG00000068122	angiotensin II receptor, type 2	583.262	219.072	-1.41274	MACS_peak_2886	chrX	21004089	21004247	Intergenic	-57582	NM_007429	XM_006527555	no
Alk	ENSMUSG00000055471	anaplastic lymphoma kinase	7.79774	3.93086	-0.988212	MACS_peak_1332	chr17	72634940	72635149	intron (NM_007439, intron 3 of 28)	318602	NM_007439	XM_006523505	no
Alk	ENSMUSG00000055471	anaplastic lymphoma kinase	7.79774	3.93086	-0.988212	MACS_peak_1333	chr17	72825093	72825370	intron (NM_007439, intron 1 of 28)	128415	NM_007439	XM_006523505	no
Amer2	ENSMUSG00000021986	APC membrane recruitment 2	19.5277	4.55889	-2.09877	MACS_peak_907	chr14	61021658	61021909	Intergenic	24661	NM_001164705	XM_006519590	Yes
Ankrd26	ENSMUSG00000007827	ankyrin repeat domain 26	5.63492	2.42437	-1.21678	MACS_peak_2450	chr6	118478558	118478774	intron (NM_001081112, intron 20 of 33)	33608	NM_001081112	XM_006506022	no
Arhgap11a	ENSMUSG00000041219	Rho GTPase activating protein 11A	40.1261	16.1404	-1.31387	MACS_peak_1701	chr2	113679236	113679438	intron (NM_181416, intron 8 of 11)	9481	NM_181416	NM_181416	no
Asxl3	ENSMUSG00000045215	additional sex combs like 3 (Drosophila)	6.70035	3.28992	-1.02618	MACS_peak_1375	chr18	22688924	22689199	TTS (NM_001167777)	185472	NM_001167777	XM_006525739	no
Asxl3	ENSMUSG00000045215	additional sex combs like 3 (Drosophila)	6.70035	3.28992	-1.02618	MACS_peak_1376	chr18	22813450	22813655	Intergenic	309963	NM_001167777	XM_006525739	no
Bdnf	ENSMUSG00000048482	brain derived neurotrophic factor	4.46995	1.23475	-1.85604	MACS_peak_1691	chr2	109576544	109576849	Intergenic	13619	NM_001285422	NM_001048139	no
Bmpr1b	ENSMUSG00000052430	bone morphogenetic protein receptor, type 1B	12.1616	4.07391	-1.57784	MACS_peak_1954	chr3	141796849	141797054	intron (NM_001277216, intron 1 of 11)	35240	NM_001277217	XM_006500939	Yes
Bmpr1b	ENSMUSG00000052430	bone morphogenetic protein receptor, type 1B	12.1616	4.07391	-1.57784	MACS_peak_1952	chr3	141364288	141364555	intron (NM_009472, intron 2 of 15)	230130	NM_001277218	XM_006500939	Yes
Bmpr1b	ENSMUSG00000052430	bone morphogenetic protein receptor, type 1B	12.1616	4.07391	-1.57784	MACS_peak_1955	chr3	141913333	141913582	intron (NM_001190852, intron 12 of 15)	-81266	NM_001277216	XM_006500939	no
Bmpr1b	ENSMUSG00000052430	bone morphogenetic protein receptor, type 1B	12.1616	4.07391	-1.57784	MACS_peak_1953	chr3	141397018	141397252	intron (NM_009472, intron 4 of 15)	197417	NM_001277218	XM_006500939	Yes
Cbln2	ENSMUSG00000024647	cerebellin 2 precursor protein	19.1832	2.61138	-2.87696	MACS_peak_1470	chr18	87528948	87529467	Intergenic	646768	NM_172633	XM_006526447	Yes
Cenpc1	ENSMUSG00000029253	centromere protein C1	25.4236	13.178	-0.948033	MACS_peak_2257	chr5	86185852	86186222	Intergenic	308571	NM_007683	XM_006534738	Yes
Cenpc1	ENSMUSG00000029253	centromere protein C1	25.4236	13.178	-0.948033	MACS_peak_2258	chr5	86390155	86390334	Intergenic	104363	NM_007683	XM_006534738	no
Cenpj	ENSMUSG00000064128	centromere protein J	9.05125	3.14339	-1.52579	MACS_peak_903	chr14	57183775	57183928	exon (NM_001014996, exon 2 of 17)	6831	NM_001014996	XM_006518847	no
Cnr1	ENSMUSG00000044288	cannabinoid receptor 1 (brain)	48.2517	17.8576	-1.43404	MACS_peak_2022	chr4	33860006	33860264	Intergenic	-151472	NM_007726	XM_006537591	no
Dscam	ENSMUSG00000050272	Down syndrome cell adhesion molecule	1.84601	0.664362	-1.47437	MACS_peak_1259	chr16	97214072	97214302	intron (NM_031174, intron 3 of 32)	178155	NM_031174	XM_006522886	no
Dscam	ENSMUSG00000050272	Down syndrome cell adhesion molecule	1.84601	0.664362	-1.47437	MACS_peak_1258	chr16	97114000	97114182	intron (NM_031174, intron 3 of 32)	278251	NM_031174	XM_006522886	no
Ect2	ENSMUSG00000027699	ect2 oncogene	35.1818	16.115	-1.12642	MACS_peak_1803	chr3	26827221	26827447	TTS (NM_027583)	225442	NM_007900	XM_006535385	Yes
Egln3	ENSMUSG00000035105	EGL nine homolog 3 (C. elegans)	32.8342	2.12654	-3.94862	MACS_peak_611	chr12	55266485	55267086	Intergenic	38075	NM_028133	NM_028133	no
Enox1	ENSMUSG00000022012	ecto-NOX disulfide-thiol exchanger 1	12.5063	5.84629	-1.09706	MACS_peak_931	chr14	77594090	77594356	intron (NM_001253759, intron 1 of 19)	37653	NM_172813	XM_006518999	Yes
Enox1	ENSMUSG00000022012	ecto-NOX disulfide-thiol exchanger 1	12.5063	5.84629	-1.09706	MACS_peak_932	chr14	77673598	77674081	intron (NM_001253759, intron 2 of 19)	117270	NM_172813	XM_006518999	Yes
Gata3	ENSMUSG00000015619	GATA binding protein 3	79.1095	32.3545	-1.28988	MACS_peak_1548	chr2	9552138	9552442	Intergenic	247937	NM_008091	XM_006497353	Yes
Gda	ENSMUSG00000058624	guanine deaminase	4.69268	0.184727	-4.66694	MACS_peak_1493	chr19	21568387	21568757	Intergenic	-21421	NM_010266	XM_006526680	Yes
Gria2	ENSMUSG00000033981	glutamate receptor, ionotropic, AMPA2 (alpha 2)	10.932	5.00587	-1.12687	MACS_peak_1879	chr3	80217893	80218045	Intergenic	388744	NM_013540	XM_006501012	no
Hlf	ENSMUSG00000003949	hepatic leukemia factor	10.4536	2.15143	-2.28063	MACS_peak_515	chr11	90326753	90327420	Intergenic	-74856	NM_172563	XM_006533004	Yes
Insm1	ENSMUSG00000068154	insulinoma-associated 1	70.8951	29.7554	-1.25253	MACS_peak_1748	chr2	146026070	146026333	Intergenic	-21531	NM_016889	NM_016889	Yes
Insm2	ENSMUSG00000045440	insulinoma-associated 2	33.1809	1.95844	-4.08257	MACS_peak_614	chr12	56722334	56722706	intron (NM_001286263, intron 39 of 41)	22616	NM_020287	NM_020287	Yes
Insm2	ENSMUSG00000045440	insulinoma-associated 2	33.1809	1.95844	-4.08257	MACS_peak_615	chr12	56744528	56745080	intron (NM_001286263, intron 37 of 41)	44900	NM_020287	NM_020287	Yes
Kcnd2	ENSMUSG00000060882	potassium voltage-gated channel, Shal-related family, member 2	12.5903	4.21327	-1.57931	MACS_peak_2344	chr6	21245962	21246209	intron (NM_019697, intron 1 of 5)	79977	NM_019697	NM_019697	Yes
Kcnd2	ENSMUSG00000060882	potassium voltage-gated channel, Shal-related family, member 2	12.5903	4.21327	-1.57931	MACS_peak_2343	chr6	21174357	21174545	intron (NM_019697, intron 1 of 5)	8342	NM_019697	NM_019697	no
Kcnd2	ENSMUSG00000060882	potassium voltage-gated channel, Shal-related family, member 2	12.5903	4.21327	-1.57931	MACS_peak_2342	chr6	21154092	21154294	Intergenic	-11916	NM_019697	NM_019697	Yes
Kcnk9	ENSMUSG00000036760	potassium channel, subfamily K, member 9	91.209	26.6525	-1.77491	MACS_peak_1101	chr15	72321749	72322011	Intergenic	54829	NM_001033876	XM_006520768	no
Kcnk9	ENSMUSG00000036760	potassium channel, subfamily K, member 9	91.209	26.6525	-1.77491	MACS_peak_1102	chr15	72323806	72324083	Intergenic	52764	NM_001033876	XM_006520768	Yes
Kcnq3	ENSMUSG00000056258	potassium voltage-gated channel, subfamily Q, member 3	2.13892	0.1999	-3.41953	MACS_peak_1088	chr15	66173571	66173780	Intergenic	-55890	NM_152923	NM_152923	Yes
Kif2c	ENSMUSG00000028678	kinesin family member 2C	33.1002	14.9278	-1.14884	MACS_peak_2126	chr4	116862839	116863074	Intergenic	-7728	NM_134471	XM_006503433	Yes
Kmt2a	ENSMUSG00000002028	lysine (K)-specific methyltransferase 2A	11.9029	4.11448	-1.53253	MACS_peak_2779	chr9	44689339	44689692	promoter-TSS (NM_001081049)	-159	NM_001081049	XM_006510128	no
Ksr2	ENSMUSG00000061578	kinase suppressor of ras 2	3.59336	1.38512	-1.37532	MACS_peak_2294	chr5	117899866	117900102	intron (NM_001114545, intron 1 of 19)	35973	NM_001114545	XM_006530392	Yes
Lin28b	ENSMUSG00000063804	lin-28 homolog B (C. elegans)	7.98317	2.1693	-1.87974	MACS_peak_277	chr10	45204273	45204577	Intergenic	-14418	NM_001031772	XM_006512784	Yes
Lin7a	ENSMUSG00000019906	lin-7 homolog A (C. elegans)	12.3366	3.22837	-1.93407	MACS_peak_355	chr10	106650647	106650862	Intergenic	-58132	NM_001039354	XM_006513031	no
Lmo1	ENSMUSG00000036111	LIM domain only 1	43.2425	4.22976	-3.3538	MACS_peak_2539	chr7	116289070	116289656	intron (NM_057173, intron 1 of 3)	24459	NM_057173	XM_006507195	Yes
Lyst	ENSMUSG00000019726	lysosomal trafficking regulator	7.13764	3.58392	-0.993908	MACS_peak_702	chr13	13644394	13644694	Intergenic	-38132	NM_010748	XM_006516561	Yes
Maoa	ENSMUSG00000025037	monoamine oxidase A	147.024	68.2684	-1.10676	MACS_peak_2885	chrX	16182387	16182579	Intergenic	-14341	NM_173740	NM_173740	no
Mreg	ENSMUSG00000039395	melanoregulin	10.7229	4.73065	-1.18059	MACS_peak_90	chr1	72209952	72210160	intron (NM_001005423, intron 3 of 4)	48825	NM_001005423	XM_006496111	Yes
Ncam1	ENSMUSG00000039542	neural cell adhesion molecule 1	65.6014	20.8226	-1.65558	MACS_peak_2785	chr9	49870959	49871168	Intergenic	-263890	NM_010875	XM_006510055	Yes
Ncam1	ENSMUSG00000039542	neural cell adhesion molecule 1	65.6014	20.8226	-1.65558	MACS_peak_2784	chr9	49607030	49607385	promoter-TSS (NM_001113204)	-34	NM_010875	XM_006510055	no
Nek1	ENSMUSG00000031644	NIMA (never in mitosis gene a)-related expressed kinase 1	19.0801	7.6557	-1.31746	MACS_peak_2657	chr8	63504999	63505222	intron (NM_175089, intron 8 of 32)	33094	NM_175089	XM_006509293	no
Pclo	ENSMUSG00000061601	piccolo (presynaptic cytomatrix protein)	19.806	3.75436	-2.39929	MACS_peak_2178	chr5	14484848	14485621	Intergenic	-29683	NM_011995	XM_006503582	Yes
Plcb4	ENSMUSG00000039943	phospholipase C, beta 4	68.1049	7.52049	-3.17886	MACS_peak_1727	chr2	135681841	135682098	intron (NM_013829, intron 2 of 36)	114404	NM_013829	XM_006498936	Yes
Plcb4	ENSMUSG00000039943	phospholipase C, beta 4	68.1049	7.52049	-3.17886	MACS_peak_1725	chr2	135675130	135675338	intron (NM_013829, intron 2 of 36)	107668	NM_013829	XM_006498936	Yes
Plcb4	ENSMUSG00000039943	phospholipase C, beta 4	68.1049	7.52049	-3.17886	MACS_peak_1726	chr2	135681630	135681838	intron (NM_013829, intron 2 of 36)	114168	NM_013829	XM_006498936	no
Plxna4	ENSMUSG00000029765	plexin A4	42.3334	19.6526	-1.10707	MACS_peak_2355	chr6	32656466	32656846	Intergenic	-118464	NM_175750	NM_175750	Yes
Polq	ENSMUSG00000034206	polymerase (DNA directed), theta	4.93225	1.36057	-1.85804	MACS_peak_1175	chr16	37063668	37063849	intron (NM_001159369, intron 11 of 24)	51887	NM_001159369	XM_006522733	no
Ppfia2	ENSMUSG00000053825	protein tyrosine phosphatase, receptor type, f polypeptide (PTPRF), interacting protein (liprin), alpha 2	10.6901	2.96314	-1.85108	MACS_peak_354	chr10	106062135	106062352	intron (NM_001205341, intron 3 of 31)	154878	NM_001205341	XM_006513770	no
Prox1	ENSMUSG00000010175	prospero homeobox 1	32.5638	6.59983	-2.30277	MACS_peak_211	chr1	191941791	191941999	Intergenic	52664	NM_008937	XM_006497124	Yes
Ptbp2	ENSMUSG00000028134	polypyrimidine tract binding protein 2	112.804	48.5087	-1.2175	MACS_peak_1928	chr3	119170801	119171009	Intergenic	315401	NM_019550	XM_006501731	no
Ptbp2	ENSMUSG00000028134	polypyrimidine tract binding protein 2	112.804	48.5087	-1.2175	MACS_peak_1929	chr3	120127444	120127680	Intergenic	-641256	NM_019550	XM_006501731	no
Ptbp2	ENSMUSG00000028134	polypyrimidine tract binding protein 2	112.804	48.5087	-1.2175	MACS_peak_1927	chr3	118928876	118929089	intron (NM_170778, intron 18 of 22)	557323	NM_019550	XM_006501731	no
Rab27a	ENSMUSG00000032202	RAB27A, member RAS oncogene family	27.7913	13.5378	-1.03764	MACS_peak_2816	chr9	72896843	72897087	intron (NM_023635, intron 1 of 5)	4293	NM_023635	XM_006510780	no
Rad18	ENSMUSG00000030254	RAD18 homolog (S. cerevisiae)	17.2213	7.8574	-1.13207	MACS_peak_2445	chr6	112578857	112579097	intron (NM_001167730, intron 12 of 13)	67687	NM_021385	XM_006506434	Yes
Rapgef5	ENSMUSG00000041992	Rap guanine nucleotide exchange factor (GEF) 5	25.1851	5.61775	-2.16451	MACS_peak_681	chr12	118740088	118740304	Intergenic	-14756	NM_175930	XM_006515781	Yes
Rfx3	ENSMUSG00000040929	regulatory factor X, 3 (influences HLA class II expression)	8.61194	3.61115	-1.25388	MACS_peak_1499	chr19	27888599	27888820	intron (NM_011265, intron 8 of 16)	168728	NM_001166414	XM_006526777	no
Rgs7	ENSMUSG00000026527	regulator of G protein signaling 7	15.7989	4.92434	-1.68182	MACS_peak_192	chr1	177356666	177356853	intron (NM_001199003, intron 2 of 17)	65916	NM_011880	XM_006496828	Yes
Rgs7	ENSMUSG00000026527	regulator of G protein signaling 7	15.7989	4.92434	-1.68182	MACS_peak_193	chr1	177356859	177357107	intron (NM_001199003, intron 2 of 17)	65693	NM_011880	XM_006496828	no
Rgs7	ENSMUSG00000026527	regulator of G protein signaling 7	15.7989	4.92434	-1.68182	MACS_peak_194	chr1	177361911	177362186	intron (NM_001199003, intron 2 of 17)	60627	NM_011880	XM_006496828	Yes
Rph3a	ENSMUSG00000029608	rabphilin 3A	1.35758	0.0596529	-4.5083	MACS_peak_2295	chr5	121526743	121526991	Intergenic	-67340	NM_011286	XM_006530223	Yes
Rtkn2	ENSMUSG00000037846	rhotekin 2	4.84397	1.64002	-1.56248	MACS_peak_297	chr10	67555268	67555500	Intergenic	113038	NM_001081346	XM_006513290	Yes
Rtkn2	ENSMUSG00000037846	rhotekin 2	4.84397	1.64002	-1.56248	MACS_peak_296	chr10	67522629	67522907	Intergenic	80422	NM_001081346	XM_006513290	Yes
Ryr2	ENSMUSG00000021313	ryanodine receptor 2, cardiac	3.26793	0.825084	-1.98577	MACS_peak_699	chr13	12018989	12019383	intron (NM_023868, intron 2 of 104)	180026	NM_023868	XM_006516610	Yes
Satb1	ENSMUSG00000023927	special AT-rich sequence binding protein 1	24.4303	8.7355	-1.48371	MACS_peak_1293	chr17	51953282	51953461	intron (NM_001163632, intron 1 of 10)	-1993	NM_001163630	XM_006523923	no
Shox2	ENSMUSG00000027833	short stature homeobox 2	21.5218	4.04675	-2.41096	MACS_peak_1863	chr3	66552561	66552784	Intergenic	233020	NM_013665	XM_006501214	no
Shox2	ENSMUSG00000027833	short stature homeobox 2	21.5218	4.04675	-2.41096	MACS_peak_1862	chr3	66539066	66539269	Intergenic	246525	NM_013665	XM_006501214	no
Shroom3	ENSMUSG00000029381	shroom family member 3	6.77007	2.35485	-1.52354	MACS_peak_2270	chr5	93344757	93345014	intron (NM_001077596, intron 1 of 9)	17867	NM_001077596	XM_006534965	Yes
Slc26a4	ENSMUSG00000020651	solute carrier family 26, member 4	2.45532	0.337517	-2.86288	MACS_peak_569	chr12	32218295	32218791	intron (NM_011867, intron 13 of 20)	26291	NM_011867	XM_006515091	Yes
Slc35f2	ENSMUSG00000042195	solute carrier family 35, member F2	4.26325	0.608089	-2.8096	MACS_peak_2793	chr9	53636552	53637069	intron (NM_028060, intron 1 of 7)	17469	NM_028060	XM_006511460	no
Snap25	ENSMUSG00000027273	synaptosomal-associated protein 25	103.534	37.1994	-1.47676	MACS_peak_1731	chr2	136562149	136562364	intron (NM_011428, intron 1 of 7)	23071	NM_011428	XM_006499052	no
Snap25	ENSMUSG00000027273	synaptosomal-associated protein 25	103.534	37.1994	-1.47676	MACS_peak_1730	chr2	136543927	136544150	intron (NM_011428, intron 1 of 7)	4853	NM_011428	XM_006499052	no
Snx25	ENSMUSG00000038291	sorting nexin 25	25.3509	11.5019	-1.14016	MACS_peak_2619	chr8	47179166	47179466	intron (NM_207213, intron 4 of 17)	30184	NM_207213	XM_006509242	no
Snx25	ENSMUSG00000038291	sorting nexin 25	25.3509	11.5019	-1.14016	MACS_peak_2620	chr8	47179467	47179652	intron (NM_207213, intron 4 of 17)	29940	NM_207213	XM_006509242	no
Snx25	ENSMUSG00000038291	sorting nexin 25	25.3509	11.5019	-1.14016	MACS_peak_2621	chr8	47179659	47180036	intron (NM_207213, intron 4 of 17)	29652	NM_207213	XM_006509242	Yes
Sobp	ENSMUSG00000038248	sine oculis-binding protein homolog (Drosophila)	4.10379	1.96027	-1.06591	MACS_peak_271	chr10	42883632	42883853	intron (NM_175407, intron 1 of 6)	10593	NM_175407	XM_006512496	no
Stox2	ENSMUSG00000038143	storkhead box 2	15.3024	7.50354	-1.02811	MACS_peak_2624	chr8	48269153	48269343	3' UTR (NM_175162, exon 5 of 5)	105508	NM_001286376	XM_006509490	Yes
Sv2c	ENSMUSG00000051111	synaptic vesicle glycoprotein 2c	16.4674	7.16633	-1.2003	MACS_peak_811	chr13	96855729	96855948	intron (NM_029210, intron 2 of 12)	46693	NM_029210	NM_029210	Yes
Sv2c	ENSMUSG00000051111	synaptic vesicle glycoprotein 2c	16.4674	7.16633	-1.2003	MACS_peak_812	chr13	96987699	96987871	Intergenic	-85253	NM_029210	NM_029210	no
Tbx20	ENSMUSG00000031965	T-box 20	7.9042	4.02619	-0.973206	MACS_peak_2760	chr9	24553007	24553156	intron (NM_020496, intron 6 of 6)	25665	NM_020496	NM_001205085	no
Tcf24	ENSMUSG00000099032	transcription factor 24	4.40775	1.16521	-1.91945	MACS_peak_3	chr1	9971300	9971523	intron (NM_145692, intron 6 of 8)	-13846	NM_001285425	XM_006495431	no
Tfap2b	ENSMUSG00000025927	transcription factor AP-2 beta	69.9682	11.5519	-2.59857	MACS_peak_12	chr1	19330620	19330832	Intergenic	128591	NM_001025305	XM_006495491	Yes
Tial1	ENSMUSG00000030846	Tia1 cytotoxic granule-associated RNA binding protein-like 1	21.5888	9.16993	-1.2353	MACS_peak_2556	chr7	135585790	135585928	3' UTR (NM_009383, exon 12 of 12)	19168	NM_009383	XM_006507570	no
Tlx3	ENSMUSG00000040610	T cell leukemia, homeobox 3	49.467	16.9172	-1.54797	MACS_peak_438	chr11	33232160	33232540	intron (NM_023146, intron 14 of 27)	-128762	NM_019916	NM_019916	Yes
Tox	ENSMUSG00000041272	thymocyte selection-associated high mobility group box	17.8543	7.02878	-1.34492	MACS_peak_1989	chr4	7117901	7118357	Intergenic	-200259	NM_145711	XM_006537944	Yes
Tox	ENSMUSG00000041272	thymocyte selection-associated high mobility group box	17.8543	7.02878	-1.34492	MACS_peak_1988	chr4	7073199	7073500	Intergenic	-155480	NM_145711	XM_006537944	no
Tox2	ENSMUSG00000074607	TOX high mobility group box family member 2	12.4843	4.93899	-1.33782	MACS_peak_1767	chr2	163110709	163111063	intron (NM_001098799, intron 3 of 8)	59696	NM_001098799	XM_006499608	Yes
Tox2	ENSMUSG00000074607	TOX high mobility group box family member 2	12.4843	4.93899	-1.33782	MACS_peak_1766	chr2	163045228	163045490	Intergenic	-5831	NM_001098799	XM_006499608	Yes
Tshz3	ENSMUSG00000021217	teashirt zinc finger family member 3	10.0015	4.92815	-1.0211	MACS_peak_2480	chr7	37599211	37599428	Intergenic	116183	NM_172298	XM_006539961	no
Unc80	ENSMUSG00000055567	unc-80 homolog (C. elegans)	3.36821	1.56709	-1.1039	MACS_peak_79	chr1	66542008	66542229	intron (NM_175510, intron 7 of 64)	27098	NM_175510	XM_006496086	no

## Sheet: B-Upregulated Targets in E11.5
List of all genes(59) Upregulated in Isl1 cko mutant sympathetic neuron, associated to ISL1 ChIP-seq peak
Gene Symbol	Ensembl ID	Gene.Description	RPKM ctrl	RPKM cko	log2(Fold Change cko vs ctrl)	Peak.ID	Chr	Start	End	Annotation	Distance to Nearest TSS	Nearest Promoter.ID	Nearest Refseq	ISL1 Motif
1110034G24Rik	ENSMUSG00000044991	RIKEN cDNA 1110034G24 gene	5.21064	16.1603	1.63292	MACS_peak_1721	chr2	132549647	132549845	intron (NM_028637, intron 2 of 2)	33727	NM_028637	NM_028637	no
Adipor1	ENSMUSG00000026457	adiponectin receptor 1	52.726	127.238	1.27094	MACS_peak_149	chr1	136328814	136328935	TTS (NM_028320)	16831	NM_028320	XM_006529888	Yes
Agtr1a	ENSMUSG00000049115	angiotensin II receptor, type 1a	2.14621	9.79398	2.1901	MACS_peak_730	chr13	30436422	30436631	intron (NM_177322, intron 1 of 2)	8302	NM_177322	XM_006516534	no
Ahr	ENSMUSG00000019256	aryl-hydrocarbon receptor	6.24653	14.655	1.23027	MACS_peak_576	chr12	36192887	36193106	exon (NM_013464, exon 7 of 11)	26664	NM_013464	NM_013464	no
Arhgef26	ENSMUSG00000036885	Rho guanine nucleotide exchange factor (GEF) 26	4.0327	8.35334	1.0506	MACS_peak_1855	chr3	62195947	62196158	intron (NM_001081295, intron 5 of 13)	53354	NM_001081295	NM_001081295	no
Atp10b	ENSMUSG00000055415	ATPase, class V, type 10B	3.5383	7.35867	1.05639	MACS_peak_460	chr11	42730414	42730635	Intergenic	-232854	NM_176999	XM_006533532	no
Bnip3l	ENSMUSG00000022051	BCL2/adenovirus E1B interacting protein 3-like	50.6046	140.599	1.47425	MACS_peak_916	chr14	67634365	67634704	3' UTR (NM_028032, exon 10 of 10)	-6821	NM_009761	XM_006518471	Yes
Bpgm	ENSMUSG00000038871	2,3-bisphosphoglycerate mutase	28.9936	220.984	2.93014	MACS_peak_2361	chr6	34507104	34507404	Intergenic	80898	NM_007563	XM_006505412	no
Cat	ENSMUSG00000027187	catalase	40.3723	91.295	1.17717	MACS_peak_1682	chr2	103351824	103352013	Intergenic	-26609	NM_009804	XM_006498624	no
Chgb	ENSMUSG00000027350	chromogranin B	69.5387	173.853	1.32198	MACS_peak_1722	chr2	132588333	132588548	Intergenic	-18573	NM_007694	XM_006498653	Yes
Chrm2	ENSMUSG00000045613	cholinergic receptor, muscarinic 2, cardiac	0.662535	2.40532	1.86016	MACS_peak_2365	chr6	36074805	36075012	Intergenic	-263175	NM_203491	XM_006506136	Yes
Chrm2	ENSMUSG00000045613	cholinergic receptor, muscarinic 2, cardiac	0.662535	2.40532	1.86016	MACS_peak_2364	chr6	35949506	35949690	Intergenic	-388486	NM_203491	XM_006506136	no
Chrm2	ENSMUSG00000045613	cholinergic receptor, muscarinic 2, cardiac	0.662535	2.40532	1.86016	MACS_peak_2366	chr6	36075297	36075516	Intergenic	-262677	NM_203491	XM_006506136	Yes
Chrnb4	ENSMUSG00000035200	cholinergic receptor, nicotinic, beta polypeptide 4	6.4701	14.1658	1.13055	MACS_peak_2796	chr9	54915151	54915543	Intergenic	-18996	NM_148944	XM_006510757	no
Dgkb	ENSMUSG00000036095	diacylglycerol kinase, beta	0.583625	2.29031	1.97243	MACS_peak_577	chr12	38593420	38593624	Intergenic	-13770	NM_178681	XM_006515067	no
Dusp4	ENSMUSG00000031530	dual specificity phosphatase 4	4.36938	13.9059	1.67019	MACS_peak_2606	chr8	35840757	35841127	Intergenic	-29722	NM_176933	NM_176933	Yes
Dyrk3	ENSMUSG00000016526	dual-specificity tyrosine-(Y)-phosphorylation regulated kinase 3	6.0227	20.3643	1.75756	MACS_peak_140	chr1	133030857	133031232	intron (NM_145508, intron 2 of 2)	3766	NM_145508	XM_006529427	Yes
Edil3	ENSMUSG00000034488	EGF-like repeats and discoidin I-like domains 3	3.07355	7.25837	1.23974	MACS_peak_800	chr13	89257387	89257648	intron (NM_001037987, intron 5 of 10)	296441	NM_001037987	NM_001037987	Yes
Ell2	ENSMUSG00000001542	elongation factor RNA polymerase II 2	1.93724	13.6357	2.81531	MACS_peak_777	chr13	75909613	75909858	TTS (NM_138953)	64804	NM_138953	NM_138953	no
Fam198b	ENSMUSG00000027955	family with sequence similarity 198, member B	11.3207	24.0907	1.08951	MACS_peak_1878	chr3	79850227	79850407	Intergenic	160465	NM_133187	XM_006501984	Yes
Fam46a	ENSMUSG00000032265	family with sequence similarity 46, member A	6.30294	20.9283	1.73136	MACS_peak_2839	chr9	85213917	85214153	TTS (NM_001160379)	6696	NM_001160378	NM_001160378	no
Fibin	ENSMUSG00000074971	fin bud initiation factor homolog (zebrafish)	6.38666	16.4156	1.36193	MACS_peak_1695	chr2	110212261	110212435	Intergenic	-9198	NM_026271	NM_026271	no
Foxd1	ENSMUSG00000078302	forkhead box D1	19.9032	38.1937	0.940334	MACS_peak_815	chr13	99115537	99115722	Intergenic	-8570	NM_008242	NM_008242	no
Fzd1	ENSMUSG00000044674	frizzled homolog 1 (Drosophila)	8.57884	16.7295	0.963541	MACS_peak_2169	chr5	5012650	5012855	intron (NM_011074, intron 9 of 14)	-254537	NM_021457	NM_021457	no
Fzd1	ENSMUSG00000044674	frizzled homolog 1 (Drosophila)	8.57884	16.7295	0.963541	MACS_peak_2168	chr5	4858709	4858918	intron (NM_011074, intron 14 of 14)	-100598	NM_021457	NM_021457	no
Glrx	ENSMUSG00000021591	glutaredoxin	18.0287	45.7101	1.34222	MACS_peak_778	chr13	76006910	76007141	TTS (NM_028493)	29692	NM_053108	XM_006517477	no
Gmpr	ENSMUSG00000000253	guanosine monophosphate reductase	4.62777	18.3497	1.98736	MACS_peak_755	chr13	45719812	45719991	intron (NM_001199304, intron 5 of 6)	117064	NM_025508	XM_006516943	no
Gna14	ENSMUSG00000024697	guanine nucleotide binding protein, alpha 14	0.313336	2.34328	2.90275	MACS_peak_1491	chr19	16459896	16460116	3' UTR (NM_008139, exon 7 of 7)	-50151	NM_008137	XM_006526689	Yes
Gpx1	ENSMUSG00000063856	glutathione peroxidase 1	146.858	710.829	2.27508	MACS_peak_2864	chr9	108240182	108240279	TTS (NM_016802)	-1180	NM_008160	NM_008160	Yes
Id4	ENSMUSG00000021379	inhibitor of DNA binding 4	5.31888	13.53	1.34696	MACS_peak_757	chr13	48252839	48253051	intron (NR_102303, intron 1 of 2)	-103851	NM_031166	NM_031166	no
Id4	ENSMUSG00000021379	inhibitor of DNA binding 4	5.31888	13.53	1.34696	MACS_peak_759	chr13	48340213	48340423	intron (NR_102303, intron 1 of 2)	-16478	NM_031166	NM_031166	Yes
Id4	ENSMUSG00000021379	inhibitor of DNA binding 4	5.31888	13.53	1.34696	MACS_peak_758	chr13	48319825	48320059	intron (NR_102303, intron 1 of 2)	-36854	NM_031166	NM_031166	no
Isg20	ENSMUSG00000039236	interferon-stimulated protein	0.17028	2.06627	3.60104	MACS_peak_2510	chr7	86124644	86124859	Intergenic	65631	NM_001113527	XM_006541026	no
Kcna4	ENSMUSG00000042604	potassium voltage-gated channel, shaker-related subfamily, member 4	0.958167	3.06449	1.6773	MACS_peak_1689	chr2	107472329	107472669	Intergenic	341753	NM_021275	XM_006498812	Yes
Kcna4	ENSMUSG00000042604	potassium voltage-gated channel, shaker-related subfamily, member 4	0.958167	3.06449	1.6773	MACS_peak_1690	chr2	107775526	107775892	Intergenic	644963	NM_021275	XM_006498812	no
Kirrel3	ENSMUSG00000032036	kin of IRRE like 3 (Drosophila)	0.570883	4.88894	3.09826	MACS_peak_2773	chr9	34333791	34333997	intron (NM_001190912, intron 1 of 15)	37578	NM_001190911	XM_006510557	no
Lama1	ENSMUSG00000032796	laminin, alpha 1	1.81585	70.8221	5.28548	MACS_peak_1321	chr17	68090660	68090919	intron (NM_008480, intron 5 of 62)	44185	NM_008480	XM_006523717	no
Ldoc1	ENSMUSG00000057615	leucine zipper, down-regulated in cancer 1	12.4782	32.4853	1.38038	MACS_peak_2909	chrX	59089622	59089960	Intergenic	127000	NM_001018087	NM_001018087	no
Lect1	ENSMUSG00000022025	leukocyte cell derived chemotaxin 1	1.02585	6.24771	2.6065	MACS_peak_937	chr14	80027975	80028181	intron (NM_026474, intron 12 of 12)	33899	NM_010701	XM_006518662	Yes
Litaf	ENSMUSG00000022500	LPS-induced TN factor	15.7981	33.7497	1.09512	MACS_peak_1151	chr16	10975163	10975446	intron (NM_019980, intron 1 of 3)	17909	NM_019980	XM_006522427	no
Lmo4	ENSMUSG00000028266	LIM domain only 4	74.1898	155.118	1.06408	MACS_peak_1957	chr3	143851506	143851658	TTS (NM_001161770)	13714	NM_001161770	NM_001161769	no
Lmo7	ENSMUSG00000033060	LIM domain only 7	0.810433	2.6894	1.73052	MACS_peak_969	chr14	102540157	102540375	Intergenic	411121	NM_201529	XM_006519176	no
Lpar3	ENSMUSG00000036832	lysophosphatidic acid receptor 3	1.28199	5.77847	2.17231	MACS_peak_1960	chr3	145856322	145856508	intron (NM_001005846, intron 13 of 13)	-27510	NM_022983	NM_022983	no
Lsamp	ENSMUSG00000061080	limbic system-associated membrane protein	2.80342	8.05053	1.5219	MACS_peak_1181	chr16	40701118	40701350	Intergenic	-832221	NM_175548	XM_006522201	Yes
Lsamp	ENSMUSG00000061080	limbic system-associated membrane protein	2.80342	8.05053	1.5219	MACS_peak_1180	chr16	40518702	40518940	Intergenic	-1014634	NM_175548	XM_006522201	Yes
Luzp2	ENSMUSG00000063297	leucine zipper protein 2	2.84148	6.98323	1.29725	MACS_peak_2485	chr7	62335273	62335367	intron (NM_178705, intron 5 of 11)	244705	NM_178705	XM_006540826	no
Luzp2	ENSMUSG00000063297	leucine zipper protein 2	2.84148	6.98323	1.29725	MACS_peak_2484	chr7	61868783	61868987	Intergenic	-221730	NM_178705	XM_006540826	no
Megf10	ENSMUSG00000024593	multiple EGF-like-domains 10	5.5077	11.581	1.07224	MACS_peak_1433	chr18	57262139	57262347	Intergenic	-30501	NM_001001979	NM_001001979	no
Myo1d	ENSMUSG00000035441	myosin ID	1.39995	3.46932	1.30927	MACS_peak_497	chr11	80528077	80528283	intron (NM_177390, intron 1 of 21)	65347	NM_177390	XM_006533585	Yes
Nell1	ENSMUSG00000055409	NEL-like 1	0.681293	2.71601	1.99514	MACS_peak_2483	chr7	57286437	57286611	intron (NM_001037906, intron 2 of 19)	55804	NM_001037906	NM_001037906	no
Nudt4	ENSMUSG00000020029	nudix (nucleoside diphosphate linked moiety X)-type motif 4	82.3476	392.734	2.25376	MACS_peak_332	chr10	95208439	95208679	Intergenic	-181758	NM_027722	XM_006514116	no
Nxph1	ENSMUSG00000046178	neurexophilin 1	3.35856	9.34788	1.4768	MACS_peak_2329	chr6	9012502	9012725	intron (NM_008751, intron 1 of 1)	112595	NM_008751	XM_006505010	no
Nxph1	ENSMUSG00000046178	neurexophilin 1	3.35856	9.34788	1.4768	MACS_peak_2330	chr6	9074026	9074247	intron (NM_008751, intron 1 of 1)	174118	NM_008751	XM_006505010	no
Oit3	ENSMUSG00000009654	oncoprotein induced transcript 3	0.167992	4.37288	4.70212	MACS_peak_290	chr10	58909730	58909902	TTS (NM_001033259)	-5289	NM_010959	NM_010959	no
Pah	ENSMUSG00000020051	phenylalanine hydroxylase	0.452451	22.1245	5.61174	MACS_peak_319	chr10	87142524	87142772	Intergenic	158108	NM_008777	NM_008777	no
Penk	ENSMUSG00000045573	preproenkephalin	7.29463	97.7025	3.74349	MACS_peak_1983	chr4	4180992	4181375	Intergenic	-115592	NM_001002927	XM_006537675	no
Penk	ENSMUSG00000045573	preproenkephalin	7.29463	97.7025	3.74349	MACS_peak_1984	chr4	4229856	4230040	Intergenic	-164356	NM_001002927	XM_006537675	no
Pros1	ENSMUSG00000022912	protein S (alpha)	9.14229	18.9402	1.05083	MACS_peak_1213	chr16	63353588	63354076	Intergenic	499672	NM_011173	NM_011173	no
Pros1	ENSMUSG00000022912	protein S (alpha)	9.14229	18.9402	1.05083	MACS_peak_1212	chr16	63135231	63135447	Intergenic	281179	NM_011173	NM_011173	no
Rcn1	ENSMUSG00000005973	reticulocalbin 1	29.7189	56.2522	0.920528	MACS_peak_1686	chr2	105287679	105288055	Intergenic	-48391	NM_009037	NM_009037	Yes
Redrum	ENSMUSG00000096982	Redrum, erythroid developmental long intergenic non-protein coding transcript	0.709413	4.77371	2.75041	MACS_peak_1421	chr18	54304721	54304902	Intergenic	-277137	NR_040338	NR_040338	no
Robo2	ENSMUSG00000052516	roundabout homolog 2 (Drosophila)	5.08571	11.428	1.16804	MACS_peak_1230	chr16	74545178	74545401	Intergenic	-134133	NM_175549	XM_006523035	no
Rspo2	ENSMUSG00000051920	R-spondin 2 homolog (Xenopus laevis)	4.07645	11.245	1.46389	MACS_peak_1059	chr15	43035716	43035866	Intergenic	-33427	NM_172815	XM_006520905	Yes
Sema3d	ENSMUSG00000040254	sema domain, immunoglobulin domain (Ig), short basic domain, secreted, (semaphorin) 3D	4.15592	10.6639	1.35949	MACS_peak_2177	chr5	12562548	12562766	intron (NM_028882, intron 11 of 17)	179491	NM_028882	XM_006503525	no
Sema3d	ENSMUSG00000040254	sema domain, immunoglobulin domain (Ig), short basic domain, secreted, (semaphorin) 3D	4.15592	10.6639	1.35949	MACS_peak_2176	chr5	12450102	12450313	intron (NM_028882, intron 2 of 17)	67042	NM_028882	XM_006503525	Yes
Sema3d	ENSMUSG00000040254	sema domain, immunoglobulin domain (Ig), short basic domain, secreted, (semaphorin) 3D	4.15592	10.6639	1.35949	MACS_peak_2175	chr5	12297467	12297669	Intergenic	-85598	NM_028882	XM_006503525	no
Slitrk5	ENSMUSG00000033214	SLIT and NTRK-like family, member 5	2.69737	6.38173	1.2424	MACS_peak_983	chr14	112935706	112935929	Intergenic	861481	NM_198865	XM_006519641	no
Slitrk5	ENSMUSG00000033214	SLIT and NTRK-like family, member 5	2.69737	6.38173	1.2424	MACS_peak_985	chr14	113627817	113628049	Intergenic	1553596	NM_198865	XM_006519641	Yes
Slitrk5	ENSMUSG00000033214	SLIT and NTRK-like family, member 5	2.69737	6.38173	1.2424	MACS_peak_986	chr14	113642712	113642894	Intergenic	1568466	NM_198865	XM_006519641	Yes
Slitrk5	ENSMUSG00000033214	SLIT and NTRK-like family, member 5	2.69737	6.38173	1.2424	MACS_peak_984	chr14	113009474	113009673	Intergenic	935237	NM_198865	XM_006519641	no
Smim3	ENSMUSG00000038059	small integral membrane protein 3	2.08942	7.58965	1.86093	MACS_peak_1442	chr18	60617305	60617477	Intergenic	44246	NM_134133	XM_006525481	no
Thbs1	ENSMUSG00000040152	thrombospondin 1	5.17399	15.6688	1.59855	MACS_peak_1709	chr2	117952675	117952858	3' UTR (NM_011580, exon 22 of 22)	15109	NM_011580	XM_006499152	no
Tnc	ENSMUSG00000028364	tenascin C	4.25228	9.6379	1.18048	MACS_peak_2054	chr4	64158777	64159159	Intergenic	-450919	NM_011607	XM_006537774	no
Unc5c	ENSMUSG00000059921	unc-5 homolog C (C. elegans)	6.76354	13.5188	0.999114	MACS_peak_1951	chr3	141157958	141158174	intron (NM_009472, intron 1 of 15)	29538	NM_009472	XM_006501311	Yes
Wbscr17	ENSMUSG00000034040	Williams-Beuren syndrome chromosome region 17 homolog (human)	2.69903	5.58463	1.04902	MACS_peak_2301	chr5	131636614	131636793	intron (NM_145218, intron 1 of 10)	146688	NM_145218	XM_006504402	Yes
Wbscr17	ENSMUSG00000034040	Williams-Beuren syndrome chromosome region 17 homolog (human)	2.69903	5.58463	1.04902	MACS_peak_2302	chr5	131755849	131756107	intron (NM_145218, intron 1 of 10)	27414	NM_145218	XM_006504402	Yes

## Sheet: C- GO-Downregulated target
Gene Ontology analysis of all genes Downregulated in Isl1 cko mutant sympathetic neuron, associated to ISL1 ChIP-seq peak
Biological Process
Category	Ontology Name(Ontology-ID)	Number Changed	Percent Changed %	Pvalue	Genes
GOTERM_BP_FAT	GO:0007268~synaptic transmission	7	10	9.68655e-05	GRIA2, MAOA, RPH3A, PCLO, SV2C, SNAP25, LIN7A
GOTERM_BP_FAT	GO:0032940~secretion by cell	7	10	0.000123353	BDNF, LYST, RPH3A, PCLO, SNAP25, RAB27A, LIN7A
GOTERM_BP_FAT	GO:0001505~regulation of neurotransmitter levels	5	7.14286	0.000129514	MAOA, RPH3A, PCLO, SNAP25, LIN7A
GOTERM_BP_FAT	GO:0007267~cell-cell signaling	8	11.4286	0.000198964	BDNF, GRIA2, MAOA, RPH3A, PCLO, SV2C, SNAP25, LIN7A
GOTERM_BP_FAT	GO:0046903~secretion	7	10	0.000314164	BDNF, LYST, RPH3A, PCLO, SNAP25, RAB27A, LIN7A
GOTERM_BP_FAT	GO:0006836~neurotransmitter transport	5	7.14286	0.000347196	RPH3A, PCLO, SV2C, SNAP25, LIN7A
GOTERM_BP_FAT	GO:0019226~transmission of nerve impulse	7	10	0.000354103	GRIA2, MAOA, RPH3A, PCLO, SV2C, SNAP25, LIN7A
GOTERM_BP_FAT	GO:0003001~generation of a signal involved in cell-cell signaling	5	7.14286	0.00041834	BDNF, RPH3A, PCLO, SNAP25, LIN7A
GOTERM_BP_FAT	GO:0007269~neurotransmitter secretion	4	5.71429	0.000452961	RPH3A, PCLO, SNAP25, LIN7A
GOTERM_BP_FAT	GO:0033059~cellular pigmentation	3	4.28571	0.00111072	SHROOM3, LYST, RAB27A
GOTERM_BP_FAT	GO:0043473~pigmentation	4	5.71429	0.00165723	SHROOM3, LYST, MREG, RAB27A
GOTERM_BP_FAT	GO:0048489~synaptic vesicle transport	3	4.28571	0.00652737	RPH3A, PCLO, LIN7A
GOTERM_BP_FAT	GO:0060041~retina development in camera-type eye	3	4.28571	0.00791045	BMPR1B, PROX1, DSCAM
GOTERM_BP_FAT	GO:0000902~cell morphogenesis	6	8.57143	0.0093892	BDNF, SHROOM3, BMPR1B, PROX1, ECT2, DSCAM
GOTERM_BP_FAT	GO:0044057~regulation of system process	5	7.14286	0.00996521	BDNF, AGTR2, GRIA2, RYR2, TLX3
GOTERM_BP_FAT	GO:0006887~exocytosis	4	5.71429	0.0110024	RPH3A, PCLO, RAB27A, LIN7A
GOTERM_BP_FAT	GO:0007010~cytoskeleton organization	6	8.57143	0.0116515	EPB4.1L1, SHROOM3, PROX1, DIAP3, PCLO, CENPJ
GOTERM_BP_FAT	GO:0032989~cellular component morphogenesis	6	8.57143	0.0156169	BDNF, SHROOM3, BMPR1B, PROX1, ECT2, DSCAM
GOTERM_BP_FAT	GO:0010605~negative regulation of macromolecule metabolic process	7	10	0.0188615	SHOX2, INSM2, SATB1, TBX20, RAD18, RFX3, LIN28B
GOTERM_BP_FAT	GO:0007423~sensory organ development	5	7.14286	0.022578	BDNF, SOBP, BMPR1B, PROX1, DSCAM
GOTERM_BP_FAT	GO:0045934~negative regulation of nucleobase, nucleoside, nucleotide and nucleic acid metabolic process	6	8.57143	0.0251004	SHOX2, INSM2, SATB1, TBX20, RAD18, RFX3
GOTERM_BP_FAT	GO:0051172~negative regulation of nitrogen compound metabolic process	6	8.57143	0.0260681	SHOX2, INSM2, SATB1, TBX20, RAD18, RFX3
GOTERM_BP_FAT	GO:0010629~negative regulation of gene expression	6	8.57143	0.0283328	SHOX2, INSM2, SATB1, TBX20, RFX3, LIN28B
GOTERM_BP_FAT	GO:0002456~T cell mediated immunity	2	2.85714	0.0290035	LYST, RAB27A
GOTERM_BP_FAT	GO:0030036~actin cytoskeleton organization	4	5.71429	0.0319086	EPB4.1L1, SHROOM3, PROX1, DIAP3
GOTERM_BP_FAT	GO:0050817~coagulation	3	4.28571	0.0348068	LNP, LYST, RAB27A
GOTERM_BP_FAT	GO:0007596~blood coagulation	3	4.28571	0.0348068	LNP, LYST, RAB27A
GOTERM_BP_FAT	GO:0007599~hemostasis	3	4.28571	0.0357209	LNP, LYST, RAB27A
GOTERM_BP_FAT	GO:0030029~actin filament-based process	4	5.71429	0.0375492	EPB4.1L1, SHROOM3, PROX1, DIAP3
GOTERM_BP_FAT	GO:0010647~positive regulation of cell communication	4	5.71429	0.0448313	SHOX2, NCAM1, GRIA2, CENPJ
GOTERM_BP_FAT	GO:0051650~establishment of vesicle localization	2	2.85714	0.0492127	PCLO, RAB27A
GOTERM_BP_FAT	GO:0050878~regulation of body fluid levels	3	4.28571	0.0536777	LNP, LYST, RAB27A
GOTERM_BP_FAT	GO:0000904~cell morphogenesis involved in differentiation	4	5.71429	0.0593021	BDNF, BMPR1B, PROX1, DSCAM
GOTERM_BP_FAT	GO:0060042~retina morphogenesis in camera-type eye	2	2.85714	0.0611392	PROX1, DSCAM
GOTERM_BP_FAT	GO:0051648~vesicle localization	2	2.85714	0.0611392	PCLO, RAB27A
GOTERM_BP_FAT	GO:0048598~embryonic morphogenesis	5	7.14286	0.0634598	SHOX2, LNP, SHROOM3, SOBP, PROX1
GOTERM_BP_FAT	GO:0048511~rhythmic process	3	4.28571	0.0636267	HLF, BMPR1B, ENOX1
GOTERM_BP_FAT	GO:0030318~melanocyte differentiation	2	2.85714	0.065082	MREG, RAB27A
GOTERM_BP_FAT	GO:0050931~pigment cell differentiation	2	2.85714	0.0690085	MREG, RAB27A
GOTERM_BP_FAT	GO:0016079~synaptic vesicle exocytosis	2	2.85714	0.0690085	RPH3A, PCLO
GOTERM_BP_FAT	GO:0016481~negative regulation of transcription	5	7.14286	0.0703867	SHOX2, INSM2, SATB1, TBX20, RFX3
GOTERM_BP_FAT	GO:0042127~regulation of cell proliferation	6	8.57143	0.0743656	SHOX2, BDNF, TIAL1, GATA3, RTKN2, PROX1
GOTERM_BP_FAT	GO:0042060~wound healing	3	4.28571	0.0802142	LNP, LYST, RAB27A
GOTERM_BP_FAT	GO:0007242~intracellular signaling cascade	8	11.4286	0.0868249	AGTR2, PLCB4, KSR2, RAPGEF5, RGS7, PCLO, ECT2, RAB27A
GOTERM_BP_FAT	GO:0007610~behavior	5	7.14286	0.0896475	BDNF, AGTR2, LYST, SOBP, DSCAM
GOTERM_BP_FAT	GO:0008104~protein localization	7	10	0.0944274	SHROOM3, GRIA2, LYST, SNX25, RPH3A, RAB27A, LIN7A
GOTERM_BP_FAT	GO:0010558~negative regulation of macromolecule biosynthetic process	5	7.14286	0.0978738	SHOX2, INSM2, SATB1, TBX20, RFX3

## Sheet: D-GO-UPregulated target 
Gene Ontology analysis of all genes Upregulated in Isl1 cko mutant sympathetic neuron, associated to ISL1 ChIP-seq peak
Biological Process
Category	Ontology Name(Ontology-ID)	Number Changed	Percent Changed %	Pvalue	Genes
GOTERM_BP_FAT	GO:0007155~cell adhesion	9	16.0714	0.000191722	LAMA1, LSAMP, NELL1, TNC, LMO7, ROBO2, EDIL3, THBS1, MEGF10
GOTERM_BP_FAT	GO:0022610~biological adhesion	9	16.0714	0.000194075	LAMA1, LSAMP, NELL1, TNC, LMO7, ROBO2, EDIL3, THBS1, MEGF10
GOTERM_BP_FAT	GO:0001655~urogenital system development	5	8.92857	0.000865522	AGTR1A, TNC, ROBO2, FOXD1, AHR
GOTERM_BP_FAT	GO:0060429~epithelium development	6	10.7143	0.00113043	LAMA1, GPX1, LMO4, TNC, FZD1, FOXD1
GOTERM_BP_FAT	GO:0009967~positive regulation of signal transduction	5	8.92857	0.00158808	GPX1, LITAF, LPAR3, CAT, THBS1
GOTERM_BP_FAT	GO:0010740~positive regulation of protein kinase cascade	4	7.14286	0.00218101	GPX1, LITAF, LPAR3, CAT
GOTERM_BP_FAT	GO:0010647~positive regulation of cell communication	5	8.92857	0.00224082	GPX1, LITAF, LPAR3, CAT, THBS1
GOTERM_BP_FAT	GO:0010627~regulation of protein kinase cascade	4	7.14286	0.010563	GPX1, LITAF, LPAR3, CAT
GOTERM_BP_FAT	GO:0002009~morphogenesis of an epithelium	4	7.14286	0.0141922	LAMA1, LMO4, TNC, FOXD1
GOTERM_BP_FAT	GO:0006366~transcription from RNA polymerase II promoter	3	5.35714	0.0199704	LMO4, AHR, ELL2
GOTERM_BP_FAT	GO:0030334~regulation of cell migration	3	5.35714	0.0299424	LAMA1, UNC5C, THBS1
GOTERM_BP_FAT	GO:0030155~regulation of cell adhesion	3	5.35714	0.0311512	LAMA1, EDIL3, THBS1
GOTERM_BP_FAT	GO:0048729~tissue morphogenesis	4	7.14286	0.0325849	LAMA1, LMO4, TNC, FOXD1
GOTERM_BP_FAT	GO:0042744~hydrogen peroxide catabolic process	2	3.57143	0.0347728	GPX1, CAT
GOTERM_BP_FAT	GO:0070301~cellular response to hydrogen peroxide	2	3.57143	0.0347728	GPX1, CAT
GOTERM_BP_FAT	GO:0001822~kidney development	3	5.35714	0.0394645	AGTR1A, ROBO2, FOXD1
GOTERM_BP_FAT	GO:0051270~regulation of cell motion	3	5.35714	0.0394645	LAMA1, UNC5C, THBS1
GOTERM_BP_FAT	GO:0040012~regulation of locomotion	3	5.35714	0.0414909	LAMA1, UNC5C, THBS1
GOTERM_BP_FAT	GO:0060562~epithelial tube morphogenesis	3	5.35714	0.042175	LAMA1, LMO4, FOXD1
GOTERM_BP_FAT	GO:0035295~tube development	4	7.14286	0.0422731	LAMA1, LMO4, ROBO2, FOXD1
GOTERM_BP_FAT	GO:0009410~response to xenobiotic stimulus	2	3.57143	0.0460995	GPX1, AHR
GOTERM_BP_FAT	GO:0006915~apoptosis	5	8.92857	0.0469219	GPX1, LITAF, BNIP3L, UNC5C, AHR
GOTERM_BP_FAT	GO:0012501~programmed cell death	5	8.92857	0.0494169	GPX1, LITAF, BNIP3L, UNC5C, AHR
GOTERM_BP_FAT	GO:0006351~transcription, DNA-dependent	3	5.35714	0.0499756	LMO4, AHR, ELL2
GOTERM_BP_FAT	GO:0030855~epithelial cell differentiation	3	5.35714	0.050709	LAMA1, GPX1, FZD1
GOTERM_BP_FAT	GO:0034614~cellular response to reactive oxygen species	2	3.57143	0.0517142	GPX1, CAT
GOTERM_BP_FAT	GO:0032774~RNA biosynthetic process	3	5.35714	0.0529328	LMO4, AHR, ELL2
GOTERM_BP_FAT	GO:0042743~hydrogen peroxide metabolic process	2	3.57143	0.0572967	GPX1, CAT
GOTERM_BP_FAT	GO:0008219~cell death	5	8.92857	0.0608354	GPX1, LITAF, BNIP3L, UNC5C, AHR
GOTERM_BP_FAT	GO:0000902~cell morphogenesis	4	7.14286	0.0620762	LAMA1, ROBO2, SLITRK5, FOXD1
GOTERM_BP_FAT	GO:0016525~negative regulation of angiogenesis	2	3.57143	0.0628471	LECT1, THBS1
GOTERM_BP_FAT	GO:0034599~cellular response to oxidative stress	2	3.57143	0.0628471	GPX1, CAT
GOTERM_BP_FAT	GO:0016265~death	5	8.92857	0.0651781	GPX1, LITAF, BNIP3L, UNC5C, AHR
GOTERM_BP_FAT	GO:0030030~cell projection organization	4	7.14286	0.0669778	LPAR3, ROBO2, SLITRK5, FOXD1
GOTERM_BP_FAT	GO:0003014~renal system process	2	3.57143	0.0683656	AGTR1A, CHRNB4
GOTERM_BP_FAT	GO:0042542~response to hydrogen peroxide	2	3.57143	0.0683656	GPX1, CAT
GOTERM_BP_FAT	GO:0006940~regulation of smooth muscle contraction	2	3.57143	0.071113	CHRM2, CHRNB4
GOTERM_BP_FAT	GO:0010811~positive regulation of cell-substrate adhesion	2	3.57143	0.076584	EDIL3, THBS1
GOTERM_BP_FAT	GO:0007409~axonogenesis	3	5.35714	0.0829772	ROBO2, SLITRK5, FOXD1
GOTERM_BP_FAT	GO:0032989~cellular component morphogenesis	4	7.14286	0.0838154	LAMA1, ROBO2, SLITRK5, FOXD1
GOTERM_BP_FAT	GO:0035239~tube morphogenesis	3	5.35714	0.0900366	LAMA1, LMO4, FOXD1
GOTERM_BP_FAT	GO:0048741~skeletal muscle fiber development	2	3.57143	0.0901246	GPX1, TNC
GOTERM_BP_FAT	GO:0042592~homeostatic process	5	8.92857	0.0914602	GPX1, CHRNB4, BPGM, DYRK3, GLRX
GOTERM_BP_FAT	GO:0048812~neuron projection morphogenesis	3	5.35714	0.0945375	ROBO2, SLITRK5, FOXD1
