# Supplementary material for: Temporal requirements for ISL1 in sympathetic neuron proliferation, differentiation, and diversification
Source: Cell Death Dis. 2018 Feb 14;9(2):247. doi: 10.1038/s41419-018-0283-9 (PMC5833373; doi:10.1038/s41419-018-0283-9)
Supplement: Supplementary file 14 — Supplementary Table 7 [file 41419_2018_283_MOESM14_ESM.xlsx]

## Sheet: A-Dowregulated Targets in E14.5
List of all genes(86) Downregulated in Isl1 hypo mutant sympathetic neuron, associated to ISL1 ChIP-seq peak
Gene Name	Ensembl ID	Gene.Description	RPKM ctrl	RPKM hypo	log2(Fold Change hypo vs ctrl)	Peak.ID	Chr	Start	End	Annotation	Distance to Nearest TSS	Nearest PromoterID	Nearest Refseq	ISL1 Motif
4833420G17Rik	ENSMUSG00000062822	RIKEN cDNA 4833420G17 gene	19.4668	7.8437	-1.31141	MACS_peak_845	chr13	120245879	120246291	3' UTR (NM_145457, exon 11 of 11)	-5481	NM_001113550	XM_006517743	Yes
Arhgap28	ENSMUSG00000024043	Rho GTPase activating protein 28	63.211	48.4408	-0.383952	MACS_peak_1322	chr17	68358447	68358723	Intergenic	-5137	NM_172964	XM_006524340	Yes
Arhgef28	ENSMUSG00000021662	Rho guanine nucleotide exchange factor (GEF) 28	64.7396	45.9446	-0.494753	MACS_peak_814	chr13	98918993	98919331	intron (NM_012026, intron 1 of 35)	56958	NM_012026	XM_006517518	Yes
Atp1b1	ENSMUSG00000026576	ATPase, Na+/K+ transporting, beta 1 polypeptide	128.131	97.1746	-0.398966	MACS_peak_181	chr1	166367235	166367624	TTS (NM_138314)	21056	NM_009721	NM_009721	no
Atp1b1	ENSMUSG00000026576	ATPase, Na+/K+ transporting, beta 1 polypeptide	128.131	97.1746	-0.398966	MACS_peak_182	chr1	166368140	166368425	TTS (NM_138314)	20203	NM_009721	NM_009721	no
Atp1b1	ENSMUSG00000026576	ATPase, Na+/K+ transporting, beta 1 polypeptide	128.131	97.1746	-0.398966	MACS_peak_183	chr1	166444975	166445227	Intergenic	-56615	NM_009721	NM_009721	no
B3galt1	ENSMUSG00000034780	UDP-Gal:betaGlcNAc beta 1,3-galactosyltransferase, polypeptide 1	7.85055	5.11423	-0.618277	MACS_peak_1615	chr2	67799896	67800101	Intergenic	-142730	NM_020283	XM_006499591	no
Bdnf	ENSMUSG00000048482	brain derived neurotrophic factor	4.18022	3.0685	-0.446044	MACS_peak_1691	chr2	109576544	109576849	Intergenic	13619	NM_001285422	NM_001048139	no
Cacna2d3	ENSMUSG00000021991	calcium channel, voltage-dependent, alpha2/delta subunit 3	3.79111	2.5334	-0.581544	MACS_peak_877	chr14	30311679	30311940	intron (NM_009785, intron 3 of 37)	223240	NM_009785	XM_006518486	Yes
Capn1	ENSMUSG00000024942	calpain 1	27.7445	21.1968	-0.388356	MACS_peak_1482	chr19	6017941	6018184	non-coding (NR_045783, exon 5 of 5)	-2238	NM_001110504	NM_001110504	no
Ccdc64	ENSMUSG00000041609	coiled-coil domain containing 64	21.1046	16.4511	-0.359376	MACS_peak_2293	chr5	116171065	116171289	intron (NM_001080808, intron 2 of 8)	10391	NM_001080808	XM_006530487	no
Cdh8	ENSMUSG00000036510	cadherin 8	1.34867	0.81203	-0.731936	MACS_peak_2684	chr8	100229438	100229668	Intergenic	1710818	NM_001285913	XM_006530631	no
Cdh8	ENSMUSG00000036510	cadherin 8	1.34867	0.81203	-0.731936	MACS_peak_2689	chr8	103569679	103570022	Intergenic	-1629480	NM_001039154	XM_006530631	no
Cdh8	ENSMUSG00000036510	cadherin 8	1.34867	0.81203	-0.731936	MACS_peak_2685	chr8	101433800	101434023	Intergenic	506459	NM_001285913	XM_006530631	Yes
Cdh8	ENSMUSG00000036510	cadherin 8	1.34867	0.81203	-0.731936	MACS_peak_2687	chr8	102148951	102149133	Intergenic	-208671	NM_001039154	XM_006530631	no
Cdh8	ENSMUSG00000036510	cadherin 8	1.34867	0.81203	-0.731936	MACS_peak_2683	chr8	100199270	100199493	Intergenic	1740989	NM_001285913	XM_006530631	no
Cdh8	ENSMUSG00000036510	cadherin 8	1.34867	0.81203	-0.731936	MACS_peak_2686	chr8	101975255	101975468	Intergenic	-34991	NM_001039154	XM_006530631	no
Cdh8	ENSMUSG00000036510	cadherin 8	1.34867	0.81203	-0.731936	MACS_peak_2688	chr8	102867418	102867714	Intergenic	-927195	NM_001039154	XM_006530631	no
Cdk14	ENSMUSG00000028926	cyclin-dependent kinase 14	20.0949	14.7877	-0.44244	MACS_peak_2170	chr5	5400508	5400736	Intergenic	-20371	NM_011074	XM_006503544	no
Chgb	ENSMUSG00000027350	chromogranin B	314.187	169.189	-0.892982	MACS_peak_1722	chr2	132588333	132588548	Intergenic	-18573	NM_007694	XM_006498653	Yes
Chl1	ENSMUSG00000030077	cell adhesion molecule with homology to L1CAM	8.41847	6.44876	-0.384537	MACS_peak_2436	chr6	103599021	103599298	intron (NM_007697, intron 4 of 26)	138290	NM_007697	XM_006505467	no
Chl1	ENSMUSG00000030077	cell adhesion molecule with homology to L1CAM	8.41847	6.44876	-0.384537	MACS_peak_2435	chr6	103170182	103170420	Intergenic	-290569	NM_007697	XM_006505467	no
Chrm2	ENSMUSG00000045613	cholinergic receptor, muscarinic 2, cardiac	2.86216	1.74899	-0.710578	MACS_peak_2364	chr6	35949506	35949690	Intergenic	-388486	NM_203491	XM_006506136	no
Chrm2	ENSMUSG00000045613	cholinergic receptor, muscarinic 2, cardiac	2.86216	1.74899	-0.710578	MACS_peak_2366	chr6	36075297	36075516	Intergenic	-262677	NM_203491	XM_006506136	Yes
Chrm2	ENSMUSG00000045613	cholinergic receptor, muscarinic 2, cardiac	2.86216	1.74899	-0.710578	MACS_peak_2365	chr6	36074805	36075012	Intergenic	-263175	NM_203491	XM_006506136	Yes
Cntn3	ENSMUSG00000030075	contactin 3	1.64069	0.979908	-0.743582	MACS_peak_2434	chr6	102437442	102437677	Intergenic	-22899	NM_008779	XM_006505725	Yes
Cpeb2	ENSMUSG00000039782	cytoplasmic polyadenylation element binding protein 2	29.7803	21.6498	-0.460007	MACS_peak_2203	chr5	43480039	43480190	Intergenic	-144587	NM_175937	XM_006503927	Yes
Ctnna2	ENSMUSG00000063063	catenin (cadherin associated protein), alpha 2	56.0605	39.3507	-0.510597	MACS_peak_2406	chr6	78007162	78007375	Intergenic	-77608	NM_009819	XM_006505454	no
Ctnna2	ENSMUSG00000063063	catenin (cadherin associated protein), alpha 2	56.0605	39.3507	-0.510597	MACS_peak_2405	chr6	77983376	77983479	Intergenic	-53767	NM_009819	XM_006505454	no
Ctnna2	ENSMUSG00000063063	catenin (cadherin associated protein), alpha 2	56.0605	39.3507	-0.510597	MACS_peak_2404	chr6	77692931	77693294	intron (NM_009819, intron 3 of 18)	236548	NM_145732	XM_006505454	Yes
Cwc22	ENSMUSG00000027014	CWC22 spliceosome-associated protein homolog (S. cerevisiae)	31.658	23.0984	-0.454776	MACS_peak_1641	chr2	77824159	77824786	Intergenic	-40063	NM_030560	XM_006500433	no
Cwc22	ENSMUSG00000027014	CWC22 spliceosome-associated protein homolog (S. cerevisiae)	31.658	23.0984	-0.454776	MACS_peak_1638	chr2	77809548	77810283	Intergenic	-25506	NM_030560	XM_006500433	Yes
Cwc22	ENSMUSG00000027014	CWC22 spliceosome-associated protein homolog (S. cerevisiae)	31.658	23.0984	-0.454776	MACS_peak_1635	chr2	77745237	77748387	intron (NM_030560, intron 15 of 20)	37598	NM_172667	XM_006500433	Yes
Cwc22	ENSMUSG00000027014	CWC22 spliceosome-associated protein homolog (S. cerevisiae)	31.658	23.0984	-0.454776	MACS_peak_1643	chr2	77827814	77828679	Intergenic	-43837	NM_030560	XM_006500433	Yes
Cwc22	ENSMUSG00000027014	CWC22 spliceosome-associated protein homolog (S. cerevisiae)	31.658	23.0984	-0.454776	MACS_peak_1637	chr2	77764095	77765136	intron (NM_030560, intron 7 of 20)	19794	NM_172667	XM_006500433	Yes
Cwc22	ENSMUSG00000027014	CWC22 spliceosome-associated protein homolog (S. cerevisiae)	31.658	23.0984	-0.454776	MACS_peak_1636	chr2	77749671	77750428	intron (NM_030560, intron 14 of 20)	34360	NM_172667	XM_006500433	Yes
Cwc22	ENSMUSG00000027014	CWC22 spliceosome-associated protein homolog (S. cerevisiae)	31.658	23.0984	-0.454776	MACS_peak_1646	chr2	77835220	77835621	Intergenic	-51011	NM_030560	XM_006500433	Yes
Cwc22	ENSMUSG00000027014	CWC22 spliceosome-associated protein homolog (S. cerevisiae)	31.658	23.0984	-0.454776	MACS_peak_1639	chr2	77810294	77811507	Intergenic	-26491	NM_030560	XM_006500433	Yes
Cwc22	ENSMUSG00000027014	CWC22 spliceosome-associated protein homolog (S. cerevisiae)	31.658	23.0984	-0.454776	MACS_peak_1633	chr2	77743500	77744524	intron (NM_030560, intron 17 of 20)	40398	NM_172667	XM_006500433	Yes
Cwc22	ENSMUSG00000027014	CWC22 spliceosome-associated protein homolog (S. cerevisiae)	31.658	23.0984	-0.454776	MACS_peak_1634	chr2	77744594	77745118	intron (NM_030560, intron 17 of 20)	39554	NM_172667	XM_006500433	Yes
Cwc22	ENSMUSG00000027014	CWC22 spliceosome-associated protein homolog (S. cerevisiae)	31.658	23.0984	-0.454776	MACS_peak_1640	chr2	77822995	77824137	Intergenic	-39156	NM_030560	XM_006500433	Yes
Cwc22	ENSMUSG00000027014	CWC22 spliceosome-associated protein homolog (S. cerevisiae)	31.658	23.0984	-0.454776	MACS_peak_1645	chr2	77830698	77831395	Intergenic	-46637	NM_030560	XM_006500433	Yes
Cwc22	ENSMUSG00000027014	CWC22 spliceosome-associated protein homolog (S. cerevisiae)	31.658	23.0984	-0.454776	MACS_peak_1642	chr2	77826904	77827742	Intergenic	-42913	NM_030560	XM_006500433	Yes
Cwc22	ENSMUSG00000027014	CWC22 spliceosome-associated protein homolog (S. cerevisiae)	31.658	23.0984	-0.454776	MACS_peak_1644	chr2	77829157	77830307	Intergenic	-45322	NM_030560	XM_006500433	Yes
Dkk1	ENSMUSG00000024868	dickkopf homolog 1 (Xenopus laevis)	2.41006	0.983401	-1.29322	MACS_peak_1501	chr19	30746862	30747085	intron (NM_011160, intron 9 of 17)	-122988	NM_010051	NM_010051	no
Dpysl3	ENSMUSG00000024501	dihydropyrimidinase-like 3	714.296	499.474	-0.516111	MACS_peak_1403	chr18	43636711	43636876	Intergenic	-83809	NM_009468	XM_006525780	Yes
Dpysl3	ENSMUSG00000024501	dihydropyrimidinase-like 3	714.296	499.474	-0.516111	MACS_peak_1402	chr18	43542151	43542370	intron (NM_009468, intron 1 of 13)	-9335	NM_001136086	XM_006525780	Yes
Dpysl3	ENSMUSG00000024501	dihydropyrimidinase-like 3	714.296	499.474	-0.516111	MACS_peak_1404	chr18	43680753	43681088	Intergenic	-127936	NM_009468	XM_006525780	Yes
Egln3	ENSMUSG00000035105	EGL nine homolog 3 (C. elegans)	123.345	72.5319	-0.766013	MACS_peak_611	chr12	55266485	55267086	Intergenic	38075	NM_028133	NM_028133	no
Epha5	ENSMUSG00000029245	Eph receptor A5	13.2752	9.5581	-0.473939	MACS_peak_2255	chr5	84961108	84961313	Intergenic	-114804	NM_007937	XM_006534769	no
Epha5	ENSMUSG00000029245	Eph receptor A5	13.2752	9.5581	-0.473939	MACS_peak_2256	chr5	85280581	85280748	Intergenic	-434258	NM_007937	XM_006534769	no
Etv5	ENSMUSG00000013089	ets variant gene 5	7.17068	4.6312	-0.630726	MACS_peak_1156	chr16	22387051	22387547	intron (NM_023794, intron 11 of 12)	52344	NM_023794	XM_006521656	Yes
Fah	ENSMUSG00000030630	fumarylacetoacetate hydrolase	14.5368	10.9664	-0.40662	MACS_peak_2517	chr7	91763467	91763662	TTS (NM_022985)	-9113	NM_010176	NM_010176	Yes
Fam155a	ENSMUSG00000079157	family with sequence similarity 155, member A	21.029	14.8649	-0.500472	MACS_peak_2585	chr8	9687785	9688003	intron (NM_173446, intron 1 of 2)	83129	NM_173446	XM_006508808	no
Fam160a1	ENSMUSG00000051000	family with sequence similarity 160, member A1	1.01775	0.624786	-0.703954	MACS_peak_1887	chr3	85525670	85525930	intron (NM_172682, intron 4 of 11)	24331	NM_172682	XM_006501333	Yes
Fam43a	ENSMUSG00000046546	family with sequence similarity 43, member A	38.0192	25.4835	-0.577163	MACS_peak_1168	chr16	30716774	30717161	Intergenic	117159	NM_177632	NM_177632	Yes
Fat4	ENSMUSG00000046743	FAT tumor suppressor homolog 4 (Drosophila)	9.28829	7.18524	-0.370377	MACS_peak_1818	chr3	39485751	39485963	Intergenic	699995	NM_183221	XM_006535484	no
Fat4	ENSMUSG00000046743	FAT tumor suppressor homolog 4 (Drosophila)	9.28829	7.18524	-0.370377	MACS_peak_1816	chr3	38874403	38874620	intron (NM_183221, intron 7 of 16)	88650	NM_183221	XM_006535484	Yes
Fat4	ENSMUSG00000046743	FAT tumor suppressor homolog 4 (Drosophila)	9.28829	7.18524	-0.370377	MACS_peak_1817	chr3	39012008	39012204	Intergenic	226244	NM_183221	XM_006535484	no
Faxc	ENSMUSG00000028246	failed axon connections homolog (Drosophila)	45.8404	37.1882	-0.301776	MACS_peak_2008	chr4	21878517	21878865	intron (NM_175234, intron 3 of 5)	20218	NM_175234	XM_006538340	no
Fgf14	ENSMUSG00000025551	fibroblast growth factor 14	1.86261	1.05004	-0.826873	MACS_peak_1001	chr14	124492303	124492480	intron (NM_010201, intron 3 of 4)	99376	NM_010201	XM_006518548	no
Fmn1	ENSMUSG00000044042	formin 1	3.37082	2.13249	-0.660566	MACS_peak_1700	chr2	113198182	113198562	intron (NM_001285458, intron 1 of 16)	30479	NM_010230	XM_006498750	Yes
Gap43	ENSMUSG00000047261	growth associated protein 43	1235.25	961.703	-0.361136	MACS_peak_1183	chr16	42602291	42602510	Intergenic	-261637	NM_008083	NM_008083	no
Hs3st4	ENSMUSG00000078591	heparan sulfate (glucosamine) 3-O-sulfotransferase 4	1.42524	0.703189	-1.01922	MACS_peak_2554	chr7	131390571	131390802	intron (NM_001252072, intron 1 of 1)	263992	NM_001252072	XM_006508104	Yes
Hs3st4	ENSMUSG00000078591	heparan sulfate (glucosamine) 3-O-sulfotransferase 4	1.42524	0.703189	-1.01922	MACS_peak_2553	chr7	131260975	131261188	intron (NM_001252072, intron 1 of 1)	134387	NM_001252072	XM_006508104	Yes
Hs3st5	ENSMUSG00000044499	heparan sulfate (glucosamine) 3-O-sulfotransferase 5	5.74077	2.43904	-1.23493	MACS_peak_253	chr10	36265362	36265586	intron (NM_001081208, intron 1 of 3)	38861	NM_001253356	XM_006512761	no
Kcnd2	ENSMUSG00000060882	potassium voltage-gated channel, Shal-related family, member 2	10.3633	5.37457	-0.947263	MACS_peak_2342	chr6	21154092	21154294	Intergenic	-11916	NM_019697	NM_019697	Yes
Kcnd2	ENSMUSG00000060882	potassium voltage-gated channel, Shal-related family, member 2	10.3633	5.37457	-0.947263	MACS_peak_2343	chr6	21174357	21174545	intron (NM_019697, intron 1 of 5)	8342	NM_019697	NM_019697	no
Kcnd2	ENSMUSG00000060882	potassium voltage-gated channel, Shal-related family, member 2	10.3633	5.37457	-0.947263	MACS_peak_2344	chr6	21245962	21246209	intron (NM_019697, intron 1 of 5)	79977	NM_019697	NM_019697	Yes
Kcnmb2	ENSMUSG00000037610	potassium large conductance calcium-activated channel, subfamily M, beta member 2	18.0279	5.96318	-1.59608	MACS_peak_1811	chr3	31851793	31852048	intron (NM_028231, intron 2 of 5)	50296	NM_028231	XM_006535548	Yes
Kcnmb2	ENSMUSG00000037610	potassium large conductance calcium-activated channel, subfamily M, beta member 2	18.0279	5.96318	-1.59608	MACS_peak_1810	chr3	31752940	31753152	Intergenic	-48579	NM_028231	XM_006535548	Yes
Lifr	ENSMUSG00000054263	leukemia inhibitory factor receptor	26.8434	19.1793	-0.485012	MACS_peak_1009	chr15	7074116	7074540	Intergenic	-5244	NM_001113386	XM_006519967	Yes
Lifr	ENSMUSG00000054263	leukemia inhibitory factor receptor	26.8434	19.1793	-0.485012	MACS_peak_1007	chr15	6998970	6999260	Intergenic	-80457	NM_001113386	XM_006519967	no
Lifr	ENSMUSG00000054263	leukemia inhibitory factor receptor	26.8434	19.1793	-0.485012	MACS_peak_1008	chr15	7073898	7074106	Intergenic	-5570	NM_001113386	XM_006519967	no
Lmo1	ENSMUSG00000036111	LIM domain only 1	65.6327	30.9014	-1.08674	MACS_peak_2539	chr7	116289070	116289656	intron (NM_057173, intron 1 of 3)	24459	NM_057173	XM_006507195	Yes
Lyst	ENSMUSG00000019726	lysosomal trafficking regulator	13.2839	9.01752	-0.558871	MACS_peak_702	chr13	13644394	13644694	Intergenic	-38132	NM_010748	XM_006516561	Yes
Mctp1	ENSMUSG00000021596	multiple C2 domains, transmembrane 1	3.72432	1.21908	-1.61119	MACS_peak_779	chr13	76469326	76469821	Intergenic	-52835	NM_030174	XM_006517462	Yes
Mgat4c	ENSMUSG00000019888	mannosyl (alpha-1,3-)-glycoprotein beta-1,4-N-acetylglucosaminyltransferase, isozyme C (putative)	3.57664	2.47807	-0.529388	MACS_peak_343	chr10	100714667	100714853	Intergenic	-429361	NM_001205098	XM_006514002	no
Mgat4c	ENSMUSG00000019888	mannosyl (alpha-1,3-)-glycoprotein beta-1,4-N-acetylglucosaminyltransferase, isozyme C (putative)	3.57664	2.47807	-0.529388	MACS_peak_344	chr10	101511822	101512084	intron (NM_001205098, intron 3 of 7)	-109539	NM_001162368	XM_006514002	Yes
Nalcn	ENSMUSG00000000197	sodium leak channel, non-selective	13.5177	10.901	-0.310385	MACS_peak_999	chr14	124022136	124022349	intron (NM_177393, intron 1 of 43)	4123	NM_177393	XM_006519150	no
Ncald	ENSMUSG00000051359	neurocalcin delta	210.999	119.543	-0.8197	MACS_peak_1051	chr15	37515551	37515882	intron (NM_134094, intron 2 of 6)	-126580	NM_001170868	XM_006520107	Yes
Ncam1	ENSMUSG00000039542	neural cell adhesion molecule 1	198.734	147	-0.435024	MACS_peak_2784	chr9	49607030	49607385	promoter-TSS (NM_001113204)	-34	NM_010875	XM_006510055	no
Ncam1	ENSMUSG00000039542	neural cell adhesion molecule 1	198.734	147	-0.435024	MACS_peak_2785	chr9	49870959	49871168	Intergenic	-263890	NM_010875	XM_006510055	Yes
Nedd4l	ENSMUSG00000024589	neural precursor cell expressed, developmentally down-regulated gene 4-like	13.7076	10.7284	-0.353538	MACS_peak_1447	chr18	65024574	65024794	Intergenic	-22726	NM_001114386	XM_006526368	no
Nhs	ENSMUSG00000059493	Nance-Horan syndrome (human)	7.14717	5.54803	-0.365395	MACS_peak_2959	chrX	158501413	158501632	intron (NM_001081052, intron 1 of 7)	96199	NM_001081052	XM_006528764	no
Npy2r	ENSMUSG00000028004	neuropeptide Y receptor Y2	2.01927	0.865663	-1.22195	MACS_peak_1884	chr3	82485455	82485638	Intergenic	-133540	NM_001205099	XM_006501115	no
Nrcam	ENSMUSG00000020598	neuron-glia-CAM-related cell adhesion molecule	24.7522	19.505	-0.34371	MACS_peak_590	chr12	45554654	45554854	intron (NM_176930, intron 2 of 30)	124882	NM_001146031	XM_006515944	no
Nxph1	ENSMUSG00000046178	neurexophilin 1	8.4482	1.44061	-2.55196	MACS_peak_2330	chr6	9074026	9074247	intron (NM_008751, intron 1 of 1)	174118	NM_008751	XM_006505010	no
Nxph1	ENSMUSG00000046178	neurexophilin 1	8.4482	1.44061	-2.55196	MACS_peak_2329	chr6	9012502	9012725	intron (NM_008751, intron 1 of 1)	112595	NM_008751	XM_006505010	no
Nyap2	ENSMUSG00000054976	neuronal tyrosine-phophorylated phosphoinositide 3-kinase adaptor 2	7.55033	4.4975	-0.747415	MACS_peak_102	chr1	81088706	81089023	intron (NM_172849, intron 2 of 4)	14973	NM_172849	XM_006496485	Yes
Nyap2	ENSMUSG00000054976	neuronal tyrosine-phophorylated phosphoinositide 3-kinase adaptor 2	7.55033	4.4975	-0.747415	MACS_peak_103	chr1	81316775	81316987	Intergenic	242989	NM_172849	XM_006496485	Yes
Pacrg	ENSMUSG00000037196	PARK2 co-regulated	5.27587	2.59016	-1.02637	MACS_peak_1266	chr17	10976807	10977221	intron (NM_027032, intron 1 of 4)	56043	NM_027032	XM_006523353	Yes
Pag1	ENSMUSG00000027508	phosphoprotein associated with glycosphingolipid microdomains 1	23.8953	16.4044	-0.542647	MACS_peak_1790	chr3	9808993	9809331	intron (NM_001195031, intron 1 of 8)	24517	NM_053182	XM_006530107	Yes
Parp8	ENSMUSG00000021725	poly (ADP-ribose) polymerase family, member 8	26.9029	19.1744	-0.488579	MACS_peak_841	chr13	117491841	117492053	Intergenic	322376	NM_001081009	XM_006517718	Yes
Parva	ENSMUSG00000030770	parvin, alpha	230.99	136.666	-0.757175	MACS_peak_2542	chr7	119661136	119661405	intron (NM_020606, intron 1 of 12)	90051	NM_020606	XM_006508050	Yes
Pcdh15	ENSMUSG00000052613	protocadherin 15	1.0337	0.3364	-1.61957	MACS_peak_307	chr10	73362052	73362277	intron (NM_001142738, intron 1 of 30)	77550	NM_001142735	XM_006513143	Yes
Pcdh15	ENSMUSG00000052613	protocadherin 15	1.0337	0.3364	-1.61957	MACS_peak_306	chr10	73307767	73308077	intron (NM_001142738, intron 1 of 30)	23307	NM_001142735	XM_006513143	Yes
Phox2a	ENSMUSG00000007946	paired-like homeobox 2a	552.654	360.145	-0.617801	MACS_peak_2533	chr7	108921253	108921688	intron (NM_009191, intron 7 of 15)	-45356	NM_008887	NM_008887	no
Ppfia2	ENSMUSG00000053825	protein tyrosine phosphatase, receptor type, f polypeptide (PTPRF), interacting protein (liprin), alpha 2	13.9425	10.3697	-0.427113	MACS_peak_354	chr10	106062135	106062352	intron (NM_001205341, intron 3 of 31)	154878	NM_001205341	XM_006513770	no
Ppm1e	ENSMUSG00000046442	protein phosphatase 1E (PP2C domain containing)	10.3682	7.95878	-0.381547	MACS_peak_510	chr11	87170639	87170857	intron (NM_177167, intron 1 of 6)	1748	NM_177167	NM_177167	no
Rapgef5	ENSMUSG00000041992	Rap guanine nucleotide exchange factor (GEF) 5	25.8091	16.7639	-0.622523	MACS_peak_681	chr12	118740088	118740304	Intergenic	-14756	NM_175930	XM_006515781	Yes
Rbms3	ENSMUSG00000039607	RNA binding motif, single stranded interacting protein	42.3623	27.7171	-0.612006	MACS_peak_2872	chr9	116814807	116815076	intron (NM_001172122, intron 4 of 13)	346659	NM_001172123	XM_006512004	no
Rgmb	ENSMUSG00000048027	repulsive guidance molecule family member B	79.4885	47.0537	-0.756436	MACS_peak_1270	chr17	16252849	16253066	Intergenic	-289408	NM_178615	XM_006524863	Yes
Rgmb	ENSMUSG00000048027	repulsive guidance molecule family member B	79.4885	47.0537	-0.756436	MACS_peak_1271	chr17	16465131	16465334	Intergenic	-501683	NM_178615	XM_006524863	no
Rgs4	ENSMUSG00000038530	regulator of G-protein signaling 4	306.406	187.928	-0.705269	MACS_peak_187	chr1	171636518	171636688	Intergenic	41170	NM_009062	XM_006496714	no
Rph3a	ENSMUSG00000029608	rabphilin 3A	11.099	6.57967	-0.754342	MACS_peak_2295	chr5	121526743	121526991	Intergenic	-67340	NM_011286	XM_006530223	Yes
Ryr2	ENSMUSG00000021313	ryanodine receptor 2, cardiac	21.3419	13.0462	-0.710051	MACS_peak_699	chr13	12018989	12019383	intron (NM_023868, intron 2 of 104)	180026	NM_023868	XM_006516610	Yes
Ryr3	ENSMUSG00000057378	ryanodine receptor 3	4.23152	3.0123	-0.490312	MACS_peak_1699	chr2	112721951	112722143	intron (NM_177652, intron 19 of 103)	148441	NM_177652	NM_177652	no
Samd12	ENSMUSG00000058656	sterile alpha motif domain containing 12	3.97198	2.28206	-0.799521	MACS_peak_1071	chr15	53764506	53764719	Intergenic	-30622	NM_177225	XM_006521080	Yes
Sh2d5	ENSMUSG00000045349	SH2 domain containing 5	4.75423	3.457	-0.459691	MACS_peak_2142	chr4	137798862	137799134	3' UTR (NM_001285479, exon 13 of 13)	-7328	NM_001099631	NM_001099631	no
Shisa9	ENSMUSG00000022494	shisa homolog 9 (Xenopus laevis)	2.69785	1.74214	-0.630952	MACS_peak_1153	chr16	12161569	12161802	intron (NM_001174086, intron 2 of 3)	177480	NM_001174086	XM_006522606	Yes
Slc26a4	ENSMUSG00000020651	solute carrier family 26, member 4	5.71728	3.77902	-0.597318	MACS_peak_569	chr12	32218295	32218791	intron (NM_011867, intron 13 of 20)	26291	NM_011867	XM_006515091	Yes
Slc2a3	ENSMUSG00000003153	solute carrier family 2 (facilitated glucose transporter), member 3	137.924	90.1583	-0.61334	MACS_peak_2454	chr6	122729612	122729792	Intergenic	-36939	NM_011401	XM_006505822	no
Snx18	ENSMUSG00000042364	sorting nexin 18	26.6031	20.9253	-0.346348	MACS_peak_833	chr13	114429655	114429872	Intergenic	-20992	NM_130796	NM_130796	no
St8sia4	ENSMUSG00000040710	ST8 alpha-N-acetyl-neuraminide alpha-2,8-sialyltransferase 4	10.7047	7.45261	-0.522432	MACS_peak_114	chr1	97525691	97525910	intron (NM_001159745, intron 3 of 3)	38370	NM_009183	XM_006529275	Yes
Stac	ENSMUSG00000032502	src homology three (SH3) and cysteine rich domain	25.2459	16.8252	-0.585426	MACS_peak_2866	chr9	111658751	111658941	Intergenic	-66126	NM_016853	XM_006512016	no
Stac	ENSMUSG00000032502	src homology three (SH3) and cysteine rich domain	25.2459	16.8252	-0.585426	MACS_peak_2867	chr9	111741102	111741335	Intergenic	-148499	NM_016853	XM_006512016	Yes
Stac	ENSMUSG00000032502	src homology three (SH3) and cysteine rich domain	25.2459	16.8252	-0.585426	MACS_peak_2865	chr9	111481371	111481701	intron (NM_016853, intron 8 of 10)	111184	NM_016853	XM_006512016	no
Sv2c	ENSMUSG00000051111	synaptic vesicle glycoprotein 2c	83.3983	58.4304	-0.513299	MACS_peak_811	chr13	96855729	96855948	intron (NM_029210, intron 2 of 12)	46693	NM_029210	NM_029210	Yes
Sv2c	ENSMUSG00000051111	synaptic vesicle glycoprotein 2c	83.3983	58.4304	-0.513299	MACS_peak_812	chr13	96987699	96987871	Intergenic	-85253	NM_029210	NM_029210	no
Synpo2	ENSMUSG00000050315	synaptopodin 2	6.84916	5.37168	-0.350553	MACS_peak_1933	chr3	122879435	122879888	intron (NM_080451, intron 1 of 4)	59405	NM_080451	XM_006500923	no
Syt1	ENSMUSG00000035864	synaptotagmin I	70.9992	40.7997	-0.799245	MACS_peak_366	chr10	108623605	108623848	Intergenic	-175696	NM_001252341	XM_006513446	no
Syt1	ENSMUSG00000035864	synaptotagmin I	70.9992	40.7997	-0.799245	MACS_peak_365	chr10	108309473	108309801	intron (NM_009306, intron 2 of 10)	138394	NM_009306	XM_006513446	Yes
Syt1	ENSMUSG00000035864	synaptotagmin I	70.9992	40.7997	-0.799245	MACS_peak_368	chr10	108925118	108925337	Intergenic	-477197	NM_001252341	XM_006513446	no
Syt1	ENSMUSG00000035864	synaptotagmin I	70.9992	40.7997	-0.799245	MACS_peak_367	chr10	108688086	108688345	Intergenic	-240185	NM_001252341	XM_006513446	no
Tbx20	ENSMUSG00000031965	T-box 20	24.5848	7.20346	-1.77101	MACS_peak_2760	chr9	24553007	24553156	intron (NM_020496, intron 6 of 6)	25665	NM_020496	NM_001205085	no
Tiam2	ENSMUSG00000023800	T cell lymphoma invasion and metastasis 2	5.77394	3.08255	-0.905432	MACS_peak_1261	chr17	3379786	3379985	intron (NM_001122998, intron 1 of 26)	-17321	NM_011878	XM_006523225	no
Tle4	ENSMUSG00000024642	transducin-like enhancer of split 4, homolog of Drosophila E(spl)	48.191	35.7662	-0.430166	MACS_peak_1488	chr19	15015150	15015374	Intergenic	-342789	NM_011600	XM_006526910	no
Tox2	ENSMUSG00000074607	TOX high mobility group box family member 2	37.7499	16.6776	-1.17856	MACS_peak_1767	chr2	163110709	163111063	intron (NM_001098799, intron 3 of 8)	59696	NM_001098799	XM_006499608	Yes
Tox2	ENSMUSG00000074607	TOX high mobility group box family member 2	37.7499	16.6776	-1.17856	MACS_peak_1766	chr2	163045228	163045490	Intergenic	-5831	NM_001098799	XM_006499608	Yes
Tshz3	ENSMUSG00000021217	teashirt zinc finger family member 3	11.4698	9.12003	-0.330725	MACS_peak_2480	chr7	37599211	37599428	Intergenic	116183	NM_172298	XM_006539961	no
Tusc1	ENSMUSG00000054000	tumor suppressor candidate 1	14.8682	10.1994	-0.543738	MACS_peak_2094	chr4	92409044	92409322	Intergenic	593019	NM_026954	NM_026954	Yes
Tusc1	ENSMUSG00000054000	tumor suppressor candidate 1	14.8682	10.1994	-0.543738	MACS_peak_2095	chr4	92793005	92793352	Intergenic	209023	NM_026954	NM_026954	Yes
Unc5d	ENSMUSG00000063626	unc-5 homolog D (C. elegans)	1.43952	0.744309	-0.951614	MACS_peak_2598	chr8	30008791	30009006	intron (NM_153135, intron 1 of 17)	321209	NM_153135	XM_006509049	no
Unc5d	ENSMUSG00000063626	unc-5 homolog D (C. elegans)	1.43952	0.744309	-0.951614	MACS_peak_2599	chr8	30464418	30464574	Intergenic	-134388	NM_153135	XM_006509049	no
Vim	ENSMUSG00000026728	vimentin	1164.49	861.655	-0.434521	MACS_peak_1552	chr2	13504052	13504258	3' UTR (NM_011701, exon 9 of 9)	8217	NM_011701	NM_011701	no
Vwc2l	ENSMUSG00000045648	von Willebrand factor C domain-containing protein 2-like	2.83927	1.51907	-0.902327	MACS_peak_88	chr1	70927327	70927512	intron (NM_177164, intron 3 of 3)	155131	NM_177164	XM_006496063	no
Wbscr17	ENSMUSG00000034040	Williams-Beuren syndrome chromosome region 17 homolog (human)	7.65449	5.45689	-0.488227	MACS_peak_2301	chr5	131636614	131636793	intron (NM_145218, intron 1 of 10)	146688	NM_145218	XM_006504402	Yes
Wbscr17	ENSMUSG00000034040	Williams-Beuren syndrome chromosome region 17 homolog (human)	7.65449	5.45689	-0.488227	MACS_peak_2302	chr5	131755849	131756107	intron (NM_145218, intron 1 of 10)	27414	NM_145218	XM_006504402	Yes

## Sheet: B-Upregulated Targets in E14.5
List of all genes(100) Upregulated in Isl1 hypo mutant sympathetic neuron, associated to ISL1 ChIP-seq peak
Gene Name	Ensembl ID	Gene.Description	RPKM ctrl	RPKM hypo	Fold Change (log2. hypo vs ctrl)	Peak.ID	Chr	Start	End	Annotation	Distance to Nearest TSS	Nearest PromoterID	Nearest Refseq	ISL1 Motif
1190002N15Rik	ENSMUSG00000045414	RIKEN cDNA 1190002N15 gene	7.41558	10.3832	0.485615	MACS_peak_2852	chr9	94418246	94418396	TTS (NM_001033145)	20179	NM_001033145	NM_001033145	Yes
1190002N15Rik	ENSMUSG00000045414	RIKEN cDNA 1190002N15 gene	7.41558	10.3832	0.485615	MACS_peak_2851	chr9	94082577	94082813	Intergenic	355805	NM_001033145	NM_001033145	no
Adarb2	ENSMUSG00000052551	adenosine deaminase, RNA-specific, B2	1.02745	1.78523	0.797048	MACS_peak_691	chr13	7675526	7675747	Intergenic	-526518	NM_052977	XM_006516511	no
Adarb2	ENSMUSG00000052551	adenosine deaminase, RNA-specific, B2	1.02745	1.78523	0.797048	MACS_peak_692	chr13	7924015	7924231	Intergenic	-278032	NM_052977	XM_006516511	no
Adarb2	ENSMUSG00000052551	adenosine deaminase, RNA-specific, B2	1.02745	1.78523	0.797048	MACS_peak_690	chr13	7639639	7639839	Intergenic	-562416	NM_052977	XM_006516511	Yes
Adarb2	ENSMUSG00000052551	adenosine deaminase, RNA-specific, B2	1.02745	1.78523	0.797048	MACS_peak_693	chr13	8016114	8016332	Intergenic	-185932	NM_052977	XM_006516511	no
Agtr2	ENSMUSG00000068122	angiotensin II receptor, type 2	201.556	347.808	0.787109	MACS_peak_2886	chrX	21004089	21004247	Intergenic	-57582	NM_007429	XM_006527555	no
Apba1	ENSMUSG00000024897	amyloid beta (A4) precursor protein binding, family A, member 1	35.7703	44.285	0.308056	MACS_peak_1495	chr19	23860043	23860295	intron (NM_177034, intron 1 of 12)	26803	NM_177034	XM_006527139	no
Arhgap11a	ENSMUSG00000041219	Rho GTPase activating protein 11A	20.0498	26.7242	0.414555	MACS_peak_1701	chr2	113679236	113679438	intron (NM_181416, intron 8 of 11)	9481	NM_181416	NM_181416	no
Arhgap18	ENSMUSG00000039031	Rho GTPase activating protein 18	3.92202	5.40441	0.462538	MACS_peak_243	chr10	26860276	26860499	intron (NM_008481, intron 32 of 63)	368070	NM_176837	XM_006512885	Yes
Bnc2	ENSMUSG00000028487	basonuclin 2	3.53147	5.10815	0.532533	MACS_peak_2082	chr4	83976666	83976869	intron (NM_172870, intron 4 of 5)	344222	NM_172870	XM_006537929	no
Bnc2	ENSMUSG00000028487	basonuclin 2	3.53147	5.10815	0.532533	MACS_peak_2083	chr4	83997774	83997992	intron (NM_172870, intron 4 of 5)	323107	NM_172870	XM_006537929	no
C630043F03Rik	ENSMUSG00000084910	RIKEN cDNA C630043F03 gene	5.89917	10.4942	0.831006	MACS_peak_2067	chr4	72143220	72143441	Intergenic	281053	NR_027923	NR_027923	Yes
Calcrl	ENSMUSG00000059588	calcitonin receptor-like	2.55411	4.18934	0.713904	MACS_peak_1662	chr2	84176937	84177140	intron (NM_018782, intron 15 of 15)	88384	NM_018782	XM_006499918	no
Cbln2	ENSMUSG00000024647	cerebellin 2 precursor protein	46.7964	62.3078	0.413014	MACS_peak_1470	chr18	87528948	87529467	Intergenic	646768	NM_172633	XM_006526447	Yes
Ccdc34	ENSMUSG00000027160	coiled-coil domain containing 34	23.5789	30.1387	0.354122	MACS_peak_1692	chr2	109828709	109828969	intron (NM_172671, intron 2 of 17)	-29135	NM_026613	NM_026613	no
Cd109	ENSMUSG00000046186	CD109 antigen	1.84189	2.50029	0.440907	MACS_peak_2828	chr9	78625918	78626119	Intergenic	162666	NM_153098	NM_153098	no
Cd109	ENSMUSG00000046186	CD109 antigen	1.84189	2.50029	0.440907	MACS_peak_2829	chr9	78637404	78637589	Intergenic	174144	NM_153098	NM_153098	no
Cd109	ENSMUSG00000046186	CD109 antigen	1.84189	2.50029	0.440907	MACS_peak_2830	chr9	78711360	78711570	Intergenic	248112	NM_153098	NM_153098	no
Cdk5rap2	ENSMUSG00000039298	CDK5 regulatory subunit associated protein 2	10.9658	14.0155	0.354015	MACS_peak_2061	chr4	70089825	70090113	Intergenic	-18568	NM_145990	XM_006537744	no
Cdk5rap2	ENSMUSG00000039298	CDK5 regulatory subunit associated protein 2	10.9658	14.0155	0.354015	MACS_peak_2060	chr4	70039137	70039408	intron (NM_145990, intron 4 of 36)	32128	NM_145990	XM_006537744	Yes
Cdk5rap2	ENSMUSG00000039298	CDK5 regulatory subunit associated protein 2	10.9658	14.0155	0.354015	MACS_peak_2059	chr4	70018912	70019170	intron (NM_145990, intron 7 of 36)	52360	NM_145990	XM_006537744	no
Cdk5rap2	ENSMUSG00000039298	CDK5 regulatory subunit associated protein 2	10.9658	14.0155	0.354015	MACS_peak_2062	chr4	70123351	70123601	intron (NM_172694, intron 2 of 5)	-52075	NM_145990	XM_006537744	no
Celf2	ENSMUSG00000002107	CUGBP, Elav-like family member 2	9.65286	11.9781	0.311376	MACS_peak_1541	chr2	7007011	7007154	intron (NM_001110232, intron 2 of 15)	-4735	NM_001160292	XM_006497327	no
Celf2	ENSMUSG00000002107	CUGBP, Elav-like family member 2	9.65286	11.9781	0.311376	MACS_peak_1542	chr2	7889691	7889899	Intergenic	-571970	NM_001110231	XM_006497327	no
Cenpj	ENSMUSG00000064128	centromere protein J	4.9576	6.42886	0.37492	MACS_peak_903	chr14	57183775	57183928	exon (NM_001014996, exon 2 of 17)	6831	NM_001014996	XM_006518847	no
Cenpw	ENSMUSG00000075266	centromere protein W	5.4795	8.60815	0.651657	MACS_peak_244	chr10	30095161	30095377	Intergenic	-174923	NM_001109747	XM_006512814	Yes
Cited2	ENSMUSG00000039910	Cbp/p300-interacting transactivator, with Glu/Asp-rich carboxy-terminal domain, 2	37.827	53.4955	0.5	MACS_peak_233	chr10	17442071	17442321	promoter-TSS (NM_010828)	-838	NM_010828	XM_006512576	no
Cited2	ENSMUSG00000039910	Cbp/p300-interacting transactivator, with Glu/Asp-rich carboxy-terminal domain, 2	37.827	53.4955	0.5	MACS_peak_234	chr10	17445196	17445457	3' UTR (NM_010828, exon 2 of 2)	2293	NM_010828	XM_006512576	Yes
Cnr1	ENSMUSG00000044288	cannabinoid receptor 1 (brain)	56.6452	78.9496	0.478976	MACS_peak_2022	chr4	33860006	33860264	Intergenic	-151472	NM_007726	XM_006537591	no
Cntln	ENSMUSG00000038070	centlein, centrosomal protein	4.97448	6.61993	0.41227	MACS_peak_2085	chr4	84645333	84645567	intron (NM_175275, intron 10 of 25)	115237	NM_177385	XM_006538026	no
Cntln	ENSMUSG00000038070	centlein, centrosomal protein	4.97448	6.61993	0.41227	MACS_peak_2084	chr4	84477766	84477963	Intergenic	-52348	NM_175275	XM_006538026	no
Cntnap2	ENSMUSG00000039419	contactin associated protein-like 2	6.11093	9.35297	0.614033	MACS_peak_2370	chr6	45013537	45013726	intron (NM_001004357, intron 1 of 23)	3572	NM_001004357	XM_006506483	no
Cntnap2	ENSMUSG00000039419	contactin associated protein-like 2	6.11093	9.35297	0.614033	MACS_peak_2371	chr6	45593756	45593968	intron (NM_001004357, intron 1 of 23)	583802	NM_001004357	XM_006506483	Yes
Cntnap5a	ENSMUSG00000070695	contactin associated protein-like 5A	4.77332	7.37946	0.628523	MACS_peak_130	chr1	118046523	118046806	intron (NM_001077425, intron 7 of 23)	464951	NM_001077425	XM_006529773	Yes
Cntnap5a	ENSMUSG00000070695	contactin associated protein-like 5A	4.77332	7.37946	0.628523	MACS_peak_131	chr1	118635362	118635540	Intergenic	1053737	NM_001077425	XM_006529773	no
Cntnap5a	ENSMUSG00000070695	contactin associated protein-like 5A	4.77332	7.37946	0.628523	MACS_peak_129	chr1	116200351	116200505	Intergenic	-1381286	NM_001077425	XM_006529773	no
Col9a1	ENSMUSG00000026147	collagen, type IX, alpha 1	1.98168	3.17979	0.682212	MACS_peak_19	chr1	24197678	24197888	intron (NM_007740, intron 5 of 37)	13334	NM_007740	XM_006495648	no
Crabp1	ENSMUSG00000032291	cellular retinoic acid binding protein I	64.5954	102.667	0.668462	MACS_peak_2794	chr9	54642673	54642970	Intergenic	30267	NM_013496	NM_001284507	Yes
Csmd1	ENSMUSG00000060924	CUB and Sushi multiple domains 1	1.37177	2.03806	0.571152	MACS_peak_2590	chr8	17477884	17478090	intron (NM_053171, intron 1 of 69)	57398	NM_053171	XM_006508930	no
Csmd1	ENSMUSG00000060924	CUB and Sushi multiple domains 1	1.37177	2.03806	0.571152	MACS_peak_2588	chr8	16877195	16877570	intron (NM_053171, intron 3 of 69)	658002	NM_053171	XM_006508930	Yes
Csmd1	ENSMUSG00000060924	CUB and Sushi multiple domains 1	1.37177	2.03806	0.571152	MACS_peak_2589	chr8	17356888	17357323	intron (NM_053171, intron 1 of 69)	178279	NM_053171	XM_006508930	Yes
Dcc	ENSMUSG00000060534	deleted in colorectal carcinoma	6.71594	8.54336	0.347215	MACS_peak_1451	chr18	71972192	71972377	intron (NM_007831, intron 3 of 28)	538438	NM_007831	XM_006525588	no
Dcc	ENSMUSG00000060534	deleted in colorectal carcinoma	6.71594	8.54336	0.347215	MACS_peak_1452	chr18	72171349	72171554	intron (NM_007831, intron 1 of 28)	339271	NM_007831	XM_006525588	no
Dio3	ENSMUSG00000075707	deiodinase, iodothyronine type III	2.07505	3.15817	0.605945	MACS_peak_678	chr12	111554538	111554643	Intergenic	37151	NM_172119	NM_172119	no
Ect2	ENSMUSG00000027699	ect2 oncogene	14.2382	21.9459	0.624189	MACS_peak_1803	chr3	26827221	26827447	TTS (NM_027583)	225442	NM_007900	XM_006535385	Yes
Efna5	ENSMUSG00000048915	ephrin A5	21.0613	25.8307	0.294491	MACS_peak_1309	chr17	62521157	62521331	Intergenic	709422	NM_207654	XM_006523596	Yes
Efna5	ENSMUSG00000048915	ephrin A5	21.0613	25.8307	0.294491	MACS_peak_1305	chr17	61391698	61391900	Intergenic	1838867	NM_207654	XM_006523596	Yes
Efna5	ENSMUSG00000048915	ephrin A5	21.0613	25.8307	0.294491	MACS_peak_1310	chr17	63200433	63200744	intron (NM_010109, intron 1 of 3)	30077	NM_207654	XM_006523596	Yes
Efna5	ENSMUSG00000048915	ephrin A5	21.0613	25.8307	0.294491	MACS_peak_1306	chr17	61809196	61809453	Intergenic	1421341	NM_207654	XM_006523596	Yes
Efna5	ENSMUSG00000048915	ephrin A5	21.0613	25.8307	0.294491	MACS_peak_1304	chr17	61371633	61371937	Intergenic	1858881	NM_207654	XM_006523596	Yes
Efna5	ENSMUSG00000048915	ephrin A5	21.0613	25.8307	0.294491	MACS_peak_1307	chr17	62006117	62006327	Intergenic	1224444	NM_207654	XM_006523596	Yes
Efna5	ENSMUSG00000048915	ephrin A5	21.0613	25.8307	0.294491	MACS_peak_1303	chr17	61277806	61278029	Intergenic	1952748	NM_207654	XM_006523596	no
Efna5	ENSMUSG00000048915	ephrin A5	21.0613	25.8307	0.294491	MACS_peak_1301	chr17	61230406	61230610	Intergenic	2000158	NM_207654	XM_006523596	Yes
Efna5	ENSMUSG00000048915	ephrin A5	21.0613	25.8307	0.294491	MACS_peak_1302	chr17	61239814	61240052	Intergenic	1990733	NM_207654	XM_006523596	Yes
Efna5	ENSMUSG00000048915	ephrin A5	21.0613	25.8307	0.294491	MACS_peak_1308	chr17	62457731	62457946	Intergenic	772827	NM_207654	XM_006523596	no
Egfr	ENSMUSG00000020122	epidermal growth factor receptor	4.39826	6.15627	0.485126	MACS_peak_414	chr11	16566598	16566807	Intergenic	-85503	NM_207655	XM_006514491	no
Emcn	ENSMUSG00000054690	endomucin	8.30971	12.9289	0.637733	MACS_peak_1947	chr3	136977232	136977453	Intergenic	-26699	NM_001163522	XM_006501842	no
Emcn	ENSMUSG00000054690	endomucin	8.30971	12.9289	0.637733	MACS_peak_1946	chr3	136767546	136767864	Intergenic	-236337	NM_001163522	XM_006501842	Yes
Exo1	ENSMUSG00000039748	exonuclease 1	4.4225	6.98507	0.659412	MACS_peak_195	chr1	177949846	177950043	intron (NM_001195816, intron 5 of 9)	139036	NM_012012	XM_006496862	no
Flrt2	ENSMUSG00000047414	fibronectin leucine rich transmembrane protein 2	6.34387	7.94559	0.324792	MACS_peak_664	chr12	96609792	96609994	Intergenic	-320543	NM_201518	XM_006516055	no
Frzb	ENSMUSG00000027004	frizzled-related protein	2.32403	3.83093	0.721068	MACS_peak_1656	chr2	80340558	80340879	TTS (NM_016965)	-53166	NM_011356	NM_011356	no
Glcci1	ENSMUSG00000029638	glucocorticoid induced transcript 1	12.375	21.8476	0.820044	MACS_peak_2328	chr6	8549225	8549427	Intergenic	79268	NM_001286729	NM_001286728	Yes
Glcci1	ENSMUSG00000029638	glucocorticoid induced transcript 1	12.375	21.8476	0.820044	MACS_peak_2327	chr6	8547420	8547688	TTS (NM_133236)	77496	NM_001286729	NM_001286728	no
Gpc6	ENSMUSG00000058571	glypican 6	14.1419	18.2415	0.367241	MACS_peak_990	chr14	117299447	117299750	Intergenic	-24920	NM_001079844	XM_006518929	no
Gpc6	ENSMUSG00000058571	glypican 6	14.1419	18.2415	0.367241	MACS_peak_989	chr14	117150765	117151318	Intergenic	-173477	NM_001079844	XM_006518929	Yes
Gpc6	ENSMUSG00000058571	glypican 6	14.1419	18.2415	0.367241	MACS_peak_988	chr14	116788623	116788822	intron (NM_175500, intron 7 of 7)	-535796	NM_001079844	XM_006518929	Yes
Grb14	ENSMUSG00000026888	growth factor receptor bound protein 14	5.62429	9.32861	0.729991	MACS_peak_1611	chr2	64908095	64908307	Intergenic	-47378	NM_016719	XM_006499883	no
Gria1	ENSMUSG00000020524	glutamate receptor, ionotropic, AMPA1 (alpha 1)	3.72274	6.13223	0.720047	MACS_peak_477	chr11	56847875	56848094	intron (NM_001252403, intron 2 of 15)	21437	NM_001252403	XM_006532234	Yes
Gria1	ENSMUSG00000020524	glutamate receptor, ionotropic, AMPA1 (alpha 1)	3.72274	6.13223	0.720047	MACS_peak_478	chr11	56862477	56862707	intron (NM_001252403, intron 2 of 15)	36044	NM_001252403	XM_006532234	no
Grin3a	ENSMUSG00000039579	glutamate receptor ionotropic, NMDA3A	1.16232	1.60522	0.465757	MACS_peak_2041	chr4	50367379	50367577	Intergenic	-508837	NM_001276355	XM_006537913	Yes
Grin3a	ENSMUSG00000039579	glutamate receptor ionotropic, NMDA3A	1.16232	1.60522	0.465757	MACS_peak_2040	chr4	50226310	50226511	Intergenic	-367770	NM_001276355	XM_006537913	Yes
Hmgn2	ENSMUSG00000003038	high mobility group nucleosomal binding domain 2	7.06587	13.3171	0.914338	MACS_peak_2139	chr4	133488668	133488842	Intergenic	35151	NM_016957	NM_016957	no
Kif2c	ENSMUSG00000028678	kinesin family member 2C	15.0779	21.7268	0.527039	MACS_peak_2126	chr4	116862839	116863074	Intergenic	-7728	NM_134471	XM_006503433	Yes
Kit	ENSMUSG00000005672	kit oncogene	7.3677	10.8326	0.556099	MACS_peak_2242	chr5	75788588	75788777	Intergenic	-182329	NM_001122733	NM_001122733	no
Ksr2	ENSMUSG00000061578	kinase suppressor of ras 2	4.25497	5.79443	0.445518	MACS_peak_2294	chr5	117899866	117900102	intron (NM_001114545, intron 1 of 19)	35973	NM_001114545	XM_006530392	Yes
Ldb2	ENSMUSG00000039706	LIM domain binding 2	6.50269	9.55292	0.554904	MACS_peak_2206	chr5	44947636	44947843	intron (NM_001077398, intron 2 of 8)	243245	NM_010698	XM_006503752	no
Ldoc1	ENSMUSG00000057615	leucine zipper, down-regulated in cancer 1	6.07729	8.73523	0.523419	MACS_peak_2909	chrX	59089622	59089960	Intergenic	127000	NM_001018087	NM_001018087	no
Lix1	ENSMUSG00000047786	limb expression 1 homolog (chicken)	10.3277	18.595	0.848401	MACS_peak_1274	chr17	17539601	17539880	promoter-TSS (NM_025681)	91	NM_025681	XM_006524797	no
Lpp	ENSMUSG00000033306	LIM domain containing preferred translocation partner in lipoma	3.0844	3.9066	0.340922	MACS_peak_1159	chr16	24818527	24818734	intron (NM_001145952, intron 7 of 11)	96690	NM_001145954	XM_006521957	no
Lrrc4c	ENSMUSG00000050587	leucine rich repeat containing 4C	2.89904	6.71647	1.21213	MACS_peak_1676	chr2	98506376	98507510	Intergenic	1199112	NM_178725	XM_006499478	no
Lrrc4c	ENSMUSG00000050587	leucine rich repeat containing 4C	2.89904	6.71647	1.21213	MACS_peak_1673	chr2	98502370	98503171	Intergenic	1194940	NM_178725	XM_006499478	no
Lrrc4c	ENSMUSG00000050587	leucine rich repeat containing 4C	2.89904	6.71647	1.21213	MACS_peak_1675	chr2	98505032	98505417	Intergenic	1197394	NM_178725	XM_006499478	Yes
Lrrc4c	ENSMUSG00000050587	leucine rich repeat containing 4C	2.89904	6.71647	1.21213	MACS_peak_1672	chr2	98490064	98490279	Intergenic	1182341	NM_178725	XM_006499478	Yes
Lrrc4c	ENSMUSG00000050587	leucine rich repeat containing 4C	2.89904	6.71647	1.21213	MACS_peak_1669	chr2	96996120	96996440	Intergenic	-311551	NM_178725	XM_006499478	no
Lrrc4c	ENSMUSG00000050587	leucine rich repeat containing 4C	2.89904	6.71647	1.21213	MACS_peak_1671	chr2	97984981	97985186	Intergenic	677253	NM_178725	XM_006499478	Yes
Lrrc4c	ENSMUSG00000050587	leucine rich repeat containing 4C	2.89904	6.71647	1.21213	MACS_peak_1678	chr2	99361820	99362038	Intergenic	2054098	NM_178725	XM_006499478	no
Lrrc4c	ENSMUSG00000050587	leucine rich repeat containing 4C	2.89904	6.71647	1.21213	MACS_peak_1670	chr2	97673443	97673690	Intergenic	365736	NM_178725	XM_006499478	Yes
Lrrc4c	ENSMUSG00000050587	leucine rich repeat containing 4C	2.89904	6.71647	1.21213	MACS_peak_1674	chr2	98503753	98504264	Intergenic	1196178	NM_178725	XM_006499478	no
Lrrc4c	ENSMUSG00000050587	leucine rich repeat containing 4C	2.89904	6.71647	1.21213	MACS_peak_1677	chr2	98534718	98534939	Intergenic	1226998	NM_178725	XM_006499478	Yes
Ltbp1	ENSMUSG00000001870	latent transforming growth factor beta binding protein 1	10.9753	14.2277	0.374436	MACS_peak_1335	chr17	75333330	75333554	Intergenic	-71427	NM_019919	XM_006524348	no
Man1a	ENSMUSG00000003746	mannosidase 1, alpha	7.91025	10.6311	0.426489	MACS_peak_284	chr10	53633249	53633464	intron (NM_008548, intron 11 of 12)	162245	NM_008548	XM_006512568	no
Mc4r	ENSMUSG00000047259	melanocortin 4 receptor	3.02858	4.67514	0.626369	MACS_peak_1448	chr18	67062598	67062796	Intergenic	-42556	NM_016977	NM_016977	no
Mms22l	ENSMUSG00000045751	MMS22-like, DNA repair protein	5.84918	8.51828	0.542328	MACS_peak_2009	chr4	23613602	23613794	Intergenic	-809911	NM_199467	XM_006537730	no
Mms22l	ENSMUSG00000045751	MMS22-like, DNA repair protein	5.84918	8.51828	0.542328	MACS_peak_2011	chr4	24276457	24276673	Intergenic	-147044	NM_199467	XM_006537730	no
Mms22l	ENSMUSG00000045751	MMS22-like, DNA repair protein	5.84918	8.51828	0.542328	MACS_peak_2010	chr4	24101952	24102160	Intergenic	-321553	NM_199467	XM_006537730	no
Nedd9	ENSMUSG00000021365	neural precursor cell expressed, developmentally down-regulated gene 9	2.45559	3.42287	0.479135	MACS_peak_746	chr13	41422093	41422316	intron (NM_017464, intron 2 of 6)	32165	NM_017464	XM_006516874	no
Negr1	ENSMUSG00000040037	neuronal growth regulator 1	5.14588	8.53522	0.730011	MACS_peak_1977	chr3	156495677	156495879	intron (NM_001039094, intron 1 of 6)	271020	NM_001039094	XM_006501576	no
Negr1	ENSMUSG00000040037	neuronal growth regulator 1	5.14588	8.53522	0.730011	MACS_peak_1976	chr3	156295343	156295566	intron (NM_001039094, intron 1 of 6)	70697	NM_001039094	XM_006501576	no
Nova1	ENSMUSG00000021047	neuro-oncological ventral antigen 1	5.38445	6.85272	0.347877	MACS_peak_595	chr12	47456698	47456936	Intergenic	462945	NM_021361	XM_006516150	no
Nova1	ENSMUSG00000021047	neuro-oncological ventral antigen 1	5.38445	6.85272	0.347877	MACS_peak_597	chr12	48891096	48891389	Intergenic	-971481	NM_021361	XM_006516150	Yes
Nova1	ENSMUSG00000021047	neuro-oncological ventral antigen 1	5.38445	6.85272	0.347877	MACS_peak_596	chr12	48190236	48190530	Intergenic	-270621	NM_021361	XM_006516150	Yes
Nova1	ENSMUSG00000021047	neuro-oncological ventral antigen 1	5.38445	6.85272	0.347877	MACS_peak_594	chr12	47157166	47157371	Intergenic	762493	NM_021361	XM_006516150	Yes
Ntm	ENSMUSG00000059974	neurotrimin	4.19045	7.47959	0.835856	MACS_peak_2767	chr9	28898058	28898262	intron (NM_172290, intron 4 of 7)	872554	NM_172290	XM_006510205	no
Ntm	ENSMUSG00000059974	neurotrimin	4.19045	7.47959	0.835856	MACS_peak_2768	chr9	28966212	28966422	intron (NM_172290, intron 3 of 7)	804397	NM_172290	XM_006510205	no
Ntm	ENSMUSG00000059974	neurotrimin	4.19045	7.47959	0.835856	MACS_peak_2769	chr9	29732837	29733103	intron (NM_172290, intron 1 of 7)	37744	NM_172290	XM_006510205	Yes
Ntm	ENSMUSG00000059974	neurotrimin	4.19045	7.47959	0.835856	MACS_peak_2770	chr9	29773341	29773553	Intergenic	-2733	NM_172290	XM_006510205	no
Pak3	ENSMUSG00000031284	p21 protein (Cdc42/Rac)-activated kinase 3	10.0097	12.3863	0.307347	MACS_peak_2948	chrX	139917534	139917667	Intergenic	-35533	NM_001195048	XM_006528747	no
Pak3	ENSMUSG00000031284	p21 protein (Cdc42/Rac)-activated kinase 3	10.0097	12.3863	0.307347	MACS_peak_2949	chrX	139949500	139949730	Intergenic	-3519	NM_001195048	XM_006528747	no
Parm1	ENSMUSG00000034981	prostate androgen-regulated mucin-like protein 1	29.5643	37.1415	0.329176	MACS_peak_2268	chr5	92017064	92017272	intron (NM_145562, intron 1 of 3)	70442	NM_145562	NM_145562	no
Parm1	ENSMUSG00000034981	prostate androgen-regulated mucin-like protein 1	29.5643	37.1415	0.329176	MACS_peak_2269	chr5	92027321	92027648	intron (NM_145562, intron 2 of 3)	80759	NM_145562	NM_145562	no
Pcdh17	ENSMUSG00000035566	protocadherin 17	2.30288	2.97634	0.370096	MACS_peak_941	chr14	83476741	83476950	Intergenic	-1366524	NM_001013753	XM_006518905	no
Pcdh17	ENSMUSG00000035566	protocadherin 17	2.30288	2.97634	0.370096	MACS_peak_943	chr14	84028870	84029087	Intergenic	-814391	NM_001013753	XM_006518905	no
Pcdh17	ENSMUSG00000035566	protocadherin 17	2.30288	2.97634	0.370096	MACS_peak_942	chr14	83718786	83719040	Intergenic	-1124457	NM_001013753	XM_006518905	no
Pcdh18	ENSMUSG00000037892	protocadherin 18	4.96616	6.45829	0.379021	MACS_peak_1831	chr3	49339168	49339434	Intergenic	221937	NM_130448	XM_006500789	no
Pde5a	ENSMUSG00000053965	phosphodiesterase 5A, cGMP-specific	4.44011	6.8003	0.615004	MACS_peak_1932	chr3	122444809	122444993	intron (NM_153422, intron 1 of 20)	12825	NM_153422	XM_006501481	no
Plekhg1	ENSMUSG00000040624	pleckstrin homology domain containing, family G (with RhoGef domain) member 1	2.97677	3.87302	0.379708	MACS_peak_220	chr10	6566782	6566964	intron (NM_001159942, intron 1 of 16)	39291	NM_001159942	XM_006512439	Yes
Plk2	ENSMUSG00000021701	polo-like kinase 2	20.5346	28.1845	0.456846	MACS_peak_829	chr13	111190882	111191000	3' UTR (NM_152804, exon 14 of 14)	5689	NM_152804	NM_152804	Yes
Plk2	ENSMUSG00000021701	polo-like kinase 2	20.5346	28.1845	0.456846	MACS_peak_830	chr13	111393253	111393343	Intergenic	208046	NM_152804	NM_152804	no
Plk4	ENSMUSG00000025758	polo-like kinase 4	10.3393	14.6392	0.501692	MACS_peak_1820	chr3	40604935	40605154	intron (NR_045576, intron 2 of 15)	1172	NR_045576	XM_006500768	no
Pold3	ENSMUSG00000030726	polymerase (DNA-directed), delta 3, accessory subunit	12.67	16.2597	0.359882	MACS_peak_2530	chr7	107215733	107215937	Intergenic	54175	NM_133692	XM_006508149	no
Polq	ENSMUSG00000034206	polymerase (DNA directed), theta	3.33344	4.63216	0.474672	MACS_peak_1175	chr16	37063668	37063849	intron (NM_001159369, intron 11 of 24)	51887	NM_001159369	XM_006522733	no
Pros1	ENSMUSG00000022912	protein S (alpha)	6.66355	9.42535	0.500256	MACS_peak_1212	chr16	63135231	63135447	Intergenic	281179	NM_011173	NM_011173	no
Pros1	ENSMUSG00000022912	protein S (alpha)	6.66355	9.42535	0.500256	MACS_peak_1213	chr16	63353588	63354076	Intergenic	499672	NM_011173	NM_011173	no
Prox1	ENSMUSG00000010175	prospero homeobox 1	24.807	37.7166	0.604453	MACS_peak_211	chr1	191941791	191941999	Intergenic	52664	NM_008937	XM_006497124	Yes
Ptprr	ENSMUSG00000020151	protein tyrosine phosphatase, receptor type, R	16.3246	21.1904	0.376367	MACS_peak_376	chr10	115458130	115458431	intron (NM_011217, intron 1 of 13)	2862	NM_011217	XM_006513382	Yes
Rab27a	ENSMUSG00000032202	RAB27A, member RAS oncogene family	29.8881	40.9777	0.45527	MACS_peak_2816	chr9	72896843	72897087	intron (NM_023635, intron 1 of 5)	4293	NM_023635	XM_006510780	no
Rab3c	ENSMUSG00000021700	RAB3C, member RAS oncogene family	41.8898	55.0017	0.392877	MACS_peak_827	chr13	110982277	110982474	intron (NM_023852, intron 2 of 4)	88038	NM_023852	XM_006517740	Yes
Rab3c	ENSMUSG00000021700	RAB3C, member RAS oncogene family	41.8898	55.0017	0.392877	MACS_peak_828	chr13	111029201	111029418	intron (NM_023852, intron 2 of 4)	41104	NM_023852	XM_006517740	no
Rad18	ENSMUSG00000030254	RAD18 homolog (S. cerevisiae)	7.63177	11.057	0.534867	MACS_peak_2445	chr6	112578857	112579097	intron (NM_001167730, intron 12 of 13)	67687	NM_021385	XM_006506434	Yes
Rasgrp3	ENSMUSG00000071042	RAS, guanyl releasing protein 3	2.23477	3.62719	0.69873	MACS_peak_1336	chr17	75869697	75869893	intron (NM_207246, intron 1 of 17)	4917	NM_207246	XM_006524271	no
Rasgrp3	ENSMUSG00000071042	RAS, guanyl releasing protein 3	2.23477	3.62719	0.69873	MACS_peak_1337	chr17	75871174	75871383	intron (NM_207246, intron 1 of 17)	6401	NM_207246	XM_006524271	Yes
Rbbp8	ENSMUSG00000041238	retinoblastoma binding protein 8	7.09136	9.61434	0.439126	MACS_peak_1364	chr18	11830716	11830911	intron (NR_045526, intron 2 of 17)	14956	NM_001081223	XM_006525812	no
Rfc1	ENSMUSG00000029191	replication factor C (activator 1) 1	17.7784	23.7223	0.416118	MACS_peak_2234	chr5	65659666	65659876	intron (NM_011258, intron 22 of 24)	67107	NM_011258	XM_006503800	no
Rnd3	ENSMUSG00000017144	Rho family GTPase 3	33.906	42.4048	0.322687	MACS_peak_1589	chr2	50888619	50888833	Intergenic	115905	NM_028810	NM_028810	no
Rnf128	ENSMUSG00000031438	ring finger protein 128	7.59257	17.3111	1.18903	MACS_peak_2946	chrX	136161695	136161868	intron (NM_023270, intron 1 of 6)	16623	NM_023270	NM_001254761	no
Robo1	ENSMUSG00000022883	roundabout homolog 1 (Drosophila)	3.09004	4.4887	0.538671	MACS_peak_1226	chr16	73371746	73371922	Intergenic	708440	NM_019413	XM_006522956	no
Robo1	ENSMUSG00000022883	roundabout homolog 1 (Drosophila)	3.09004	4.4887	0.538671	MACS_peak_1225	chr16	72571434	72571664	Intergenic	-91845	NM_019413	XM_006522956	Yes
Robo1	ENSMUSG00000022883	roundabout homolog 1 (Drosophila)	3.09004	4.4887	0.538671	MACS_peak_1224	chr16	72156173	72156382	Intergenic	-507116	NM_019413	XM_006522956	Yes
Rsrc1	ENSMUSG00000034544	arginine/serine-rich coiled-coil 1	25.6848	31.9424	0.314557	MACS_peak_1864	chr3	66876663	66876880	intron (NM_025822, intron 3 of 9)	87178	NM_025822	XM_006501903	Yes
Rsrc1	ENSMUSG00000034544	arginine/serine-rich coiled-coil 1	25.6848	31.9424	0.314557	MACS_peak_1865	chr3	66975235	66975448	intron (NM_025822, intron 4 of 9)	185748	NM_025822	XM_006501903	no
Rtkn2	ENSMUSG00000037846	rhotekin 2	3.06491	4.19258	0.45199	MACS_peak_297	chr10	67555268	67555500	Intergenic	113038	NM_001081346	XM_006513290	Yes
Rtkn2	ENSMUSG00000037846	rhotekin 2	3.06491	4.19258	0.45199	MACS_peak_296	chr10	67522629	67522907	Intergenic	80422	NM_001081346	XM_006513290	Yes
Runx1t1	ENSMUSG00000006586	runt-related transcription factor 1; translocated to, 1 (cyclin D-related)	10.332	14.0666	0.445155	MACS_peak_1998	chr4	13434148	13434374	Intergenic	-236188	NM_001111026	XM_006537568	Yes
Runx1t1	ENSMUSG00000006586	runt-related transcription factor 1; translocated to, 1 (cyclin D-related)	10.332	14.0666	0.445155	MACS_peak_1999	chr4	13562406	13562605	Intergenic	-107943	NM_001111026	XM_006537568	no
S1pr1	ENSMUSG00000045092	sphingosine-1-phosphate receptor 1	4.19108	6.07394	0.53531	MACS_peak_1921	chr3	115450007	115450210	Intergenic	-32136	NM_007901	NM_007901	Yes
S1pr1	ENSMUSG00000045092	sphingosine-1-phosphate receptor 1	4.19108	6.07394	0.53531	MACS_peak_1920	chr3	115170657	115170840	Intergenic	247224	NM_007901	NM_007901	no
Sdpr	ENSMUSG00000045954	serum deprivation response	9.37149	13.7964	0.557937	MACS_peak_56	chr1	51185374	51185575	intron (NM_019790, intron 5 of 9)	-160495	NM_138741	NM_138741	Yes
Sema5a	ENSMUSG00000022231	sema domain, seven thrombospondin repeats (type 1 and type 1-like), transmembrane domain (TM) and short cytoplasmic domain, (semaphorin) 5A	4.56191	5.93518	0.379653	MACS_peak_1044	chr15	32308274	32308532	intron (NM_009154, intron 2 of 22)	133835	NM_009154	XM_006520043	no
Shox2	ENSMUSG00000027833	short stature homeobox 2	26.7999	51.2586	0.935565	MACS_peak_1862	chr3	66539066	66539269	Intergenic	246525	NM_013665	XM_006501214	no
Shox2	ENSMUSG00000027833	short stature homeobox 2	26.7999	51.2586	0.935565	MACS_peak_1863	chr3	66552561	66552784	Intergenic	233020	NM_013665	XM_006501214	no
Shroom3	ENSMUSG00000029381	shroom family member 3	4.21086	5.4959	0.38424	MACS_peak_2270	chr5	93344757	93345014	intron (NM_001077596, intron 1 of 9)	17867	NM_001077596	XM_006534965	Yes
Slc26a7	ENSMUSG00000040569	solute carrier family 26, member 7	1.32896	2.47405	0.89658	MACS_peak_2000	chr4	14166463	14166692	Intergenic	382347	NM_145947	XM_006537722	no
Slc35f2	ENSMUSG00000042195	solute carrier family 35, member F2	5.59773	8.56082	0.612908	MACS_peak_2793	chr9	53636552	53637069	intron (NM_028060, intron 1 of 7)	17469	NM_028060	XM_006511460	no
Snap25	ENSMUSG00000027273	synaptosomal-associated protein 25	177.343	250.35	0.497401	MACS_peak_1731	chr2	136562149	136562364	intron (NM_011428, intron 1 of 7)	23071	NM_011428	XM_006499052	no
Snap25	ENSMUSG00000027273	synaptosomal-associated protein 25	177.343	250.35	0.497401	MACS_peak_1730	chr2	136543927	136544150	intron (NM_011428, intron 1 of 7)	4853	NM_011428	XM_006499052	no
Sncaip	ENSMUSG00000024534	synuclein, alpha interacting protein (synphilin)	11.2716	16.1741	0.520993	MACS_peak_1417	chr18	52978567	52978766	intron (NM_001199154, intron 1 of 10)	50869	NM_001199154	XM_006526191	no
Sncaip	ENSMUSG00000024534	synuclein, alpha interacting protein (synphilin)	11.2716	16.1741	0.520993	MACS_peak_1416	chr18	52966502	52966714	intron (NM_001199154, intron 1 of 10)	38810	NM_001199154	XM_006526191	no
Sorcs1	ENSMUSG00000043531	VPS10 domain receptor protein SORCS 1	9.01283	11.8183	0.390969	MACS_peak_1523	chr19	50262340	50262479	intron (NM_001252501, intron 19 of 25)	490726	NM_001252501	XM_006527242	Yes
Sorcs1	ENSMUSG00000043531	VPS10 domain receptor protein SORCS 1	9.01283	11.8183	0.390969	MACS_peak_1522	chr19	50248256	50248483	intron (NM_001252501, intron 23 of 25)	504766	NM_001252501	XM_006527242	no
Sorcs1	ENSMUSG00000043531	VPS10 domain receptor protein SORCS 1	9.01283	11.8183	0.390969	MACS_peak_1521	chr19	49556202	49556406	Intergenic	1196832	NM_001252501	XM_006527242	no
Sorcs1	ENSMUSG00000043531	VPS10 domain receptor protein SORCS 1	9.01283	11.8183	0.390969	MACS_peak_1526	chr19	51260513	51260712	Intergenic	-507477	NM_021377	XM_006527242	no
Sorcs1	ENSMUSG00000043531	VPS10 domain receptor protein SORCS 1	9.01283	11.8183	0.390969	MACS_peak_1524	chr19	50323785	50324006	intron (NM_001252501, intron 9 of 25)	429240	NM_001252501	XM_006527242	no
Sorcs1	ENSMUSG00000043531	VPS10 domain receptor protein SORCS 1	9.01283	11.8183	0.390969	MACS_peak_1525	chr19	51110365	51110576	Intergenic	-357335	NM_021377	XM_006527242	no
Spats2l	ENSMUSG00000038305	spermatogenesis associated, serine-rich 2-like	7.53365	11.5545	0.617031	MACS_peak_69	chr1	57921166	57921438	intron (NM_001164566, intron 2 of 11)	18887	NM_001164566	XM_006496206	no
Spock3	ENSMUSG00000054162	sparc/osteonectin, cwcv and kazal-like domains proteoglycan 3	26.9466	45.197	0.746124	MACS_peak_2663	chr8	65748432	65748673	intron (NM_001252620, intron 7 of 11)	318411	NM_023689	XM_006509516	Yes
Spock3	ENSMUSG00000054162	sparc/osteonectin, cwcv and kazal-like domains proteoglycan 3	26.9466	45.197	0.746124	MACS_peak_2662	chr8	65660336	65660588	intron (NM_001252620, intron 5 of 11)	230320	NM_023689	XM_006509516	Yes
Sulf1	ENSMUSG00000016918	sulfatase 1	15.4425	20.5445	0.411847	MACS_peak_5	chr1	12793725	12793917	intron (NM_172294, intron 5 of 21)	85195	NM_172294	XM_006495510	no
Tcf24	ENSMUSG00000099032	transcription factor 24	2.29424	5.4396	1.24548	MACS_peak_3	chr1	9971300	9971523	intron (NM_145692, intron 6 of 8)	-13846	NM_001285425	XM_006495431	no
Tex16	ENSMUSG00000034555	testis expressed gene 16	0.943367	1.76988	0.907764	MACS_peak_2922	chrX	109111642	109111855	Intergenic	-95380	NM_031382	XM_006528412	no
Tlx3	ENSMUSG00000040610	T cell leukemia, homeobox 3	32.8324	72.279	1.13846	MACS_peak_438	chr11	33232160	33232540	intron (NM_023146, intron 14 of 27)	-128762	NM_019916	NM_019916	Yes
Tmeff2	ENSMUSG00000026109	transmembrane protein with EGF-like and two follistatin-like domains 2	27.6703	37.797	0.449933	MACS_peak_52	chr1	50331269	50331473	Intergenic	-652996	NM_019790	XM_006496166	Yes
Tmeff2	ENSMUSG00000026109	transmembrane protein with EGF-like and two follistatin-like domains 2	27.6703	37.797	0.449933	MACS_peak_54	chr1	50978041	50978256	Intergenic	-6218	NM_019790	XM_006496166	Yes
Tmeff2	ENSMUSG00000026109	transmembrane protein with EGF-like and two follistatin-like domains 2	27.6703	37.797	0.449933	MACS_peak_51	chr1	50159102	50159416	Intergenic	-825108	NM_019790	XM_006496166	Yes
Tmeff2	ENSMUSG00000026109	transmembrane protein with EGF-like and two follistatin-like domains 2	27.6703	37.797	0.449933	MACS_peak_55	chr1	51034804	51035141	intron (NM_019790, intron 4 of 9)	50606	NM_019790	XM_006496166	Yes
Tmeff2	ENSMUSG00000026109	transmembrane protein with EGF-like and two follistatin-like domains 2	27.6703	37.797	0.449933	MACS_peak_50	chr1	49546290	49546496	Intergenic	-1437974	NM_019790	XM_006496166	Yes
Tmeff2	ENSMUSG00000026109	transmembrane protein with EGF-like and two follistatin-like domains 2	27.6703	37.797	0.449933	MACS_peak_53	chr1	50743067	50743385	Intergenic	-241141	NM_019790	XM_006496166	no
Tmpo	ENSMUSG00000019961	thymopoietin	97.1388	122.498	0.334639	MACS_peak_328	chr10	90907505	90907732	Intergenic	-273255	NM_001080130	XM_006513590	no
Tmpo	ENSMUSG00000019961	thymopoietin	97.1388	122.498	0.334639	MACS_peak_327	chr10	90819994	90820209	Intergenic	-185738	NM_001080130	XM_006513590	no
Tmpo	ENSMUSG00000019961	thymopoietin	97.1388	122.498	0.334639	MACS_peak_325	chr10	90611780	90611990	3' UTR (NM_001080132, exon 6 of 6)	21410	NM_001283048	XM_006513590	no
Tmpo	ENSMUSG00000019961	thymopoietin	97.1388	122.498	0.334639	MACS_peak_326	chr10	90766211	90766409	Intergenic	-131946	NM_001080130	XM_006513590	Yes
Usp1	ENSMUSG00000028560	ubiquitin specific peptidase 1	12.9631	18.883	0.54267	MACS_peak_2106	chr4	98632547	98632762	intron (NM_026082, intron 36 of 47)	42154	NM_146144	XM_006502938	Yes
Zfp217	ENSMUSG00000052056	zinc finger protein 217	3.94122	5.06348	0.361487	MACS_peak_1769	chr2	169934109	169934317	TTS (NM_001159683)	22507	NM_001033299	XM_006499427	Yes

## Sheet: C-GO-Downregulated target 
Gene Ontology analysis of all genes Downregulated in Isl1 hypo mutant sympathetic neuron, associated to ISL1 ChIP-seq peak
Biological Process
Category	Ontology Name(Ontology-ID)	Number Changed	Percent Changed %	Pvalue	Genes
GOTERM_BP_FAT	GO:0000902~cell morphogenesis	8	8.08081	0.00122199	DCC, SEMA5A, EGFR, SHROOM3, ROBO1, EFNA5, PROX1, ECT2
GOTERM_BP_FAT	GO:0032989~cellular component morphogenesis	8	8.08081	0.00252266	DCC, SEMA5A, EGFR, SHROOM3, ROBO1, EFNA5, PROX1, ECT2
GOTERM_BP_FAT	GO:0007155~cell adhesion	10	10.101	0.00273831	COL9A1, EMCN, LPP, NEDD9, CNTNAP2, PCDH17, NEGR1, NTM, CNTNAP5A, PCDH18
GOTERM_BP_FAT	GO:0022610~biological adhesion	10	10.101	0.00277117	COL9A1, EMCN, LPP, NEDD9, CNTNAP2, PCDH17, NEGR1, NTM, CNTNAP5A, PCDH18
GOTERM_BP_FAT	GO:0008284~positive regulation of cell proliferation	7	7.07071	0.0038944	SHOX2, EGFR, S1PR1, RTKN2, CALCRL, KIT, PROX1
GOTERM_BP_FAT	GO:0030182~neuron differentiation	8	8.08081	0.0051012	DCC, SEMA5A, S1PR1, ROBO1, PTPRR, EFNA5, GRIN3A, TLX3
GOTERM_BP_FAT	GO:0043009~chordate embryonic development	8	8.08081	0.0067953	SHOX2, EGFR, PLK4, SHROOM3, PTPRR, APBA1, RBBP8, CITED2
GOTERM_BP_FAT	GO:0009792~embryonic development ending in birth or egg hatching	8	8.08081	0.0071437	SHOX2, EGFR, PLK4, SHROOM3, PTPRR, APBA1, RBBP8, CITED2
GOTERM_BP_FAT	GO:0006928~cell motion	7	7.07071	0.0130373	DCC, SEMA5A, EGFR, ROBO1, EFNA5, KIT, TLX3
GOTERM_BP_FAT	GO:0001701~in utero embryonic development	6	6.06061	0.0135524	EGFR, PLK4, PTPRR, APBA1, RBBP8, CITED2
GOTERM_BP_FAT	GO:0007411~axon guidance	4	4.0404	0.0151527	DCC, SEMA5A, ROBO1, EFNA5
GOTERM_BP_FAT	GO:0000377~RNA splicing, via transesterification reactions with bulged adenosine as nucleophile	3	3.0303	0.0163615	RSRC1, CELF2, NOVA1
GOTERM_BP_FAT	GO:0000375~RNA splicing, via transesterification reactions	3	3.0303	0.0163615	RSRC1, CELF2, NOVA1
GOTERM_BP_FAT	GO:0000398~nuclear mRNA splicing, via spliceosome	3	3.0303	0.0163615	RSRC1, CELF2, NOVA1
GOTERM_BP_FAT	GO:0048514~blood vessel morphogenesis	5	5.05051	0.0208505	SEMA5A, EMCN, S1PR1, PROX1, CITED2
GOTERM_BP_FAT	GO:0000904~cell morphogenesis involved in differentiation	5	5.05051	0.0259956	DCC, SEMA5A, ROBO1, EFNA5, PROX1
GOTERM_BP_FAT	GO:0031175~neuron projection development	5	5.05051	0.0284151	DCC, SEMA5A, ROBO1, EFNA5, GRIN3A
GOTERM_BP_FAT	GO:0046903~secretion	5	5.05051	0.0296737	SLC26A7, MC4R, SNAP25, APBA1, RAB27A
GOTERM_BP_FAT	GO:0043473~pigmentation	3	3.0303	0.0354779	SHROOM3, KIT, RAB27A
GOTERM_BP_FAT	GO:0048568~embryonic organ development	5	5.05051	0.0389067	SHOX2, EGFR, PLK4, PROX1, CITED2
GOTERM_BP_FAT	GO:0007187~G-protein signaling, coupled to cyclic nucleotide second messenger	3	3.0303	0.0402311	AGTR2, S1PR1, CALCRL
GOTERM_BP_FAT	GO:0001568~blood vessel development	5	5.05051	0.0404189	SEMA5A, EMCN, S1PR1, PROX1, CITED2
GOTERM_BP_FAT	GO:0001892~embryonic placenta development	3	3.0303	0.0414552	EGFR, PLK4, CITED2
GOTERM_BP_FAT	GO:0001944~vasculature development	5	5.05051	0.0435431	SEMA5A, EMCN, S1PR1, PROX1, CITED2
GOTERM_BP_FAT	GO:0019935~cyclic-nucleotide-mediated signaling	3	3.0303	0.0477816	AGTR2, S1PR1, CALCRL
GOTERM_BP_FAT	GO:0007242~intracellular signaling cascade	10	10.101	0.051709	RND3, AGTR2, RAB3C, S1PR1, KSR2, RASGRP3, CALCRL, KIT, ECT2, RAB27A
GOTERM_BP_FAT	GO:0045446~endothelial cell differentiation	2	2.0202	0.0517589	S1PR1, PROX1
GOTERM_BP_FAT	GO:0007409~axonogenesis	4	4.0404	0.0554566	DCC, SEMA5A, ROBO1, EFNA5
GOTERM_BP_FAT	GO:0033059~cellular pigmentation	2	2.0202	0.0617891	SHROOM3, RAB27A
GOTERM_BP_FAT	GO:0007610~behavior	6	6.06061	0.063375	AGTR2, GRIA1, ROBO1, MC4R, KIT, APBA1
GOTERM_BP_FAT	GO:0042127~regulation of cell proliferation	7	7.07071	0.0651699	SHOX2, EGFR, S1PR1, RTKN2, CALCRL, KIT, PROX1
GOTERM_BP_FAT	GO:0048812~neuron projection morphogenesis	4	4.0404	0.0666446	DCC, SEMA5A, ROBO1, EFNA5
GOTERM_BP_FAT	GO:0048666~neuron development	5	5.05051	0.0691217	DCC, SEMA5A, ROBO1, EFNA5, GRIN3A
GOTERM_BP_FAT	GO:0048667~cell morphogenesis involved in neuron differentiation	4	4.0404	0.0721323	DCC, SEMA5A, ROBO1, EFNA5
GOTERM_BP_FAT	GO:0006259~DNA metabolic process	6	6.06061	0.0722491	POLD3, EXO1, RFC1, USP1, RAD18, POLQ
GOTERM_BP_FAT	GO:0003001~generation of a signal involved in cell-cell signaling	3	3.0303	0.073118	MC4R, SNAP25, APBA1
GOTERM_BP_FAT	GO:0032940~secretion by cell	4	4.0404	0.0759007	MC4R, SNAP25, APBA1, RAB27A
GOTERM_BP_FAT	GO:0048661~positive regulation of smooth muscle cell proliferation	2	2.0202	0.0766385	S1PR1, CALCRL
GOTERM_BP_FAT	GO:0001890~placenta development	3	3.0303	0.0776869	EGFR, PLK4, CITED2
GOTERM_BP_FAT	GO:0030155~regulation of cell adhesion	3	3.0303	0.0886835	EMCN, S1PR1, CITED2
GOTERM_BP_FAT	GO:0030030~cell projection organization	5	5.05051	0.0888993	DCC, SEMA5A, ROBO1, EFNA5, GRIN3A
GOTERM_BP_FAT	GO:0048858~cell projection morphogenesis	4	4.0404	0.091819	DCC, SEMA5A, ROBO1, EFNA5
GOTERM_BP_FAT	GO:0051493~regulation of cytoskeleton organization	3	3.0303	0.0968053	PLK4, S1PR1, PROX1

## Sheet: D-GO-Upregulated target 
Gene Ontology analysis of all genes Upregulated in Isl1 hypo mutant sympathetic neuron, associated to ISL1 ChIP-seq peak
Biological Process
Category	Ontology Name(Ontology-ID)	Number Changed	Percent Changed %	Pvalue	Genes
GOTERM_BP_FAT	GO:0016337~cell-cell adhesion	7	8.43373	0.000404745	CDH8, NCAM1, NRCAM, FAT4, PCDH15, CHL1, CTNNA2
GOTERM_BP_FAT	GO:0007155~cell adhesion	10	12.0482	0.00043688	CDH8, NCAM1, NRCAM, RGMB, FAT4, PCDH15, CNTN3, CHL1, CTNNA2, PARVA
GOTERM_BP_FAT	GO:0022610~biological adhesion	10	12.0482	0.000442584	CDH8, NCAM1, NRCAM, RGMB, FAT4, PCDH15, CNTN3, CHL1, CTNNA2, PARVA
GOTERM_BP_FAT	GO:0048667~cell morphogenesis involved in neuron differentiation	6	7.22892	0.000896702	NRCAM, BDNF, PCDH15, CHL1, GAP43, CTNNA2
GOTERM_BP_FAT	GO:0048858~cell projection morphogenesis	6	7.22892	0.00142693	NRCAM, BDNF, PCDH15, CHL1, GAP43, CTNNA2
GOTERM_BP_FAT	GO:0000904~cell morphogenesis involved in differentiation	6	7.22892	0.00176539	NRCAM, BDNF, PCDH15, CHL1, GAP43, CTNNA2
GOTERM_BP_FAT	GO:0032990~cell part morphogenesis	6	7.22892	0.00176539	NRCAM, BDNF, PCDH15, CHL1, GAP43, CTNNA2
GOTERM_BP_FAT	GO:0007409~axonogenesis	5	6.0241	0.00451499	NRCAM, BDNF, CHL1, GAP43, CTNNA2
GOTERM_BP_FAT	GO:0030182~neuron differentiation	7	8.43373	0.0058076	PHOX2A, NRCAM, BDNF, PCDH15, CHL1, GAP43, CTNNA2
GOTERM_BP_FAT	GO:0048812~neuron projection morphogenesis	5	6.0241	0.0059164	NRCAM, BDNF, CHL1, GAP43, CTNNA2
GOTERM_BP_FAT	GO:0048666~neuron development	6	7.22892	0.00691627	NRCAM, BDNF, PCDH15, CHL1, GAP43, CTNNA2
GOTERM_BP_FAT	GO:0007411~axon guidance	4	4.81928	0.00764897	NRCAM, BDNF, CHL1, GAP43
GOTERM_BP_FAT	GO:0000902~cell morphogenesis	6	7.22892	0.00872382	NRCAM, BDNF, PCDH15, CHL1, GAP43, CTNNA2
GOTERM_BP_FAT	GO:0030030~cell projection organization	6	7.22892	0.00992818	NRCAM, BDNF, PCDH15, CHL1, GAP43, CTNNA2
GOTERM_BP_FAT	GO:0031175~neuron projection development	5	6.0241	0.0123487	NRCAM, BDNF, CHL1, GAP43, CTNNA2
GOTERM_BP_FAT	GO:0007156~homophilic cell adhesion	4	4.81928	0.0123841	CDH8, FAT4, PCDH15, CHL1
GOTERM_BP_FAT	GO:0019226~transmission of nerve impulse	5	6.0241	0.0139375	NRCAM, SYT1, RPH3A, SV2C, CTNNA2
GOTERM_BP_FAT	GO:0032989~cellular component morphogenesis	6	7.22892	0.0145458	NRCAM, BDNF, PCDH15, CHL1, GAP43, CTNNA2
GOTERM_BP_FAT	GO:0006928~cell motion	6	7.22892	0.017323	NRCAM, BDNF, LYST, CHL1, GAP43, CTNNA2
GOTERM_BP_FAT	GO:0006811~ion transport	8	9.63855	0.0262199	SLC26A4, ATP1B1, KCND2, RYR3, RYR2, NALCN, CACNA2D3, KCNMB2
GOTERM_BP_FAT	GO:0007267~cell-cell signaling	5	6.0241	0.0313651	SYT1, BDNF, RPH3A, SV2C, CTNNA2
GOTERM_BP_FAT	GO:0030001~metal ion transport	6	7.22892	0.0350067	ATP1B1, KCND2, RYR2, NALCN, CACNA2D3, KCNMB2
GOTERM_BP_FAT	GO:0007268~synaptic transmission	4	4.81928	0.0369384	SYT1, RPH3A, SV2C, CTNNA2
GOTERM_BP_FAT	GO:0032940~secretion by cell	4	4.81928	0.041226	SYT1, BDNF, LYST, RPH3A
GOTERM_BP_FAT	GO:0006836~neurotransmitter transport	3	3.61446	0.0429596	SYT1, RPH3A, SV2C
GOTERM_BP_FAT	GO:0003001~generation of a signal involved in cell-cell signaling	3	3.61446	0.0469026	SYT1, BDNF, RPH3A
GOTERM_BP_FAT	GO:0008038~neuron recognition	2	2.40964	0.0483688	BDNF, GAP43
GOTERM_BP_FAT	GO:0006812~cation transport	6	7.22892	0.0603076	ATP1B1, KCND2, RYR2, NALCN, CACNA2D3, KCNMB2
GOTERM_BP_FAT	GO:0046903~secretion	4	4.81928	0.0627725	SYT1, BDNF, LYST, RPH3A
GOTERM_BP_FAT	GO:0001964~startle response	2	2.40964	0.0678374	PCDH15, CTNNA2
GOTERM_BP_FAT	GO:0009101~glycoprotein biosynthetic process	3	3.61446	0.0838564	HS3ST5, B3GALT1, ST8SIA4
