# Supplementary material for: Temporal requirements for ISL1 in sympathetic neuron proliferation, differentiation, and diversification
Source: Cell Death Dis. 2018 Feb 14;9(2):247. doi: 10.1038/s41419-018-0283-9 (PMC5833373; doi:10.1038/s41419-018-0283-9)
Supplement: Supplementary file 15 — Supplementary Table 8 [file 41419_2018_283_MOESM15_ESM.xlsx]

## Sheet: common direct target genes
List of common direct target genes in both E11.5 and E14.5 sympathetic neuron
Gene Symbol	Class	RPKM E11.5 ctrl	RPKM E11.5 cko	Log2( Fold change E11.5 cko/ctrl)	RPKM E14.5 ctrl	RPKM E14.5 hypo	log2(Fold Change E14.5 hypo/ctrl )	Peak coordinates (chr:start-end)
Rph3a	neurotransmission	1.35758	0.0596529	-4.5083	11.099	6.57967	-0.754342	chr5:121526744-121526991
Egln3	signal transduction	32.8342	2.12654	-3.94862	123.345	72.5319	-0.766013	chr12:55266486-55267086
Lmo1	Transcription	43.2425	4.22976	-3.3538	65.6327	30.9014	-1.08674	chr7:116289071-116289656
Slc26a4	ion transptor	2.45532	0.337517	-2.86288	5.71728	3.77902	-0.597318	chr12:32218296-32218791
Rapgef5	signal transduction	25.1851	5.61775	-2.16451	25.8091	16.7639	-0.622523	chr12:118740089-118740304
Ryr2	ion transptor	3.26793	0.825084	-1.98577	21.3419	13.0462	-0.710051	chr13:12018990-12019383
Bdnf	secretion	4.46995	1.23475	-1.85604	4.18022	3.0685	-0.446044	chr2:109576545-109576849
Ppfia2	adhesions	10.6901	2.96314	-1.85108	13.9425	10.3697	-0.427113	chr10:106062136-106062352
Ncam1	cell adhesion	65.6014	20.8226	-1.65558	198.734	147	-0.435024	chr9:49870960-49871168
								chr9:49607031-49607385
Kcnd2	ion transptor	12.5903	4.21327	-1.57931	10.3633	5.37457	-0.947263	chr6:21174358-21174545
								chr6:21154093-21154294
								chr6:21245963-21246209
Tox2	Transcription	12.4843	4.93899	-1.33782	37.7499	16.6776	-1.17856	chr2:163110710-163111063
								chr2:163045229-163045490
Sv2c	neurotransmission	16.4674	7.16633	-1.2003	83.3983	58.4304	-0.513299	chr13:96855730-96855948
								chr13:96987700-96987871
Tshz3	Transcription	10.0015	4.92815	-1.0211	11.4698	9.12003	-0.330725	chr7:37599212-37599428
Lyst	neurotransmission	7.13764	3.58392	-0.993908	13.2839	9.01752	-0.558871	chr13:13644395-13644694
Tbx20	Transcription	7.9042	4.02619	-0.973206	24.5848	7.20346	-1.77101	chr9:24553008-24553156
Cbln2	synaptogenesis	19.1832	2.61138	-2.87696	46.7964	62.3078	0.413014	chr18:87528949-87529467
Slc35f2	Putative solute transporter.	4.26325	0.608089	-2.8096	5.59773	8.56082	0.612908	chr9:53636553-53637069
Shox2	Transcription			-2.41096	26.7999	51.2586	0.935565	chr3:66552562-66552784
								chr3:66539067-66539269
Prox1	Transcription	32.5638	6.59983	-2.30277	24.807	37.7166	0.604453	chr1:191941792-191941999
Tcf24	Transcription	4.40775	1.16521	-1.91945	2.29424	5.4396	1.24548	chr1:9971301-9971523
Polq	cell cycle	4.93225	1.36057	-1.85804	3.33344	4.63216	0.474672	chr16:37063669-37063849
Rtkn2	unknown	4.84397	1.64002	-1.56248	3.06491	4.19258	0.45199	chr10:67555269-67555500
								chr10:67522630-67522907
Tlx3	Transcription	49.467	16.9172	-1.54797	32.8324	72.279	1.13846	chr11:33232161-33232540
Cenpj	cell cycle	9.05125	3.14339	-1.52579	4.9576	6.42886	0.37492	chr14:57183776-57183928
Shroom3	Tight junction.	6.77007	2.35485	-1.52354	4.21086	5.4959	0.38424	chr5:93344758-93345014
Snap25	secretion	103.534	37.1994	-1.47676	177.343	250.35	0.497401	chr2:136543928-136544150
								chr2:136562150-136562364
Cnr1	signal transduction	48.2517	17.8576	-1.43404	56.6452	78.9496	0.478976	chr4:33860007-33860264
Agtr2	signal transduction	583.262	219.072	-1.41274	201.556	347.808	0.787109	chrX:21004090-21004247
Arhgap11a	cell cycle	40.1261	16.1404	-1.31387	20.0498	26.7242	0.414555	chr2:113679237-113679438
Ksr2	signal transduction	3.59336	1.38512	-1.37532	4.25497	5.79443	0.445518	chr5:117899867-117900102
Kif2c	cell cycle	33.1002	14.9278	-1.14884	15.0779	21.7268	0.527039	chr4:116862840-116863074
Rad18	cell cycle	17.2213	7.8574	-1.13207	7.63177	11.057	0.534867	chr6:112578858-112579097
Ect2	cell cycle	35.1818	16.115	-1.12642	14.2382	21.9459	0.624189	chr3:26827222-26827447
Diap3	signal transduction	10.4842	4.9654	-1.07824	6.4331	10.4072	0.693991	chr14:87532513-87532725
								chr14:87102521-87102700
								chr14:87575267-87575454
Rab27a	secretion	27.7913	13.5378	-1.03764	29.8881	40.9777	0.45527	chr9:72896844-72897087
Wbscr17	N-acetylgalactosaminyltransferase	2.69903	5.58463	1.04902	7.65449	5.45689	-0.488227	chr5:131755850-131756107
								chr5:131636615-131636793
Chgb	secretory protein	69.5387	173.853	1.32198	314.187	169.189	-0.892982	chr2:132588334-132588548
Nxph1	secretion	3.35856	9.34788	1.4768	8.4482	1.44061	-2.55196	chr6:9074027-9074247
								chr6:9012503-9012725
Chrm2	signal transduction	0.662535	2.40532	1.86016	2.86216	1.74899	-0.710578	chr6:36075298-36075516
								chr6:35949507-35949690
								chr6:36074806-36075012
Pros1	unknown	9.14229	18.9402	1.05083	6.66355	9.42535	0.500256	chr16:63135232-63135447
								chr16:63353589-63354076
Ldoc1	unknown	12.4782	32.4853	1.38038	16.2244	14.6073	-0.151478	chrX:59089623-59089960
