# Supplementary material for: Temporal requirements for ISL1 in sympathetic neuron proliferation, differentiation, and diversification
Source: Cell Death Dis. 2018 Feb 14;9(2):247. doi: 10.1038/s41419-018-0283-9 (PMC5833373; doi:10.1038/s41419-018-0283-9)
Supplement: Supplementary file 16 — Supplementary Table 9 [file 41419_2018_283_MOESM16_ESM.xlsx]

## Sheet: A-qPCR primer
Gene	Produt longth	Primer Sequence
qCcnd1_for	183	CATCAAGTGTGACCCGGACTG
qCcnd1_rev	183	CCTCAGATGTCCACATCTCGC
qArhgap11a_for	131	GTCTATGGCATTAAGGTCAAGGG
qArhgap11a_rev	131	TCTGGAACGACTGAATGAGGC
qRrm2_for	138	CTGACAAGGAGAACACGC
qRrm2_rev	138	GTAACGGCTCATCCTCAA
qDut_for	115	GGCTACGACCTATTCAGTGCC
qDut_rev	115	GTGGAGCTACTCTTCCATAGCA
qMcm10_for	139	GTCAGCGAGCAGCATAA
qMcm10_rev	139	CCCGTTCCCACTTGTAG
qPrc1_for	149	GCTCTGGGATAGGTTAC
qPrc1_rev	149	CAATCACTTGCTTTATG
qTop2a_for	185	CAACTGGAACATATACTGCTCCG
qTop2a_rev	185	GGGTCCCTTTGTTTGTTATCAGC
qMdc1_for	118	GTGGCTCCTTGGGGTATAGTG
qMdc1_rev	118	GGGCTTCGACCAACTACATTC
qPbk_for	140	TGGGCCGTGAAAAAGATAAGTC
qPbk_rev	140	CTGGCTTCAGTAAAAGCACGATA
qBrca1_for	89	CGAATCTGAGTCCCCTAAAGAGC
qBrca1_rev	89	AAGCAACTTGACCTTGGGGTA
qMki67_for	104	ATCATTGACCGCTCCTTTAGGT
qMki67_rev	104	GCTCGCCTTGATGGTTCCT
qRad51_for	154	GTGGAGGTGAAGGGAAGG
qRad51_rev	154	TGGGTCTGGTGGTCTGTG
qSmc2_for	119	GGCTGGGATTACCAAAGCCTC
qSmc2_rev	119	CACCAATAACCACCTGTCTTGT
qSmc4_for	135	AACTTCAAGTCCTATGCTGGAGA
qSmc4_rev	135	TTGTGCTCGATAGCCAAACAC
qCenpf_for	101	GCACAGCACAGTATGACCAGG
qCenpf_rev	101	CTCTGCGTTCTGTCGGTGAC
qCenpj_for	116	TTTGCCACGTTGGGAAAAGAA
qCenpj_rev	116	CAGCTTTGATGGGCCTTTCAT
qKntc1_for	121	TGAGTCCACAAAGCATCAGCA
qKntc1_rev	121	TGGGTCCAGCTTATAGAGGATCT
qBub1_for	164	AGAATGCTCTGTCAGCTCATCT
qBub1_rev	164	TGTCTTCACTAACCCACTGCT
qNcapg2-for	146	GATCCTTATCCACGGGTTCGT
qNcapg2-rev	146	TCGGCTGAGCTTATATCAAATGC
qDsn1_for	128	TGTCCGAGACTCAGGATCGTC
qDsn1_rev	128	GTTCGAGCCAAGGTGGTTTTT
qCep55_for	133	AAGTTGAGCGACAAGCCGT
qCep55_rev	133	TGCTGGATGTCTGCCTTTCG
qCasc5_for	105	AGAGACACAGAAAACGCAGAC
qCasc5_rev	105	ACATCCCACTCAGACAAACTCA
qStil_for	147	TGAACTTTCGCTCGTGTTAGAC
qStil_rev	147	GTGGTAGCTTCTGAGCTGTGT
qNsl1_for	102	TGACCCAGCTTCTCGTGTAGA
qNsl1_rev	102	CCTTGTTCAATTAGCACAGGCAA
qCkap2l_for	132	CAGCCAAGGGAAAGCTAAAGG
qCkap2l_rev	132	TGCTAGGCAAAACATGATTGGA
qCrabp2_for	180	CCTGACAATGACAGCAGATGA
qCrabp2_rev	180	TTGGAGGAAGCAGTAACCC
qSnail1_for	150	AGCCCCAAGGCCGTAGAG
qSnail1_rev	150	GCCAGGGAAGGCGATGAA
qSox10_for	110	GCAAGGTCAAGAAGGAACAGC
qSox10_rev	110	CACCAGCGTCCAGTCGTAG
qSox10_for	153	CGGCTACGACTGGACGCT
qSox10_rev	153	GCATTGTGGAGGTGAGGGTA
qFoxd3_for	137	GACCCCGAACAAGCCCAAG
qFoxd3_rev	137	GAAAACGGTTGCTGATGAACTC
qSox2_for	155	CGAACTGGAGAAGGGGAGA
qSox2_rev	155	TTGGATGGGATTGGTGGT
qFabp7_for	101	GGACACAATGCACATTCAAGAAC
qFabp7_rev	101	CCGAACCACAGACTTACAGTTT
qMetrn_for	119	CCCCGCTTCCAAGAGTTC
qMetrn_rev	119	CCAGAAGAAGGTCCATCCAG
qMpz_for	193	ATAGCCTCTGCCCAACTCC
qMpz_rev	193	CAGCAACCTAAATAAACCCTGA
qPhgdh_for	134	CTTTGGAATGAAGACTGTAGGC
qPhgdh_rev	134	GCAGGAGTGGGGTATGGAC
qCcnd2_for	154	GAGTGGGAACTGGTAGTGTTG
qCcnd2_rev	154	CGCACAGAGCGATGAAGGT
qCcnd3_for	150	CGAGCCTCCTACTTCCAGTG
qCcnd3_rev	150	GGACAGGTAGCGATCCAGGT
qEgln3_for	118	AGGCAATGGTGGCTTGCTATC
qEgln3_rev	118	GCGTCCCAATTCTTATTCAGGT
qGata2_for	130	CACCCCGCCGTATTGAATG
qGata2_rev	130	CCTGCGAGTCGAGATGGTTG
qGata3_for	145	GCCAGGCAAGATGAGAA
qGata3_rev	145	GCGGATAGGTGGTAATG
qHand1_for	100	TACCAGTTACATCGCCTAC
qHand1_rev	100	ACCACCATCCGTCTTTT
qInsm1_for	197	CCATTCCAGGGTGAAAGTGT
qInsm1_rev	197	CGTCCAACCACGAGACAAAC
qInsm2_for	197	CGAGAATGGCTTGGAGAAAACA
qInsm2_rev	197	GAAGCTGTCAGCGTTGACCGTG
qLmo1_for	119	CTGTTCTCCACCACCACT
qLmo1_rev	119	ATCGCATTACATTTCTCATA
qProx1_for	166	TCCAAACCAATGCCCTCG
qProx1_rev	166	TGCGTTCCCAGCCTTGTC
qFoxm1_for	129	TCCTTCTGGACCATTCACC
qFoxm1_rev	129	CTCAGGATTGGGTCGTTTC
qTfap2b_for	126	GACTGAGACGCACGAACT
qTfap2b_rev	126	GTGAGGAAGGGAGAAAGG
qDnmt1_for	200	GGGCGAGTGCGAAAACAT
qDnmt1_rev	200	GGGTCTTGGGTGGGGATT
qGse1_for	199	TCTTTCTGAGGTCGGCGTTAT
qGse1_rev	199	CTTCCCGGCGCATTAGTC
qKdm6b_for	199	CCCCCATTTCAGCTGACTAA
qKdm6b_rev	199	CTGGACCAAGGGGTGTGTT
qKmt2a_for	168	CTCCCACCATCCCTTTAGC
qKmt2a_rev	168	CTCCCACCATCCCTTTAGC
qSatb1_for	149	CATGTTACCAGTTTTCTGCGTG
qSatb1_rev	149	GTGAATAGCCTAGAGACAGCAAC
qElavl2_for	133	AAACAACAACTGCTCCTCACC
qElavl2_rev	133	TATCTCGCCAATGCTCCC
qElavl3_for	110	CCAACCTCATCGTCAACTACC
qElavl3_rev	110	GATCTTATCCCGAACCAACTT
qLin28a_for	114	GCTGTAGCGTGATGGTTGA
qLin28a_rev	114	CTATTGCATTTGTCCCGTTT
qLin28b_for	105	GCAGCATTCCAAGCCTCA
qLin28b_rev	105	CTCCACAGACCCCGTTCC
qBmpr1b_for	189	TGTCTCAGGCAGATGGGG
qBmpr1b_rev	189	CGTTCAAGGCTTGGGCTA
qCelser3_for	114	CGCCTGAACGAGAAGCAT
qCelser3_rev	114	GCCTCCTGGAACTGTGGG
qPlxna4_for	172	GGAAATGCCCTCCAATATG
qPlxna4_rev	172	AGCCAAGACACTCGCCAC
qIslr2_for	176	GCCTGGATGAAGATGTGGA
qIslr2_rev	176	CTGGGCGATGTTGACTGC
qChga_for	79	CACCATCACCGCTGTTACCA
qChga_rev	79	TGGGTCTGTAGTCTGGCTACCA
qCplx1_for	103	AGTTCGTGATGAAACAAGCCC
qCplx1_rev	103	TCTTCCTCCTTCTTAGCAGCA
qMaoa_for	117	GCCCAGTATCACAGGCCAC
qMaoa_rev	117	CGGGCTTCCAGAACCAAGA
qScg3_for	159	ACGTGGAAGACGCTGATTCAA
qScg3_rev	159	TGGCAATCTTATGGACGATGTC
qSlc6a2_for	106	ATCATCGCCTGGTCACTCTAC
qSlc6a2_rev	106	GTTTGGGGTCCGTACAGTTGG
qSnap25_for	177	CAACTGGAACGCATTGAGGAA
qSnap25_rev	177	GGCCACTACTCCATCCTGATTAT
qSytl4_for	99	TGAGAAAAGGATTCGGCGACT
qSytl4_rev	99	CTGGCACAGGTTCGATCACT
qVip_for	119	TTTCACCAGCGATTACAG
qVip_rev	119	GTCGTTTGATTGGCACAG
qVstm2l_for	139	GGTTCCCCATCATACTCACTG
qVstm2l_rev	139	TTATTTTGGTGGCGTCCTT
qCasz1_for	177	ACGGATTGCCCACAGATA
qCasz1_rev	177	CCTGCTTGCTTGTGAACC
qNhlh2_for	110	TGCCAAAGGCGACTCATC
qNhlh2_rev	110	TCTCCTGTTGCCTTGATGAC
qRorb_for	194	ATCTGTACCCAACTTGTTTACCT
qRorb_rev	194	TTTGATACGCCTTGATTTCC
qTbx20_for	93	GCAGCAGAGAACACCATCAA
qTbx20_rev	93	GTGAGCATCCAGACTCGTCA
qAblim1_for	80	GCTAAACTCTTCTAAGTCCCTCG
qAblim1_rev	80	GCATAATGTTCTACGCACCA
qEtv5_for	149	CGAGCCGTCACCATAAGTAA
qEtv5_rev	149	AACAACCTCCAAAAGCAAGA
qRgmb_for	91	TACCTAACCCTCGCTATCCG
qRgmb_rev	91	TGGCCTTGTCCATCATCAA
qSocs2_for	110	TAGACGCCTGGGGTTCAG
qSocs2_rev	110	CATAAGACGAGGGATAAATACAAG
qC1ql1_for	106	GAGGGTTACGAGGTGCTCA
qC1ql1_rev	106	AAAAGTAGGTGCCAGGAATG
qEcel1_for	122	CTGCCCAACAAGAATCAA
qEcel1_rev	122	GTCAGTTCGTGCCCAATG
qNxph1_for	91	ACTGGTCAAGGGAATGTATCTG
qNxph1_rev	91	CTTTAGCATCAATCACGGTTT
qRph3a_for	145	AGCAGGTAGAGCGGATCG
qRph3a_rev	145	GGGTCTGAGTAGCCGTTGG
qSlc6a15_for	100	TGCTCCCAATGGACGCTA
qSlc6a15_rev	100	CCAAACTCAACCCCTGCT
qSyt1_for	103	AACAGTTTACTTTCAAGGTGCC
qSyt1_rev	103	TCTCCAATGATGTCGTGCTT
qKcnd2_for	190	TGTCGGGAAGCCATAGAGG
qKcnd2_rev	190	GGGGTGGTTACTGGAGGTG
qKcnmb2_for	125	GACCCAGAAGGAAACCAG
qKcnmb2_rev	125	TTCACCATAGCAACGATT
qRyr2_for	125	ACAAGTTGGCTGAAAATGCT
qRyr2_rev	125	CAGAAGAGTGTAGGGGACGA
qChek1_for	103	TACTGGTTGACTTCCGACTT
qChek1_rev	103	ACCTTCTGGCTGCTCACA
qE2f1_for	87	GAGACCCAACTACAAGC
qE2f1_rev	87	GCACAGGAAAACATCAA
qRad51_for	154	GTGGAGGTGAAGGGAAGG
qRad51_rev	154	TGGGTCTGGTGGTCTGTG
qRrm2_for	138	CTGACAAGGAGAACACGC
qRrm2_rev	138	GTAACGGCTCATCCTCAA
qRet_for	96	TGAAAGAAAACGCCTCCC
qRet_rev	96	GCCCCATACAACTTGATGAC
qSst_for	85	CTGGAGCCCGAGGATTTG
qSst_rev	85	TTGCTGGGTTCGAGTTGG
qTlx3_for	156	CTCGCAAAGTCCCTCAAA
qTlx3_rev	156	CTTCTGGAAGGCGTCGTG
qTrkC_for	95	CAACCTGACTGTCCGAGAA
qTrkC_rev	95	GCAGCCCAGTGACTATCC
qChat_for	151	GTCCAACGAGGATGAACG
qChat_rev	151	CAGGCATACCAGGCAGAT
qVacht_for	87	GGCTGTGAGGACGACTAC
qVacht_rev	87	CTTGACCTAAATGGGGAG
qHmx1_for	80	AAACGGACACTTGGAATG
qHmx1_rev	80	GGACAATGTGAATTAGGG
qTrkA_for	195	TTGAGAAGCCTAACCATC
qTrkA_rev	195	GAACAGGGCACAGGAACA
qTh_for	100	GTTCTCCCAGGACATTGGACTT
qTh_rev	100	ACACAGCCCAAACTCCACA
qFech_for	107	AGATGTGGACTTCCAAGCAAG
qFech_rev	107	GGGATGGACGTACCGGAATC
qUrod_for	103	GGGTTCGGACTCCAGAATTTC
qUrod_rev	103	CCTGTCTCATGCACCAAACG
qAlas2_for	111	GCAGCTATGTTGCTACGGTC
qAlas2_rev	111	GATGGGGCAGCGTCCAATAC
qAlad_for	167	GTTCTGCACAGCGGCTACTT
qAlad_rev	167	AGCTGGTTTACGCCATACCTG
qHBA-X_for	109	CTACCCCCAGACGAAGACCTA
qHBA-X_rev	109	CTTAACCGCATCCCCTACGG
qHmox1_for	100	AAGCCGAGAATGCTGAGTTCA
qHmox1_rev	100	GCCGTGTAGATATGGTACAAGGA

## Sheet: B-ChIP-qPCR primer
Target Name	Product longth	Primer Sequence		Negative primer	Product longth	Primer Sequence
Tfap2b_for	82	GGAATCTGGGTGGAGTGG		Tfap2b_for	190	TAGGGAAGACTCCATACAC
Tfap3b_rev	82	CCTTTTAAGTTAAGCTGTAGGAAA		Tfap3b_rev	190	CTAGGAAAGGGAATAACAT
Lmo1_for	196	TTTCCATTAGGGAGATAGCAG		Lmo1_for	96	ATGTGCCACCCTCAATC
Lmo1_rev	196	TGGGCGTTTTCATTCGTG		Lmo1_rev	96	GCCTGCTACCTGCCTTC
Tbx20_for	194	GTTACAGATAGGGCTGTTTTCA		Tbx20_for	161	ACTCCTGACTGTCCTGG
Tbx20_rev	194	AGGGTTTTGGATTTCATTT		Tbx20_rev	161	GCTGTTATCTGACCGTTA
Rab27a_for	88	GAGGGACTGGAATAGTGAACAT		Rab27a_for	127	CTTGCCACCTTTTACGA
Rab27a_rev	88	GGACCCCAAATCATACAAGAG		Rab27a_rev	127	CCCTCTTCAAAATGCCT
Snap25_for	132	TTATCTTCACCAAGATCGCTAG		Snap25_for	137	CAGCCAAAGCCCAACCT
Snap25_rev	132	GAATTCATGGCTTACTAAATGC		Snap25_rev	137	AATCCCTGTTGCCTCCG
Egln3_for	123	CTTCTGCGGACTCTGCCCTAT		Egln3_for	97	CACAGAGGCTGAAGTAGAA
Egln3_rev	123	GGTCCCGCCGAAGAAACA		Egln3_rev	97	CTGAAGATGCTGTTGGA
Etv5_for	129	ATTGACCAATACTCACGGACC		Etv5_for	192	GAACTCCAGCCCTCTTG
Etv5_rev	129	GCCCATTAGCAGCTCACTAG		Etv5_rev	192	GCTAACCTGAGCTACATAGTG
Insm1_for	128	GAGACGCCGTTCTTTACAAG		Insm1_for	94	TTGGTTTCTGTCACATTCT
Insm1_rev	128	CTGATGGAAGGCCAGGTT		Insm1_rev	94	ATTTCCTCTAAGCTGCC
Maoa_for	183	ATTTTACCTCGCCTTTC		Maoa_for	167	ACAGCAAGCAGGCAAAG
Maoa_rev	183	TTTAACTCATGCCCTGA		Maoa_rev	167	CCAGAAGATTAAGACAGGG
Prox1_for	140	AAGAGCAAAATGCCACG		Prox1_for	158	CATAGAGGTCAGAGGAAAA
Prox1_rev	140	TTCCATCTTCTCCTAAACTGA		Prox1_rev	158	GCTGGACTGGAATACATC
Cenpj_for	185	TCCAGCCTCCAACTTCT		Cenpj_for	126	TTGGTTGGCTTGAGTTT
Cenpj_rev	185	TGACCAGTCCTTCTCGG		Cenpj_rev	126	CCTGGCATTGATTATTGA
Arhgap11a_for	181	GAAATAGACCTTTGGGAA		Arhgap11a_for	161	ATGGTCACAAGAAGCAGT
Arhgap11a_rev	181	TCCTGCTACCTATGAATCT		Arhgap11a_rev	161	TCTGAAGACAGGTTGGTT
